# Supplementary material for: Uncovering Key Metabolic Determinants of the Drug Interactions Between Trimethoprim and Erythromycin in Escherichia coli
Source: Front Microbiol. 2021 Oct 20;12:760017. doi: 10.3389/fmicb.2021.760017 (PMC8564399; doi:10.3389/fmicb.2021.760017)
Supplement: Supplementary File 1 — Genome-wide differential gene expression in the TMP, ERY and TMP + ERY groups relative to the no-antibiotic control group; as well as in TMP + ERY relative to the ERY and TMP single-antibiotic reference groups. [file Table_1.XLSX]

## Sheet: (1) TMP_vs_Control
Gene name	Mean of normalized gene counts	log2 fold change	Standard error	Wald statistic	Unadjusted P-value	P-value after Benjamini-Hochberg correction		(1) Differential gene expression in trimethoprim (TMP) treatment versus no-drug control
fliF	6390	-9.1597	0.240053	-38.157	0	NA		Differentially expressed genes are displayed in blue
fliC	50639.5	-8.78208	0.159855	-54.9376	0	NA
flgE	6446.82	-8.76744	0.22351	-39.2262	0	NA
flgL	3335.43	-6.61182	0.180048	-36.7225	3.19317e-295	3.16443e-292
cheA	2769.07	-7.54622	0.206391	-36.5627	1.12024e-292	8.88125e-290
flgD	4661.93	-9.03048	0.248099	-36.3987	4.45579e-290	2.94379e-287
flgK	3473.34	-8.32991	0.235347	-35.3942	2.09367e-274	1.18562e-271
yhjH	2406.53	-5.71579	0.162975	-35.0716	1.82425e-269	9.03915e-267
fliM	4590.87	-8.66197	0.248227	-34.8954	8.73955e-267	3.84929e-264
flgG	3225.16	-8.3273	0.240866	-34.5723	6.59539e-262	2.61441e-259
tsr	9424.37	-6.03363	0.180651	-33.3994	1.39851e-244	5.03973e-242
fliD	2470.21	-8.53019	0.257327	-33.1493	5.80585e-241	1.91786e-238
flgF	2416.01	-8.11796	0.258125	-31.4497	4.23858e-217	1.29244e-214
fliG	3298.55	-8.19714	0.261026	-31.4036	1.80698e-216	5.11635e-214
fliL	4112.07	-8.48371	0.272351	-31.1499	5.08553e-213	1.34394e-210
motA	2683.89	-8.44629	0.274944	-30.72	3.07464e-207	7.61742e-205
tar	1987.01	-8.52644	0.278382	-30.6286	5.09359e-206	1.18771e-203
flhA	1996.65	-6.37098	0.208487	-30.5582	4.40123e-205	9.69248e-203
flgC	2474.13	-8.51475	0.282547	-30.1357	1.65063e-199	3.44374e-197
tap	1456.87	-7.98093	0.267687	-29.8145	2.53814e-195	5.0306e-193
fliI	2158.48	-8.25033	0.277745	-29.7047	6.67961e-194	1.26086e-191
flgB	3201.53	-9.49673	0.324314	-29.2825	1.73128e-188	3.11944e-186
motB	1702.71	-8.20941	0.282681	-29.0413	1.98405e-185	3.41946e-183
flgN	1317.7	-5.76137	0.204897	-28.1184	5.83912e-174	9.64428e-172
fliP	1579.99	-7.35728	0.262143	-28.0659	2.55881e-173	4.05724e-171
flhB	1112.4	-7.33676	0.271243	-27.0486	3.96675e-161	6.04777e-159
flgA	870.812	-6.30987	0.233536	-27.0188	8.88951e-161	1.30511e-158
fliZ	1142.71	-6.70021	0.249608	-26.8429	1.0196e-158	1.44347e-156
cheW	870.708	-7.33647	0.27367	-26.8077	2.62639e-158	3.59e-156
fliK	1243.97	-7.57588	0.286082	-26.4815	1.58302e-154	2.09169e-152
yecR	1010.64	-6.75699	0.256405	-26.3528	4.76647e-153	6.09493e-151
flgH	1577.75	-7.95177	0.303602	-26.1914	3.32989e-151	4.1249e-149
fliH	1773.26	-9.31232	0.36092	-25.8016	8.49838e-147	1.02084e-144
fliE	1540.62	-8.42785	0.331962	-25.388	3.42533e-142	3.99354e-140
flxA	961.839	-7.39953	0.292168	-25.3263	1.63896e-141	1.85624e-139
fliN	1360.42	-8.20518	0.32943	-24.9072	6.21447e-137	6.84283e-135
flgM	901.195	-6.28233	0.258436	-24.3091	1.57178e-130	1.68393e-128
dhaM	983.44	-4.70747	0.197122	-23.8809	4.83249e-126	5.04105e-124
yfcC	663.037	-4.48564	0.189272	-23.6994	3.65817e-124	3.71821e-122
cheY	489.129	-7.433	0.319017	-23.2997	4.4639e-120	4.42373e-118
groL	58478.4	2.84366	0.122114	23.2869	6.01949e-120	5.81982e-118
fliS	659.936	-7.38474	0.317253	-23.2771	7.55725e-120	7.1326e-118
narG	2922.79	-5.66968	0.24686	-22.9672	9.92673e-117	9.15106e-115
adhE	12483.7	-4.07436	0.178586	-22.8146	3.28607e-115	2.96045e-113
ynfK	561.686	-4.74457	0.210832	-22.5041	3.78662e-112	3.3356e-110
focA	3081.11	-3.80907	0.171106	-22.2615	8.72414e-110	7.51793e-108
fliR	706.586	-5.51648	0.252489	-21.8484	8.05642e-106	6.79482e-104
fliO	938.131	-8.37016	0.388858	-21.525	9.08741e-103	7.50469e-101
cheR	434.843	-6.89988	0.323074	-21.357	3.36008e-101	2.71824e-99
dmsA	670.834	-4.81581	0.229048	-21.0253	3.8455e-98	3.04871e-96
dhaK	1012.83	-4.7715	0.227251	-20.9966	7.04496e-98	5.47573e-96
napF	567.272	-5.2512	0.250469	-20.9655	1.35631e-97	1.03393e-95
amyA	698.199	-3.79613	0.181688	-20.8937	6.11586e-97	4.5742e-95
ibpA	2242.89	2.92174	0.140577	20.7839	6.0488e-96	4.44027e-94
ompF	22247.9	-2.92117	0.141601	-20.6295	1.49071e-94	1.07439e-92
flhE	395.305	-5.54169	0.269445	-20.5671	5.41326e-94	3.83182e-92
pflB	39700.8	-2.86814	0.14149	-20.2709	2.32165e-91	1.61456e-89
flhC	1077.11	-3.43013	0.169467	-20.2407	4.28796e-91	2.9306e-89
fliJ	477.612	-7.62009	0.378507	-20.132	3.87393e-90	2.60276e-88
fliT	574.522	-7.98553	0.397057	-20.1118	5.81425e-90	3.84128e-88
soxS	1556.82	3.35157	0.166696	20.1058	6.56567e-90	4.26661e-88
fruK	1236.62	-5.10741	0.254495	-20.0688	1.38178e-89	8.83446e-88
yfcZ	1885.73	-2.98692	0.149837	-19.9345	2.043e-88	1.28547e-86
hslU	12248.8	2.37865	0.121052	19.6497	5.81432e-86	3.60124e-84
oppF	1679.72	-3.1096	0.160202	-19.4106	6.28279e-84	3.83154e-82
fbp	10712.7	2.55755	0.13284	19.2529	1.33507e-82	8.0185e-81
fruB	2614.59	-4.84982	0.252899	-19.1769	5.77268e-82	3.41536e-80
fliA	3294.98	-7.82119	0.409154	-19.1155	1.87571e-81	1.09343e-79
fruA	2171.21	-4.73664	0.24911	-19.0142	1.29984e-80	7.46752e-79
dnaK	40188.7	2.27617	0.119923	18.9803	2.48291e-80	1.40603e-78
yigI	1349.64	3.20263	0.169464	18.8986	1.1705e-79	6.53501e-78
znuA	1649.47	-2.81062	0.149344	-18.8197	5.20677e-79	2.86662e-77
oppD	1278.26	-2.92741	0.155938	-18.7729	1.25767e-78	6.82931e-77
dhaL	423.165	-4.95347	0.265426	-18.6623	1.00229e-77	5.369e-76
yhbU	719.122	-3.27201	0.176516	-18.5366	1.04666e-76	5.53193e-75
fdnG	1028.17	-4.82349	0.260473	-18.5182	1.47389e-76	7.68748e-75
groS	12338.3	2.86885	0.155146	18.4913	2.42672e-76	1.24929e-74
napA	1710.57	-4.47632	0.242134	-18.487	2.62894e-76	1.33604e-74
fliQ	370.069	-6.42301	0.347588	-18.4788	3.05755e-76	1.53419e-74
glpB	958.037	-4.7497	0.259877	-18.2767	1.26838e-74	6.28481e-73
cheB	334.185	-8.06438	0.443386	-18.1882	6.40495e-74	3.13447e-72
adeD	3566.22	2.43925	0.135416	18.0129	1.54278e-72	7.45803e-71
yhjG	1367.83	-2.8808	0.160127	-17.9907	2.30324e-72	1.1e-70
livJ	1359.58	2.82419	0.157866	17.8898	1.41674e-71	6.68568e-70
ompT	10150.1	-2.83401	0.158429	-17.8883	1.45541e-71	6.78736e-70
glmU	61365.7	2.39182	0.134009	17.8482	2.98452e-71	1.37566e-69
livK	818.092	2.85404	0.160033	17.8341	3.84076e-71	1.74997e-69
yiaF	30370.3	2.5501	0.143737	17.7414	2.00919e-70	9.05051e-69
xanP	2440.38	2.33613	0.132285	17.6599	8.54595e-70	3.80631e-68
fimB	2167.89	3.69682	0.209611	17.6366	1.29051e-69	5.68399e-68
yidB	1113.85	2.68323	0.152277	17.6207	1.71026e-69	7.44996e-68
glpC	523.54	-4.50434	0.257892	-17.466	2.59996e-68	1.12024e-66
dcrB	22940.3	2.54559	0.146068	17.4275	5.10519e-68	2.17602e-66
hslV	2814.97	2.50083	0.143624	17.4123	6.65414e-68	2.80607e-66
cysJ	627.993	3.89163	0.224419	17.3409	2.31005e-67	9.63899e-66
ycgR	582.553	-4.24053	0.245311	-17.2863	5.9616e-67	2.46164e-65
rsmG	6178.16	2.2887	0.132669	17.2513	1.09443e-66	4.47251e-65
cysI	550.229	4.02429	0.235324	17.1011	1.45714e-65	5.89399e-64
hldD	20302.8	2.27117	0.134083	16.9386	2.33786e-64	9.36087e-63
rbbA	883.807	2.96268	0.177098	16.729	8.05722e-63	3.19388e-61
dnaN	10917.8	1.9976	0.119814	16.6726	2.07407e-62	8.14022e-61
yhiI	1110.19	2.82966	0.172335	16.4195	1.38657e-60	5.38857e-59
gdhA	870.444	-2.93835	0.179093	-16.4068	1.70962e-60	6.57957e-59
yiaD	6369.32	1.94865	0.121716	16.0098	1.09209e-57	4.16253e-56
rfaH	6406.34	2.52405	0.158311	15.9436	3.15608e-57	1.19149e-55
oppC	671.779	-2.90251	0.18242	-15.9111	5.30669e-57	1.9845e-55
mepM	1998.27	-2.48002	0.156213	-15.8759	9.31399e-57	3.45053e-55
zapB	30430.3	2.41386	0.152269	15.8526	1.34842e-56	4.9492e-55
yjcZ	542.641	-3.64488	0.231509	-15.744	7.54825e-56	2.74507e-54
yecT	405.464	-3.84519	0.244253	-15.7426	7.71552e-56	2.78039e-54
nikA	1408.65	-2.99524	0.191501	-15.6408	3.83678e-55	1.37018e-53
dsbA	14369.6	2.04808	0.131716	15.5493	1.60907e-54	5.69494e-53
lysU	18062.1	2.34347	0.150805	15.5397	1.86852e-54	6.55471e-53
yggE	4055.1	1.97257	0.127388	15.4848	4.39604e-54	1.52859e-52
ynjE	300.373	-3.57663	0.231385	-15.4575	6.71799e-54	2.31566e-52
pykF	17214.5	-2.12313	0.137673	-15.4216	1.17192e-53	4.00473e-52
ymdA	246.785	-4.30585	0.281101	-15.3178	5.81688e-53	1.97078e-51
mqsR	657.809	2.94446	0.192575	15.2899	8.92375e-53	2.99778e-51
yhbV	527.637	-2.81985	0.184704	-15.2669	1.2709e-52	4.23349e-51
hemC	10450.3	1.97831	0.129635	15.2606	1.39912e-52	4.62176e-51
napG	176.022	-4.06699	0.266666	-15.2512	1.61563e-52	5.29287e-51
cysH	250.022	3.49867	0.230908	15.1517	7.37764e-52	2.39713e-50
pepT	1046.1	-2.96196	0.196423	-15.0795	2.20833e-51	7.11694e-50
murI	6177.8	2.06071	0.137023	15.0391	4.06789e-51	1.30041e-49
sodA	110046	2.51787	0.167801	15.0051	6.79664e-51	2.15535e-49
cpxR	7249.25	1.86578	0.124539	14.9815	9.70285e-51	3.05255e-49
ibpB	448.232	3.08479	0.206075	14.9693	1.16584e-50	3.6389e-49
ftnA	1458.65	-2.51953	0.168442	-14.9579	1.38399e-50	4.28605e-49
pflA	1457.71	-2.44271	0.165915	-14.7226	4.61227e-49	1.41729e-47
cpxA	7737.67	1.89136	0.12915	14.6447	1.45722e-48	4.4434e-47
dnaA	18732.3	1.94403	0.133462	14.5662	4.60525e-48	1.39353e-46
cvrA	908.993	-2.19018	0.150894	-14.5147	9.77935e-48	2.93677e-46
yhgF	10058.4	2.02517	0.140252	14.4396	2.91653e-47	8.69257e-46
recF	4514.45	1.89655	0.131361	14.4377	2.99693e-47	8.86554e-46
yhhM	1095.92	2.41182	0.16767	14.3843	6.48988e-47	1.90562e-45
ghrB	4936.83	1.99617	0.139123	14.3483	1.0921e-46	3.18316e-45
tusB	2231.61	2.24812	0.156934	14.3253	1.52056e-46	4.39964e-45
yohJ	160.553	-3.85579	0.269874	-14.2874	2.62325e-46	7.5352e-45
srkA	12535.4	2.06924	0.14541	14.2303	5.93857e-46	1.69356e-44
miaA	22887.8	1.66316	0.117616	14.1406	2.13556e-45	6.04669e-44
yidR	3255.67	1.83571	0.129848	14.1374	2.23407e-45	6.28074e-44
modA	930.821	-2.15027	0.152249	-14.1234	2.72486e-45	7.60657e-44
pepQ	11586.4	1.81972	0.12918	14.0868	4.58056e-45	1.26975e-43
slmA	6931.18	1.8095	0.128741	14.0554	7.13812e-45	1.96496e-43
fliY	719.923	-3.22662	0.230288	-14.0112	1.33122e-44	3.63929e-43
pstS	916.541	2.324	0.166224	13.9812	2.03066e-44	5.51339e-43
ptsG	15248.3	-2.0477	0.146501	-13.9773	2.14435e-44	5.78246e-43
cbrA	288.542	3.32297	0.238657	13.9236	4.55137e-44	1.21903e-42
yeaP	764.339	-2.40713	0.173442	-13.8786	8.542e-44	2.27252e-42
yrfG	4500.59	1.72138	0.124326	13.8456	1.35176e-43	3.57224e-42
ydiY	1036.03	-2.17743	0.157376	-13.8358	1.54998e-43	4.06896e-42
dtpA	10813.3	-1.99759	0.144685	-13.8065	2.32863e-43	6.07281e-42
uspE	1424.62	-2.28572	0.165596	-13.803	2.44458e-43	6.33355e-42
csrD	4667.47	1.7849	0.129639	13.7682	3.95717e-43	1.01859e-41
purH	2638.95	2.04889	0.149283	13.7249	7.2063e-43	1.84295e-41
cdd	583.126	-3.33585	0.243329	-13.7092	8.94482e-43	2.2729e-41
yihD	2436.27	2.2083	0.161235	13.6961	1.07079e-42	2.70358e-41
tatD	2717.9	1.85946	0.13675	13.5975	4.14216e-42	1.03921e-40
frdA	6436.65	-2.8453	0.209583	-13.576	5.55961e-42	1.38606e-40
rsd	1985.07	2.08192	0.153478	13.5649	6.46353e-42	1.60134e-40
hdeA	805.004	2.76691	0.204543	13.5273	1.0794e-41	2.65761e-40
ridA	14301.9	1.64855	0.122163	13.4946	1.68248e-41	4.11687e-40
hemG	1988.2	1.79947	0.133442	13.4851	1.91521e-41	4.65761e-40
narH	288.357	-3.5466	0.2631	-13.4801	2.04955e-41	4.95391e-40
chaA	1846.98	-2.25791	0.167855	-13.4515	3.01515e-41	7.24366e-40
mnmE	5435.34	1.74763	0.12995	13.4485	3.14129e-41	7.50126e-40
mtlR	2360.47	1.88504	0.140315	13.4344	3.80056e-41	9.0212e-40
ompW	114.966	-5.0019	0.37274	-13.4193	4.66244e-41	1.10011e-39
ycdZ	1403.52	-2.31118	0.17232	-13.4121	5.13357e-41	1.20411e-39
abrB	497.101	-2.36032	0.176498	-13.3731	8.68305e-41	2.02468e-39
cheZ	800.902	-6.17961	0.465136	-13.2856	2.80614e-40	6.50499e-39
glgA	1275.52	2.1697	0.163708	13.2535	4.30702e-40	9.92618e-39
nfuA	11201.2	1.65336	0.124905	13.2369	5.37494e-40	1.23157e-38
tdh	11142.2	1.68807	0.127734	13.2155	7.13847e-40	1.62626e-38
hslR	2161.85	1.99214	0.151851	13.119	2.56176e-39	5.80276e-38
metL	6200.95	1.80124	0.137308	13.1182	2.58878e-39	5.83063e-38
dcuC	463.572	-3.33123	0.254817	-13.073	4.69561e-39	1.0516e-37
pyrB	1709.9	2.03966	0.156038	13.0715	4.78953e-39	1.06661e-37
avtA	7831.96	1.82968	0.140087	13.0611	5.49528e-39	1.21694e-37
waaF	8670.74	1.7917	0.137248	13.0545	5.98834e-39	1.31877e-37
glmS	64613.9	2.45461	0.188137	13.0469	6.61434e-39	1.44858e-37
yecH	200.576	-3.52457	0.270279	-13.0405	7.19789e-39	1.56772e-37
pdxY	896.87	-2.17852	0.167141	-13.034	7.83949e-39	1.69813e-37
cysN	273.701	2.65413	0.203761	13.0257	8.73695e-39	1.88224e-37
gapA	66915.3	-1.95922	0.150983	-12.9764	1.66523e-38	3.56809e-37
yliE	848.367	2.67643	0.207949	12.8706	6.5876e-38	1.40394e-36
napD	122.73	-4.81696	0.374642	-12.8575	7.80669e-38	1.65485e-36
ydfZ	455.496	-3.29837	0.257034	-12.8324	1.07982e-37	2.2768e-36
prlC	7216.69	2.21805	0.173051	12.8174	1.31068e-37	2.74897e-36
intF	1891.52	1.80649	0.141059	12.8066	1.50579e-37	3.14156e-36
dtd	1217.31	2.01649	0.157587	12.7961	1.72402e-37	3.57802e-36
trg	300.737	-3.09097	0.241866	-12.7797	2.12944e-37	4.39641e-36
ppiC	7069.22	1.85092	0.144913	12.7726	2.33107e-37	4.78774e-36
emrD	2088.68	1.82852	0.143172	12.7715	2.36428e-37	4.83093e-36
kdgT	1172.89	2.41744	0.190575	12.685	7.16303e-37	1.45611e-35
crp	20091	1.83444	0.144876	12.6622	9.58228e-37	1.93797e-35
pepA	14665.7	1.61394	0.127645	12.644	1.20688e-36	2.42846e-35
yicH	2615.4	1.83904	0.145453	12.6436	1.21408e-36	2.43062e-35
yrfF	3802.91	1.65187	0.131079	12.6021	2.05555e-36	4.09458e-35
glpA	2229.64	-5.19673	0.412933	-12.5849	2.55574e-36	5.06547e-35
insG	1654.47	1.68694	0.134365	12.5549	3.73682e-36	7.36952e-35
ptsH	12623.7	-1.76056	0.140473	-12.5331	4.9186e-36	9.65215e-35
ispB	10716.4	1.56682	0.125126	12.522	5.66252e-36	1.10573e-34
ptsI	32650.8	-1.77077	0.14142	-12.5213	5.70651e-36	1.10885e-34
cysD	173.11	3.39269	0.271555	12.4936	8.09292e-36	1.5649e-34
oppA	3629.1	-1.68412	0.134965	-12.4782	9.8224e-36	1.8901e-34
flgI	1661.31	-6.72152	0.539258	-12.4644	1.16789e-35	2.23647e-34
nikB	387.253	-2.85434	0.229885	-12.4164	2.13026e-35	4.05978e-34
nuoM	894.871	-2.02511	0.163505	-12.3856	3.12641e-35	5.92971e-34
sodB	3279.5	-2.04592	0.165608	-12.354	4.63381e-35	8.74688e-34
dnaB	12834.8	1.75065	0.141866	12.3402	5.50206e-35	1.03366e-33
cbrB	455.567	2.45198	0.198921	12.3264	6.53228e-35	1.22141e-33
hypB	481.287	-2.60742	0.212323	-12.2805	1.1535e-34	2.14671e-33
uvrD	11208	1.72046	0.140104	12.2799	1.16193e-34	2.15228e-33
menD	984.959	-2.06186	0.168003	-12.2728	1.26832e-34	2.33843e-33
ilvE	1366.46	2.03796	0.166092	12.27	1.31213e-34	2.40801e-33
flhD	665.784	-2.63169	0.214864	-12.2482	1.71833e-34	3.12583e-33
carA	12763.7	1.9271	0.157339	12.2481	1.71905e-34	3.12583e-33
cadA	985.668	2.29612	0.187482	12.2471	1.74005e-34	3.14956e-33
dtpB	2421.95	1.82771	0.149637	12.2142	2.60933e-34	4.70154e-33
metB	1768.95	1.86456	0.153218	12.1693	4.5272e-34	8.12029e-33
hypD	634.401	-2.12467	0.174856	-12.151	5.66989e-34	1.01241e-32
lpxM	1328.9	-1.82189	0.149988	-12.1469	5.95645e-34	1.05881e-32
fdhF	1366.48	1.96958	0.162713	12.1047	9.97773e-34	1.7657e-32
dld	643.432	-2.1914	0.181052	-12.1037	1.00947e-33	1.77846e-32
yecA	534.788	-2.52004	0.20836	-12.0946	1.12743e-33	1.9775e-32
gyrB	29951.5	1.59733	0.13233	12.0708	1.50656e-33	2.63083e-32
pppA	1113.96	1.81973	0.151055	12.0468	2.01584e-33	3.50473e-32
cyoE	9082.14	-2.19768	0.182629	-12.0336	2.36572e-33	4.09507e-32
yohK	219.949	-3.13546	0.261297	-11.9996	3.56958e-33	6.1521e-32
leuA	498.749	2.35045	0.196239	11.9775	4.66414e-33	7.96925e-32
dut	6878.85	1.77453	0.148151	11.9778	4.64438e-33	7.96925e-32
ycfP	1202.87	-1.84669	0.154294	-11.9687	5.18471e-33	8.82068e-32
greB	1546.4	1.87289	0.156931	11.9345	7.8234e-33	1.3253e-31
frdB	1613.43	-2.47576	0.207983	-11.9037	1.1326e-32	1.91048e-31
ubiD	13527.8	1.51235	0.127119	11.897	1.22605e-32	2.05936e-31
argR	4809.91	1.66504	0.14014	11.8813	1.48043e-32	2.47613e-31
glpD	174662	1.46159	0.123287	11.8552	2.02358e-32	3.37036e-31
yiaJ	910.114	1.83012	0.154425	11.8512	2.12141e-32	3.51852e-31
yigZ	1954.7	1.6443	0.138916	11.8366	2.52367e-32	4.16826e-31
mdtL	847.011	1.85336	0.156666	11.83	2.73282e-32	4.49498e-31
htpG	11633.3	1.47298	0.124693	11.8129	3.34905e-32	5.4858e-31
nuoB	2923.67	-1.59426	0.135017	-11.8078	3.55573e-32	5.80038e-31
gntR	4811.6	1.51755	0.128825	11.7799	4.95242e-32	8.04566e-31
mdaB	2109.86	1.66593	0.142098	11.7238	9.62738e-32	1.55767e-30
ftsN	5100.57	1.63377	0.139434	11.7172	1.04099e-31	1.67743e-30
trxA	38854.3	1.75338	0.149892	11.6976	1.31092e-31	2.10384e-30
yjjI	880.358	-2.82221	0.241373	-11.6923	1.39532e-31	2.23026e-30
yhjD	771.587	1.82133	0.15579	11.691	1.41749e-31	2.2566e-30
yeiQ	360.673	-2.6893	0.230364	-11.6741	1.72854e-31	2.74077e-30
ymdB	172.944	-3.74437	0.321227	-11.6565	2.12727e-31	3.34623e-30
fadR	2873.51	-1.54484	0.132528	-11.6567	2.12136e-31	3.34623e-30
rhlE	6459.71	-1.80621	0.155034	-11.6504	2.28376e-31	3.5782e-30
yghG	648.082	2.45321	0.210593	11.6491	2.32001e-31	3.62068e-30
rhlB	33306.2	1.49404	0.128268	11.6479	2.3529e-31	3.65761e-30
bluF	341.949	-2.56248	0.220137	-11.6404	2.56854e-31	3.97723e-30
rsmD	1928.98	1.62642	0.140088	11.61	3.6676e-31	5.65695e-30
yieH	1226.59	1.85527	0.160304	11.5734	5.61805e-31	8.63176e-30
mobA	843.656	2.06031	0.178174	11.5635	6.30906e-31	9.65602e-30
ycaO	7160.09	-1.61275	0.139648	-11.5487	7.49419e-31	1.14258e-29
nuoL	1470.88	-1.9475	0.168798	-11.5375	8.539e-31	1.29688e-29
dppA	2718.31	1.8561	0.160983	11.5297	9.34243e-31	1.41349e-29
fdnH	147.677	-3.89709	0.338506	-11.5126	1.13962e-30	1.71767e-29
yidZ	1414.45	1.76883	0.153762	11.5036	1.26469e-30	1.89895e-29
cspG	22978.4	-1.78696	0.155616	-11.4831	1.60372e-30	2.39892e-29
bhsA	2149.69	1.82311	0.158776	11.4823	1.61886e-30	2.41246e-29
oppB	241.005	-3.0086	0.262092	-11.4792	1.67834e-30	2.49173e-29
glpG	5080.41	1.62125	0.141316	11.4725	1.8126e-30	2.68103e-29
ubiA	3767.03	1.68247	0.146724	11.467	1.9334e-30	2.84907e-29
yegE	307.842	-2.73706	0.238962	-11.4539	2.24672e-30	3.29852e-29
nrdA	37861.7	1.63724	0.14301	11.4484	2.39508e-30	3.50336e-29
rsxE	1175.71	-1.92261	0.16795	-11.4475	2.4199e-30	3.52665e-29
mscS	8411.17	1.76394	0.154399	11.4245	3.15371e-30	4.57923e-29
argE	1309.86	1.56191	0.136736	11.4229	3.21496e-30	4.65114e-29
intZ	821.174	-1.98097	0.173462	-11.4202	3.31295e-30	4.77546e-29
trkH	6090.46	1.51905	0.133183	11.4058	3.91351e-30	5.62071e-29
proV	5508.11	1.79638	0.157706	11.3907	4.6536e-30	6.65952e-29
orn	3772.86	1.48771	0.130666	11.3856	4.93086e-30	7.03091e-29
metJ	5007.75	1.60119	0.14069	11.381	5.2003e-30	7.38852e-29
rstB	848.142	-1.73779	0.15276	-11.376	5.50849e-30	7.79845e-29
pstC	929.148	1.83953	0.161858	11.3651	6.24068e-30	8.80358e-29
uspA	11105.2	2.00696	0.176839	11.3491	7.49064e-30	1.05294e-28
napC	320.36	-2.43467	0.214759	-11.3367	8.6298e-30	1.20878e-28
ybgE	905.448	-1.86544	0.164933	-11.3103	1.16713e-29	1.62905e-28
mppA	1187.4	-1.91766	0.169723	-11.2987	1.33113e-29	1.85144e-28
ftsY	5954.76	1.54616	0.136924	11.2921	1.43579e-29	1.99002e-28
yedE	379.53	-2.27942	0.202253	-11.2702	1.84228e-29	2.54453e-28
adiA	1457.77	1.68286	0.149644	11.2457	2.43108e-29	3.34612e-28
yhjK	3416.13	1.47417	0.131204	11.2357	2.72271e-29	3.73454e-28
nudE	4312.02	1.71254	0.152427	11.2351	2.74053e-29	3.74603e-28
atpI	11392.7	1.58152	0.140808	11.2318	2.84732e-29	3.87862e-28
hflC	20513.5	1.36436	0.121539	11.2257	3.04945e-29	4.13974e-28
yjaG	7353.28	1.43918	0.1284	11.2086	3.70121e-29	5.00738e-28
mreB	24897.8	1.50534	0.134473	11.1944	4.34334e-29	5.85612e-28
yibL	4215.86	1.58519	0.141668	11.1895	4.59193e-29	6.17031e-28
mlc	307.835	-2.53583	0.226781	-11.1818	5.00432e-29	6.70173e-28
napH	178.132	-3.92166	0.350949	-11.1745	5.43852e-29	7.25869e-28
ilvX	266.371	2.67065	0.239017	11.1734	5.5003e-29	7.31651e-28
fdnI	175.293	-3.17406	0.284399	-11.1606	6.3563e-29	8.42688e-28
narK	1116.72	-5.4149	0.485952	-11.1429	7.75734e-29	1.025e-27
yigE	477.387	1.99383	0.178969	11.1406	7.95592e-29	1.04775e-27
nuoN	2007.74	-1.61359	0.144968	-11.1307	8.89536e-29	1.16759e-27
kdgK	3192.2	1.81427	0.163382	11.1044	1.19355e-28	1.56146e-27
yiiD	1891.32	1.99071	0.179307	11.1022	1.22393e-28	1.59594e-27
fimE	402.485	2.66119	0.239752	11.0998	1.25764e-28	1.63452e-27
gatZ	1866.58	-2.75072	0.248146	-11.0851	1.48191e-28	1.9197e-27
tldD	6610.93	1.37534	0.124118	11.0809	1.55279e-28	2.00498e-27
yicI	562.045	1.79965	0.162667	11.0634	1.88775e-28	2.42956e-27
rpoH	25414.4	1.58199	0.143007	11.0624	1.90943e-28	2.4495e-27
pta	18612.4	-1.66848	0.150862	-11.0596	1.96898e-28	2.51776e-27
cysA	286.185	3.17113	0.287049	11.0474	2.25708e-28	2.87688e-27
sulA	2451.82	2.17686	0.197208	11.0384	2.49522e-28	3.17021e-27
slt	2190.68	1.60048	0.145041	11.0347	2.59977e-28	3.29249e-27
ycgZ	112.187	3.57551	0.324094	11.0323	2.66874e-28	3.36907e-27
nagK	1303.1	-1.6968	0.153868	-11.0277	2.81086e-28	3.53722e-27
potC	984.128	-1.7739	0.161156	-11.0073	3.52214e-28	4.41827e-27
lhr	677.175	-1.79288	0.162889	-11.0068	3.54538e-28	4.43341e-27
mdtF	1110.99	1.80299	0.164371	10.969	5.38804e-28	6.71641e-27
pykA	2669.09	-1.70889	0.15587	-10.9636	5.71853e-28	7.10604e-27
cpxP	11188.2	1.86376	0.170294	10.9444	7.06957e-28	8.75743e-27
cbrC	639.305	2.20696	0.201867	10.9327	8.03863e-28	9.92683e-27
rsmJ	1055.21	1.83548	0.167972	10.9272	8.53983e-28	1.0513e-26
coaD	2032.08	1.63114	0.14929	10.9259	8.66493e-28	1.0634e-26
ygiW	587.125	1.85078	0.169705	10.9059	1.08054e-27	1.322e-26
cspB	5623.29	-2.33186	0.213908	-10.9012	1.13759e-27	1.38751e-26
phnL	441.552	2.13319	0.195942	10.8869	1.33165e-27	1.61923e-26
wecB	6641.92	1.44484	0.132827	10.8776	1.47322e-27	1.78588e-26
bcsA	868.26	1.70664	0.157575	10.8306	2.46404e-27	2.97788e-26
bfr	612.463	1.85159	0.17106	10.8242	2.64473e-27	3.18654e-26
gntX	3350.66	1.72309	0.159196	10.8237	2.65748e-27	3.19219e-26
setB	195.142	-2.91031	0.268933	-10.8217	2.7181e-27	3.25515e-26
fmt	17635.4	1.51551	0.140173	10.8117	3.03045e-27	3.61828e-26
waaA	9272.98	1.5002	0.138891	10.8013	3.39246e-27	4.03836e-26
holC	1957.14	1.50629	0.139496	10.798	3.51639e-27	4.17334e-26
cybB	1263.21	-1.6376	0.152368	-10.7476	6.07923e-27	7.19346e-26
mtlA	1434.4	1.91999	0.178717	10.7432	6.38086e-27	7.5279e-26
mutL	6338.67	1.44072	0.134115	10.7424	6.43224e-27	7.566e-26
gadX	814.584	2.47327	0.230344	10.7373	6.80119e-27	7.97631e-26
napB	119.755	-3.34617	0.312575	-10.7052	9.6229e-27	1.12523e-25
plsB	14933.1	1.30575	0.122234	10.6824	1.23071e-26	1.43486e-25
wzzE	10243.3	1.38068	0.129314	10.6769	1.30553e-26	1.51763e-25
lysP	1279.55	-1.89612	0.177953	-10.6552	1.64942e-26	1.91178e-25
cobB	823.407	-1.74497	0.163937	-10.6442	1.85653e-26	2.14556e-25
yifB	2029.64	1.6543	0.155458	10.6415	1.91066e-26	2.2017e-25
rsxD	1266.1	-1.61905	0.152256	-10.6338	2.07587e-26	2.38514e-25
pldA	5957.84	1.37005	0.128885	10.63	2.16026e-26	2.47493e-25
betI	1776.45	1.44895	0.136326	10.6285	2.19505e-26	2.50755e-25
nhaB	2878.17	-1.4639	0.138094	-10.6007	2.95739e-26	3.3687e-25
cycA	8800.17	1.52229	0.143667	10.596	3.11063e-26	3.5331e-25
adhP	516.656	-2.29135	0.216702	-10.5737	3.94522e-26	4.46824e-25
gmk	17843.2	1.34748	0.127551	10.5642	4.36623e-26	4.93098e-25
cdh	1946.14	1.72303	0.163383	10.5459	5.30625e-26	5.97556e-25
rsxG	879.468	-1.83506	0.174515	-10.5152	7.35323e-26	8.25728e-25
evgS	1418.63	-2.21344	0.210609	-10.5097	7.79302e-26	8.72643e-25
dmsB	121.779	-3.23488	0.307815	-10.5092	7.83785e-26	8.75189e-25
dgkA	2800.33	1.53413	0.146207	10.4929	9.31297e-26	1.03698e-24
nirC	631.314	-2.21484	0.211256	-10.4841	1.02161e-25	1.13436e-24
gatY	3026.47	-2.38242	0.227607	-10.4673	1.22133e-25	1.35234e-24
bssR	86.0617	-4.21795	0.403342	-10.4575	1.35366e-25	1.49468e-24
yfbS	411.951	-2.32372	0.222812	-10.429	1.82729e-25	2.01205e-24
def	12317.2	1.71487	0.164718	10.4109	2.21048e-25	2.42724e-24
ybjX	5001.94	-1.53494	0.14744	-10.4106	2.21884e-25	2.42969e-24
rimO	2730.35	-1.40549	0.135014	-10.41	2.23221e-25	2.43759e-24
glgX	1088.55	1.71632	0.164931	10.4063	2.32086e-25	2.52744e-24
pqqL	281.508	-2.39225	0.229979	-10.402	2.42704e-25	2.63583e-24
asmA	2249.14	-1.37357	0.132192	-10.3907	2.73281e-25	2.9598e-24
mtlD	3694.24	1.64932	0.15891	10.379	3.09113e-25	3.33875e-24
pheT	15609.4	-1.46986	0.14206	-10.3468	4.32896e-25	4.66305e-24
wecA	15659.6	1.41208	0.136491	10.3456	4.38153e-25	4.70688e-24
atpC	44979.9	1.24315	0.120306	10.3332	4.98551e-25	5.34124e-24
maeA	4727.24	-1.51539	0.146788	-10.3236	5.50923e-25	5.88641e-24
dbpA	1057.57	-1.55904	0.151032	-10.3226	5.56816e-25	5.93339e-24
purD	1524.5	1.69971	0.164721	10.3187	5.80043e-25	6.16432e-24
yciQ	300.617	-2.25206	0.218538	-10.3051	6.68109e-25	7.08124e-24
ilvD	1174.99	1.88258	0.183608	10.2532	1.14455e-24	1.20987e-23
yeaD	422.882	-2.21708	0.216322	-10.249	1.19586e-24	1.26075e-23
ubiJ	3998.27	1.41423	0.137996	10.2483	1.20396e-24	1.26591e-23
pstB	1316.55	1.63881	0.159928	10.2472	1.21873e-24	1.27806e-23
ycjG	507.306	-1.90574	0.186069	-10.2421	1.28439e-24	1.34336e-23
cysQ	1292.53	1.42052	0.138799	10.2344	1.39109e-24	1.45112e-23
dfp	4694.99	1.48668	0.145357	10.2277	1.48958e-24	1.54979e-23
yeaE	365.52	-1.95624	0.191464	-10.2173	1.65925e-24	1.7218e-23
hslO	5727.15	1.62363	0.158918	10.2168	1.66742e-24	1.72576e-23
can	15867.7	1.34779	0.132089	10.2036	1.91007e-24	1.97175e-23
aaeB	610.886	1.98662	0.19473	10.2019	1.94353e-24	2.00108e-23
yhhJ	324.184	2.35623	0.231833	10.1635	2.88596e-24	2.96372e-23
yeaC	206.24	-2.80426	0.276125	-10.1557	3.12441e-24	3.2003e-23
dusA	6524.83	1.52123	0.15014	10.1321	3.98167e-24	4.06787e-23
menE	1129.69	-1.92834	0.190455	-10.1249	4.28401e-24	4.3655e-23
uvrC	1903.91	-1.48489	0.146691	-10.1226	4.38817e-24	4.46018e-23
dmsC	164.555	-2.70965	0.267887	-10.1149	4.74394e-24	4.80945e-23
yejF	1138.43	-1.5468	0.152959	-10.1125	4.86283e-24	4.91741e-23
hemY	9053.01	1.47901	0.146261	10.1121	4.88187e-24	4.92411e-23
osmC	483.461	2.15013	0.212667	10.1104	4.97064e-24	5.00091e-23
ybfA	171.273	-3.43492	0.339857	-10.107	5.14579e-24	5.16403e-23
yiiQ	1362.35	1.49435	0.147946	10.1007	5.48463e-24	5.49017e-23
yifE	29704.6	2.17417	0.2153	10.0983	5.61986e-24	5.61136e-23
yigB	1577.54	1.44647	0.143419	10.0856	6.39502e-24	6.36931e-23
menC	1335.31	-1.68481	0.167064	-10.0848	6.44928e-24	6.40726e-23
chrR	1874.18	1.45752	0.144568	10.0819	6.64345e-24	6.58366e-23
yibT	1101.83	2.2078	0.219311	10.067	7.7315e-24	7.64281e-23
pheS	6272.94	-1.50857	0.14999	-10.0578	8.4889e-24	8.37065e-23
fabR	6817.5	1.44547	0.14375	10.0554	8.69393e-24	8.55155e-23
dapF	4800.78	1.44325	0.143586	10.0515	9.05189e-24	8.88161e-23
yncD	2008.33	-1.95018	0.194333	-10.0353	1.06679e-23	1.04413e-22
lpxP	2158.39	-1.52113	0.151704	-10.027	1.16003e-23	1.13261e-22
zapC	210.851	-2.26964	0.226727	-10.0105	1.37094e-23	1.33524e-22
cyoD	3232.21	-2.00183	0.200078	-10.0053	1.445e-23	1.40085e-22
yicR	14291.4	1.90146	0.190046	10.0052	1.44537e-23	1.40085e-22
yebT	966.422	-1.46506	0.146551	-9.9969	1.57239e-23	1.52023e-22
yibN	9757.14	1.33523	0.13359	9.99495	1.60372e-23	1.54675e-22
aspC	1527.76	-1.82844	0.183085	-9.98679	1.74123e-23	1.6753e-22
glmM	12223.5	1.24438	0.124634	9.98428	1.78601e-23	1.71423e-22
bcsB	1044.69	1.59899	0.160173	9.98294	1.81026e-23	1.73331e-22
waaG	4538.09	1.86638	0.187023	9.97944	1.87516e-23	1.79112e-22
yeiR	1057.9	-1.43444	0.143769	-9.97738	1.91451e-23	1.82431e-22
atpB	39662.4	1.17845	0.118192	9.97061	2.04967e-23	1.94842e-22
yciU	466.908	-2.0782	0.208734	-9.9562	2.3695e-23	2.24705e-22
frdC	768.609	-2.30694	0.231796	-9.95247	2.45995e-23	2.32726e-22
aceB	1699.37	1.50007	0.150995	9.93453	2.94575e-23	2.78023e-22
yjgM	1015.26	1.91894	0.193171	9.93387	2.96513e-23	2.79187e-22
yhjJ	3949.87	1.39429	0.140399	9.93088	3.05556e-23	2.8702e-22
yjaB	351.252	2.0644	0.207941	9.92786	3.14953e-23	2.95147e-22
xylA	281.464	2.22443	0.224453	9.91046	3.74907e-23	3.50503e-22
recN	2931.4	1.40149	0.141473	9.90644	3.90314e-23	3.64048e-22
metE	671.028	1.9341	0.196024	9.86663	5.80832e-23	5.40474e-22
glpE	3397.97	1.79824	0.18229	9.8647	5.92122e-23	5.49689e-22
glgC	906.544	1.95769	0.198524	9.86124	6.12855e-23	5.67607e-22
yeaY	1078.34	-1.43967	0.146061	-9.85664	6.41582e-23	5.92828e-22
modC	385.555	-2.17273	0.220574	-9.85036	6.82967e-23	6.296e-22
glgP	9448.26	1.30265	0.132323	9.8444	7.2467e-23	6.66494e-22
fis	29938.6	1.33036	0.135213	9.83901	7.64627e-23	7.01616e-22
yifL	2694.35	1.40263	0.1433	9.78809	1.26669e-22	1.15962e-21
nuoA	2267.41	-1.59758	0.163489	-9.77181	1.48763e-22	1.35875e-21
plsX	7545.39	-1.25848	0.128902	-9.76302	1.62243e-22	1.47847e-21
csgC	95.8238	-4.05431	0.416428	-9.73591	2.11904e-22	1.92657e-21
yiaG	142.732	2.60704	0.267805	9.73482	2.142e-22	1.94299e-21
frdD	956.248	-1.96325	0.20174	-9.73156	2.21165e-22	2.00159e-21
ubiC	2648.99	1.69504	0.174251	9.72757	2.30024e-22	2.07703e-21
nikC	253.164	-2.62902	0.270668	-9.71308	2.65207e-22	2.38927e-21
fdhD	1742.39	1.56975	0.161686	9.70867	2.76923e-22	2.48916e-21
ycbJ	184.812	-2.52103	0.259694	-9.70769	2.79594e-22	2.50183e-21
cydA	11688.5	-1.35148	0.139217	-9.70773	2.79486e-22	2.50183e-21
fhuF	10986.5	1.85528	0.191441	9.69116	3.28785e-22	2.93537e-21
yhhX	2552.82	1.30955	0.135177	9.68771	3.40065e-22	3.02925e-21
glgB	2026.45	1.43337	0.148	9.68492	3.49465e-22	3.10601e-21
panF	2550.13	1.34065	0.138557	9.67578	3.82164e-22	3.38903e-21
yidI	607.22	1.87769	0.194108	9.67342	3.91069e-22	3.46026e-21
pstA	869.338	1.71784	0.177705	9.66679	4.17241e-22	3.68362e-21
yjbR	597.179	1.76708	0.182857	9.66371	4.30007e-22	3.78789e-21
yeiG	584.094	-2.11221	0.218615	-9.6618	4.38095e-22	3.85057e-21
frvX	272.219	2.44689	0.253379	9.65702	4.59019e-22	4.02555e-21
folP	2357.44	1.39086	0.144148	9.64887	4.97009e-22	4.3491e-21
lpxH	1913.28	-1.40741	0.145884	-9.64746	5.03901e-22	4.3997e-21
slyA	2036.29	-1.47055	0.152468	-9.64499	5.16158e-22	4.49682e-21
atpA	139751	1.37819	0.143055	9.63399	5.74542e-22	4.99448e-21
amn	1183.83	-1.44009	0.1495	-9.63272	5.81712e-22	5.04574e-21
yhaO	1318.18	-2.23341	0.231888	-9.63142	5.89082e-22	5.09851e-21
rtcR	774.744	1.77577	0.1844	9.62997	5.97449e-22	5.15966e-21
atpE	31621.5	1.16795	0.121306	9.62816	6.08075e-22	5.24002e-21
leuB	347.431	2.14226	0.2226	9.62378	6.34571e-22	5.45648e-21
livG	237.866	1.9891	0.206899	9.61386	6.98808e-22	5.99583e-21
rep	5836.61	1.71166	0.178164	9.6072	7.45498e-22	6.38263e-21
ydjX	93.4693	-3.00846	0.313635	-9.59223	8.62037e-22	7.36447e-21
gsk	2685.99	-1.34521	0.140398	-9.58139	9.575e-22	8.16243e-21
yrdD	2391.01	1.3421	0.140311	9.56519	1.11993e-21	9.52663e-21
frvR	303.407	1.84417	0.193406	9.53525	1.49521e-21	1.26917e-20
nirB	5928.54	-3.59266	0.376927	-9.53144	1.55114e-21	1.31383e-20
rstA	982.677	-1.42485	0.149558	-9.52706	1.61806e-21	1.36758e-20
stpA	1979.51	1.59558	0.167512	9.52513	1.64834e-21	1.39022e-20
mqsA	1001.94	2.42364	0.254575	9.52034	1.72612e-21	1.45273e-20
hflK	20114.3	1.30493	0.137693	9.47711	2.61423e-21	2.19551e-20
alr	4558.48	1.52991	0.16146	9.47547	2.65566e-21	2.22559e-20
rapA	24630.2	1.3608	0.143696	9.47	2.79842e-21	2.34029e-20
rsxC	2766.67	-1.33691	0.141286	-9.46241	3.00933e-21	2.51137e-20
ccmA	302.411	-2.02446	0.214059	-9.45745	3.1555e-21	2.62231e-20
rne	16700.1	-1.48338	0.156844	-9.45766	3.14912e-21	2.62231e-20
epmB	5559.14	1.1803	0.12488	9.45149	3.34037e-21	2.77013e-20
yfcL	1180.04	-1.5435	0.16351	-9.43981	3.73468e-21	3.09066e-20
dcd	2499.3	-1.32833	0.140759	-9.43691	3.8395e-21	3.17079e-20
clsC	255.768	-1.93548	0.205467	-9.41992	4.51411e-21	3.72015e-20
ycbZ	5623.78	-1.31733	0.139849	-9.41965	4.52589e-21	3.72212e-20
atpH	39263	1.29089	0.137074	9.41743	4.62267e-21	3.79384e-20
yjbQ	1120.64	1.58683	0.168806	9.40032	5.4396e-21	4.45508e-20
leuC	355.7	2.0538	0.218647	9.3932	5.82054e-21	4.75724e-20
ruvC	2351.79	-1.39103	0.148141	-9.38986	6.00776e-21	4.90016e-20
yicC	14240.2	1.34397	0.143371	9.37409	6.97718e-21	5.67916e-20
fpr	3251.79	1.44291	0.153957	9.37212	7.10877e-21	5.77442e-20
cpdB	1103.41	1.53014	0.163367	9.36627	7.51384e-21	6.09098e-20
msrB	371.837	-2.42853	0.259302	-9.36565	7.55867e-21	6.11481e-20
fdhE	8039.76	1.28618	0.137557	9.35011	8.75544e-21	7.06855e-20
aroA	1123.55	-1.67218	0.179176	-9.33262	1.03282e-20	8.32134e-20
tatC	7877.52	1.1792	0.126489	9.32251	1.13615e-20	9.13528e-20
phoU	1407.46	1.44903	0.155553	9.31535	1.21552e-20	9.7537e-20
ubiB	9110.49	1.17292	0.125919	9.31486	1.22115e-20	9.77903e-20
bglJ	1142.78	1.52315	0.163818	9.29784	1.43329e-20	1.14547e-19
nuoH	1086.47	-1.64002	0.176793	-9.27647	1.75178e-20	1.3972e-19
ompC	155563	-1.08577	0.117184	-9.26551	1.9414e-20	1.54532e-19
hybO	597.531	-1.88455	0.203399	-9.2653	1.94538e-20	1.54539e-19
uspD	621.726	1.60122	0.172869	9.2626	1.99517e-20	1.58177e-19
cysW	112.655	2.72197	0.294365	9.24691	2.31084e-20	1.82837e-19
ugpB	168.294	2.25538	0.243955	9.24505	2.3513e-20	1.85668e-19
glyA	16484.4	1.14889	0.124279	9.24442	2.36511e-20	1.86388e-19
narJ	97.8041	-3.05873	0.33094	-9.24257	2.40653e-20	1.89276e-19
yiiX	2012.68	1.32557	0.143541	9.23477	2.58834e-20	2.03172e-19
slp	284.237	2.12973	0.230814	9.22706	2.78154e-20	2.17906e-19
coaA	6380.78	1.19816	0.129921	9.22222	2.91019e-20	2.27534e-19
modF	674.53	-1.48403	0.161339	-9.19822	3.6394e-20	2.83988e-19
bcsC	1125.01	1.46715	0.159779	9.18237	4.21705e-20	3.28416e-19
ldtA	623.522	-1.85812	0.202482	-9.17672	4.44439e-20	3.44766e-19
ilvA	1357.7	1.62788	0.177389	9.17685	4.43873e-20	3.44766e-19
uhpT	421.425	-1.69267	0.184684	-9.16519	4.94579e-20	3.82912e-19
yqgA	519.959	-1.91669	0.209132	-9.16498	4.9558e-20	3.82939e-19
ydcP	843.463	-1.75499	0.191976	-9.14172	6.14683e-20	4.74048e-19
dgoT	266.079	2.28916	0.250531	9.13725	6.40631e-20	4.93099e-19
hflX	15571.6	1.3186	0.144545	9.12239	7.34845e-20	5.64521e-19
nfsA	552.973	-2.36446	0.260023	-9.09325	9.61202e-20	7.36984e-19
yicG	1828.6	1.48119	0.163261	9.07252	1.16296e-19	8.89953e-19
ydgI	1142.59	-1.81668	0.200264	-9.07146	1.17435e-19	8.9694e-19
grcA	8085.74	-3.64476	0.402011	-9.06633	1.23088e-19	9.38312e-19
cyaA	14456.6	1.13298	0.124987	9.06479	1.2485e-19	9.49911e-19
iadA	3758.23	1.30053	0.143839	9.04156	1.54456e-19	1.17292e-18
cadB	359.629	2.30153	0.254793	9.03294	1.67127e-19	1.26671e-18
gpp	22722.1	1.25435	0.139162	9.01357	1.99449e-19	1.50881e-18
ilvM	126.579	2.47296	0.274453	9.0105	2.0511e-19	1.54868e-18
potD	3355.45	-1.53235	0.170511	-8.98679	2.54546e-19	1.91829e-18
prc	11019.2	-1.16154	0.129276	-8.98496	2.5883e-19	1.94687e-18
xylR	765.908	1.51164	0.168252	8.98435	2.60276e-19	1.95404e-18
galR	451.975	-1.75172	0.195285	-8.97009	2.96268e-19	2.22005e-18
lyxK	146.864	2.38249	0.266018	8.95612	3.3629e-19	2.5152e-18
ytfL	2843.47	1.37243	0.15335	8.94968	3.56504e-19	2.66136e-18
ycfH	1876.55	-1.23911	0.138666	-8.93592	4.03803e-19	3.00879e-18
waaQ	5125.37	1.71108	0.191684	8.92653	4.39586e-19	3.26926e-18
mprA	7037.79	1.249	0.140117	8.91401	4.92211e-19	3.65379e-18
rlmA	1486.65	-1.34858	0.151301	-8.91323	4.95671e-19	3.6726e-18
secE	23522.2	1.05445	0.118549	8.89466	5.85972e-19	4.33357e-18
ynfE	175.851	-2.23492	0.251314	-8.89294	5.95139e-19	4.39317e-18
frlR	1276.18	1.30799	0.147086	8.89268	5.96534e-19	4.39528e-18
gor	8796.45	1.26072	0.141841	8.8883	6.20534e-19	4.56363e-18
yehD	33.4249	-4.79786	0.540003	-8.88487	6.39939e-19	4.69762e-18
yihX	1210.96	1.49751	0.168626	8.88064	6.64742e-19	4.87068e-18
yihA	9234.02	1.22276	0.137756	8.87629	6.91304e-19	5.05596e-18
nth	1186.24	-1.82236	0.205348	-8.87449	7.02567e-19	5.12887e-18
yfiN	652.168	-1.44068	0.16266	-8.85696	8.22272e-19	5.9917e-18
atpG	62258.4	1.38155	0.155993	8.85647	8.25907e-19	6.00715e-18
selB	4156.84	1.27135	0.143587	8.8542	8.42878e-19	6.11936e-18
rtn	731.545	-1.4299	0.162007	-8.8262	1.0829e-18	7.84755e-18
nuoC	4247.8	-1.65871	0.188275	-8.81002	1.25127e-18	9.05118e-18
creA	714.946	1.37459	0.156147	8.80318	1.32997e-18	9.60293e-18
aroB	21580.4	1.11088	0.126244	8.79944	1.37496e-18	9.9097e-18
yhcB	15378.3	1.38809	0.157783	8.79748	1.39918e-18	1.0066e-17
adeQ	133.149	2.61923	0.29783	8.79438	1.43841e-18	1.03294e-17
yibF	926.985	1.64046	0.186909	8.77675	1.68261e-18	1.20613e-17
lolE	1781.79	-1.72491	0.1966	-8.77372	1.72854e-18	1.23681e-17
uvrA	6071.82	1.20448	0.137303	8.77237	1.74939e-18	1.24947e-17
znuC	513.442	-1.60258	0.182792	-8.76724	1.83099e-18	1.30306e-17
nudC	1516.55	1.28349	0.146395	8.76733	1.8295e-18	1.30306e-17
lgoT	1304.74	-1.3979	0.159486	-8.76506	1.86671e-18	1.3261e-17
yidQ	1392.01	1.35541	0.154759	8.75816	1.98461e-18	1.40733e-17
yiiR	595.808	1.5225	0.174356	8.73211	2.49976e-18	1.76947e-17
modB	256.973	-1.94466	0.222737	-8.73074	2.53001e-18	1.78306e-17
yfiM	782.506	-1.43376	0.164221	-8.73064	2.53245e-18	1.78306e-17
ubiE	7202.5	1.42901	0.163678	8.73065	2.53216e-18	1.78306e-17
livM	375.523	1.63561	0.187424	8.72676	2.62076e-18	1.84196e-17
yhhY	369.895	1.82837	0.209535	8.72583	2.64236e-18	1.85386e-17
btuC	546.174	-1.49779	0.171731	-8.72173	2.73979e-18	1.91882e-17
ackA	26014.8	-1.12305	0.128785	-8.72034	2.77372e-18	1.93916e-17
zraR	747.705	1.52764	0.175424	8.70828	3.08532e-18	2.15321e-17
yhgE	1291.66	1.35879	0.156114	8.70382	3.20905e-18	2.23562e-17
nuoI	566.974	-1.60882	0.184946	-8.69884	3.35309e-18	2.33187e-17
mdfA	1489.65	-1.73568	0.199889	-8.68322	3.84725e-18	2.67084e-17
ybgF	7791.29	-1.0747	0.123919	-8.67259	4.22416e-18	2.92737e-17
menB	1343.3	-1.31052	0.151163	-8.6696	4.33633e-18	2.99986e-17
yihW	1130.26	1.43704	0.165906	8.66177	4.64486e-18	3.20771e-17
plaP	15100.4	-1.3	0.150092	-8.66135	4.66191e-18	3.21388e-17
potB	1225.81	-1.40322	0.162047	-8.65936	4.74432e-18	3.26501e-17
ttdR	177.477	-2.30268	0.267081	-8.62166	6.59932e-18	4.53374e-17
xylE	233.232	2.05421	0.238925	8.59775	8.12973e-18	5.57547e-17
nuoG	3857.8	-1.36469	0.158757	-8.59606	8.25019e-18	5.64832e-17
rpsI	152059	1.1012	0.12813	8.59441	8.36968e-18	5.72024e-17
mpaA	391.276	-1.65516	0.192671	-8.59063	8.64961e-18	5.90139e-17
yidJ	262.751	1.7591	0.205091	8.57717	9.72373e-18	6.62283e-17
umuD	183.924	2.96966	0.346272	8.5761	9.81472e-18	6.67334e-17
leuD	298.644	1.79011	0.208816	8.5727	1.0109e-17	6.86162e-17
sapF	789.379	-1.47386	0.171961	-8.57089	1.02691e-17	6.95841e-17
glnA	31078.8	1.38834	0.162037	8.56804	1.05263e-17	7.12051e-17
sslE	9652.53	1.55922	0.182121	8.56143	1.11478e-17	7.52812e-17
rlmJ	6642.97	1.33597	0.156113	8.55769	1.15147e-17	7.76262e-17
waaC	4054.82	1.39784	0.163403	8.55455	1.18334e-17	7.96396e-17
ycbL	1556.05	-1.19955	0.140416	-8.54286	1.30942e-17	8.79754e-17
ymgC	50.5702	3.69318	0.432393	8.54126	1.32763e-17	8.90479e-17
phnM	101.737	2.54777	0.298315	8.54054	1.33599e-17	8.94574e-17
lldP	1123.93	1.62697	0.190657	8.53349	1.41993e-17	9.49176e-17
ivy	799.403	1.7423	0.204315	8.52749	1.49562e-17	9.98089e-17
yehU	377.656	-2.21537	0.260084	-8.51788	1.62497e-17	1.08164e-16
pspG	403.2	1.6683	0.195861	8.51779	1.62628e-17	1.08164e-16
nanR	2506.06	1.31507	0.154447	8.51473	1.66981e-17	1.10873e-16
ynfF	125.53	-2.41938	0.284164	-8.514	1.68033e-17	1.11385e-16
ydbH	623.005	-1.50565	0.176918	-8.51045	1.73261e-17	1.14659e-16
sbp	595.89	1.53329	0.180246	8.50668	1.78977e-17	1.18244e-16
ydiH	97.7035	-2.73438	0.321482	-8.50555	1.8073e-17	1.19204e-16
chiA	1296.96	1.40307	0.164989	8.50406	1.8308e-17	1.20553e-16
panM	1488	1.18977	0.139974	8.49999	1.89603e-17	1.24641e-16
yidA	4048.86	1.16235	0.137028	8.48257	2.20265e-17	1.44558e-16
aroK	19625.9	1.38679	0.163498	8.48201	2.21343e-17	1.44786e-16
ompR	4040.48	1.08898	0.128387	8.48205	2.21265e-17	1.44786e-16
aegA	274.614	-1.95077	0.230017	-8.48097	2.23332e-17	1.45846e-16
iclR	5060.25	1.33189	0.15714	8.4758	2.33476e-17	1.5222e-16
yihP	161.218	2.19375	0.258844	8.47518	2.34726e-17	1.52784e-16
yfjL	751.61	-1.33146	0.157128	-8.47371	2.37693e-17	1.54461e-16
hisC	261.245	-2.08614	0.246199	-8.47337	2.3839e-17	1.54661e-16
mioC	9174.06	1.15704	0.136732	8.46206	2.62691e-17	1.70148e-16
tusA	2372.57	1.40109	0.165803	8.45037	2.90385e-17	1.87779e-16
ytfP	1728.71	1.3076	0.154783	8.44794	2.9648e-17	1.91408e-16
pheA	1485.24	-1.36839	0.162019	-8.44585	3.01844e-17	1.94554e-16
yjbH	220.621	2.06946	0.245295	8.43664	3.26581e-17	2.10157e-16
coaE	1779.75	1.298	0.153883	8.43496	3.31326e-17	2.12865e-16
yicN	1214.24	1.53455	0.181968	8.43309	3.36662e-17	2.15943e-16
cyoC	4668.73	-1.77676	0.210824	-8.42771	3.52506e-17	2.25741e-16
aer	794.619	-1.9235	0.228362	-8.42303	3.66879e-17	2.34566e-16
acpT	4172.17	1.61363	0.191586	8.42248	3.68608e-17	2.35292e-16
pyrI	936.488	1.51654	0.18024	8.414	3.9626e-17	2.52536e-16
uxaB	124.931	-2.85752	0.339835	-8.40855	4.15123e-17	2.64133e-16
hemE	4430.81	1.1518	0.137053	8.40405	4.31351e-17	2.74019e-16
hemD	2993.68	1.57349	0.187454	8.39398	4.69959e-17	2.98067e-16
yeeJ	710.456	-1.30483	0.155519	-8.39018	4.85416e-17	3.07379e-16
dtpC	429.112	1.45301	0.173287	8.38501	5.07233e-17	3.20681e-16
yhjR	813.163	1.41671	0.168988	8.38347	5.13896e-17	3.24377e-16
glpQ	1367.92	-1.90317	0.227395	-8.36946	5.7883e-17	3.64782e-16
yfiB	743.264	-1.43321	0.171424	-8.36063	6.23867e-17	3.92541e-16
csdA	4063.37	1.036	0.124293	8.33507	7.74501e-17	4.86549e-16
yidX	898.295	1.58441	0.190146	8.33261	7.90794e-17	4.95998e-16
priA	2798.97	1.07043	0.128497	8.33036	8.05975e-17	5.04721e-16
yijO	424.566	1.53489	0.184287	8.32879	8.16737e-17	5.10654e-16
yliF	565.863	1.61892	0.194382	8.32855	8.18411e-17	5.10895e-16
yifK	7469.81	1.37247	0.164823	8.32694	8.29578e-17	5.17052e-16
lldD	620.624	1.4713	0.176843	8.31982	8.80978e-17	5.48226e-16
yihS	418.442	1.88338	0.226403	8.3187	8.89341e-17	5.52562e-16
proW	2876.05	1.49542	0.179831	8.31567	9.12318e-17	5.65952e-16
dusB	65102.1	1.18393	0.142607	8.30203	1.02345e-16	6.33897e-16
dapD	12533.5	1.08198	0.130401	8.29727	1.06534e-16	6.58817e-16
nfi	1854.25	1.17648	0.141988	8.28576	1.17355e-16	7.24606e-16
rhsA	261.587	1.68472	0.203576	8.27565	1.27761e-16	7.87625e-16
ydhR	1636.46	-1.28905	0.155805	-8.27348	1.301e-16	8.00802e-16
hisD	353.633	-1.97446	0.238684	-8.2723	1.31403e-16	8.07571e-16
thiL	846.887	-1.70632	0.206339	-8.2695	1.34524e-16	8.2547e-16
secB	9533.15	1.1537	0.139635	8.26224	1.42963e-16	8.75894e-16
aslA	419.298	1.7806	0.215624	8.25788	1.48288e-16	9.07122e-16
waaB	4097.95	1.87464	0.227201	8.25104	1.57018e-16	9.59043e-16
envC	4992.61	1.21108	0.14689	8.24481	1.65425e-16	1.00884e-15
ybjS	1342.31	-1.28729	0.156186	-8.24199	1.69368e-16	1.0313e-15
ymcE	1096.67	-1.78759	0.216925	-8.24059	1.71357e-16	1.04181e-15
kdsC	3256.69	1.13221	0.137466	8.23627	1.77668e-16	1.07853e-15
tatA	6834.93	1.04909	0.127508	8.22764	1.90943e-16	1.15734e-15
folM	373.715	-1.91807	0.23323	-8.22395	1.9691e-16	1.19168e-15
cyaY	2853.56	1.67096	0.203341	8.21753	2.0774e-16	1.2534e-15
zapD	2414.98	1.09802	0.133618	8.21763	2.07571e-16	1.2534e-15
pldB	3599.29	1.12729	0.137209	8.21591	2.10555e-16	1.26845e-15
nuoF	1422	-1.77596	0.216276	-8.21156	2.18341e-16	1.31336e-15
flc	414.253	-1.54917	0.188767	-8.20678	2.27194e-16	1.36454e-15
xylB	218.427	2.39207	0.29155	8.20468	2.31201e-16	1.3865e-15
roxA	2746.48	-1.04672	0.12759	-8.20373	2.33049e-16	1.39548e-15
damX	18503.9	1.08361	0.132115	8.20199	2.36434e-16	1.41361e-15
livH	208.585	1.87884	0.22911	8.20062	2.39153e-16	1.42771e-15
yhcC	288.7	-1.62814	0.198589	-8.19853	2.43345e-16	1.44912e-15
yjbB	1009.5	1.3072	0.159444	8.19847	2.4347e-16	1.44912e-15
cysK	2569.45	1.48855	0.181648	8.19468	2.5126e-16	1.49324e-15
murB	4954.87	1.37653	0.168169	8.1854	2.71408e-16	1.61057e-15
pflD	427.271	1.64223	0.200783	8.17913	2.85909e-16	1.69409e-15
ycdY	926.139	-1.3172	0.16106	-8.17834	2.87788e-16	1.70014e-15
yjjJ	1878.67	1.10196	0.134739	8.17848	2.87448e-16	1.70014e-15
pitA	25674.9	1.24004	0.151758	8.17119	3.05367e-16	1.8013e-15
rtcB	357.003	1.7874	0.218873	8.16637	3.1782e-16	1.87197e-15
yebQ	157.201	-2.08727	0.255631	-8.16515	3.21043e-16	1.88815e-15
ynjI	169.437	-2.32288	0.28478	-8.15675	3.44166e-16	2.02115e-15
bglF	5862.8	1.50338	0.184411	8.15234	3.56963e-16	2.0932e-15
ulaF	175.372	2.22253	0.273207	8.13499	4.11977e-16	2.41119e-15
yqiI	270.286	2.15484	0.264889	8.13486	4.12408e-16	2.41119e-15
dhaR	435.711	-1.4361	0.176583	-8.13275	4.19668e-16	2.45002e-15
mntS	535.074	-1.53113	0.188313	-8.13078	4.2654e-16	2.48648e-15
dacB	3123.08	1.09381	0.134535	8.1303	4.28222e-16	2.49262e-15
yhhQ	1176.22	1.30558	0.160656	8.12651	4.4181e-16	2.56794e-15
rraB	13594.2	1.12004	0.137838	8.12579	4.44472e-16	2.57963e-15
ychE	493.482	-1.52494	0.187953	-8.11344	4.92084e-16	2.85178e-15
ycbK	1075.36	-1.47253	0.181549	-8.11093	5.02333e-16	2.90693e-15
nuoJ	538.341	-1.57158	0.19385	-8.10716	5.18183e-16	2.99428e-15
cydB	5597.7	-1.70592	0.210514	-8.10359	5.33605e-16	3.07891e-15
artJ	445.972	-1.5434	0.190597	-8.09772	5.59977e-16	3.22638e-15
rpe	2770.38	1.0476	0.129381	8.097	5.63313e-16	3.24089e-15
trmL	1393.93	1.2346	0.152583	8.09134	5.90104e-16	3.39011e-15
narI	91.6456	-2.94402	0.36401	-8.08776	6.07706e-16	3.48617e-15
ilvB	1278	1.6432	0.203185	8.0872	6.10518e-16	3.49725e-15
rarA	1860.9	-1.23819	0.153129	-8.08591	6.17004e-16	3.5293e-15
iscR	6851.17	1.11185	0.137587	8.08108	6.41932e-16	3.6666e-15
yebK	617.349	-1.75365	0.21702	-8.0806	6.4447e-16	3.6758e-15
yggI	613.623	1.47301	0.182307	8.07983	6.48583e-16	3.6903e-15
ftsE	2039.51	1.14168	0.1413	8.07977	6.48875e-16	3.6903e-15
artM	1333.4	-1.31214	0.162425	-8.0784	6.56207e-16	3.72665e-15
waaP	2545.08	1.70163	0.210671	8.07715	6.62958e-16	3.75961e-15
phoQ	1442.81	-1.26862	0.157135	-8.07344	6.83472e-16	3.8704e-15
bcsZ	331.694	1.56732	0.194305	8.06627	7.24755e-16	4.09249e-15
ydhF	728.391	-1.25666	0.155789	-8.06644	7.23797e-16	4.09249e-15
ccmB	140.935	-2.09493	0.259886	-8.06098	7.5686e-16	4.2677e-15
yehT	253.233	-1.875	0.232645	-8.0595	7.66071e-16	4.3135e-15
sapA	1864.56	-1.03938	0.129069	-8.05289	8.08635e-16	4.54671e-15
ychH	119.203	-2.49216	0.309536	-8.05128	8.19304e-16	4.60017e-15
lolA	1333.72	-1.32056	0.164251	-8.03984	8.9956e-16	5.04364e-15
yddB	136.225	-2.52123	0.314095	-8.02697	9.99102e-16	5.59384e-15
hupA	38643.7	1.09368	0.136434	8.01621	1.09062e-15	6.09764e-15
mnmG	18681.5	1.83755	0.229296	8.0139	1.11124e-15	6.19542e-15
valS	29343.8	1.04736	0.130692	8.01397	1.11067e-15	6.19542e-15
btuR	306.022	-1.6859	0.210415	-8.01225	1.12625e-15	6.27028e-15
mhpR	158.165	2.15343	0.269181	7.99993	1.24485e-15	6.92089e-15
gcvT	771.533	-1.48972	0.186324	-7.99533	1.29229e-15	7.17456e-15
argH	1541.62	1.44341	0.180564	7.99388	1.30761e-15	7.24946e-15
sgbE	162.879	2.11057	0.264395	7.98264	1.43231e-15	7.92973e-15
rluB	5352.75	-1.31462	0.164739	-7.98001	1.46319e-15	8.08938e-15
atpD	115490	1.19997	0.15041	7.97799	1.48735e-15	8.21148e-15
acrF	612.84	1.50046	0.188082	7.97771	1.49079e-15	8.21905e-15
ppc	8993.05	1.20619	0.151375	7.96824	1.60944e-15	8.86085e-15
cysP	171.97	2.54564	0.319487	7.96789	1.61404e-15	8.87387e-15
yijD	3865.3	1.16529	0.146294	7.96538	1.64722e-15	9.04372e-15
phnP	223.406	1.73959	0.218706	7.954	1.80579e-15	9.90063e-15
fecI	1844.55	1.38598	0.174285	7.95239	1.82941e-15	1.00163e-14
ydgA	4952.38	-0.990933	0.124651	-7.94965	1.87046e-15	1.02269e-14
gss	2180.11	1.05488	0.132728	7.94765	1.90087e-15	1.03698e-14
rplA	417681	1.03288	0.129962	7.94759	1.90182e-15	1.03698e-14
yecC	332.613	-1.62719	0.204813	-7.94475	1.94581e-15	1.0595e-14
lolC	2508.67	-1.13726	0.14315	-7.94454	1.94907e-15	1.05982e-14
cho	207.89	-1.83387	0.230979	-7.93955	2.02911e-15	1.10184e-14
fieF	2689.18	1.21883	0.153554	7.93749	2.06312e-15	1.11877e-14
ytfK	2110.12	1.59606	0.201185	7.93327	2.13454e-15	1.15592e-14
frlD	283.892	1.71543	0.216976	7.90611	2.65546e-15	1.43605e-14
yfeA	1258.4	-1.24308	0.157592	-7.88792	3.0726e-15	1.65937e-14
cspF	1579.9	-1.54202	0.195673	-7.88062	3.25763e-15	1.7569e-14
degQ	1061.41	1.17748	0.149551	7.87342	3.45064e-15	1.85847e-14
actP	230.29	1.65877	0.210796	7.86909	3.57233e-15	1.9214e-14
ydjY	54.0689	-3.06491	0.389612	-7.86656	3.64514e-15	1.9579e-14
potA	5468.25	-1.09317	0.139179	-7.85441	4.0166e-15	2.1545e-14
kefB	579.559	1.50351	0.191474	7.8523	4.08467e-15	2.18806e-14
malM	566.557	1.34928	0.172047	7.84251	4.41623e-15	2.36247e-14
pncA	974.03	-1.23801	0.157872	-7.84188	4.43857e-15	2.37123e-14
wecC	7579.51	1.09797	0.140124	7.83567	4.66365e-15	2.48812e-14
gyrA	13781.8	-1.37927	0.176059	-7.83413	4.72085e-15	2.51525e-14
kefG	459.092	1.66102	0.212379	7.82101	5.23997e-15	2.78808e-14
yeiB	519.01	-1.44574	0.185173	-7.80754	5.83141e-15	3.09862e-14
lolD	1228.88	-1.47802	0.189601	-7.79542	6.41936e-15	3.40647e-14
rng	3900.42	0.976514	0.12533	7.79152	6.62081e-15	3.50868e-14
pka	1110.5	-1.22308	0.156989	-7.7909	6.65311e-15	3.52109e-14
sapD	1131.94	-1.18747	0.152617	-7.78077	7.20827e-15	3.80981e-14
ligB	532.985	1.57739	0.202781	7.77882	7.32017e-15	3.8638e-14
rmf	321.615	-1.54323	0.198507	-7.77417	7.59443e-15	4.00323e-14
tolC	24850.2	0.988693	0.127298	7.76674	8.0534e-15	4.23953e-14
nrdB	10705.5	1.11164	0.143157	7.7652	8.15197e-15	4.28573e-14
ytfB	2188.54	1.01161	0.130366	7.75973	8.51121e-15	4.46867e-14
ftsH	54635.2	0.926344	0.119413	7.75751	8.66149e-15	4.54155e-14
hisG	381.194	-1.62568	0.209629	-7.75503	8.83219e-15	4.62292e-14
yhdT	693.258	1.27959	0.165004	7.75492	8.83998e-15	4.62292e-14
fxsA	553.164	1.46064	0.188368	7.75415	8.89404e-15	4.64506e-14
pdxH	781.298	-1.28415	0.165669	-7.75132	9.09458e-15	4.74354e-14
rhaT	212.939	1.84684	0.238327	7.7492	9.24762e-15	4.81703e-14
yieE	3087.42	1.06615	0.137655	7.74512	9.5489e-15	4.96743e-14
serB	2854.71	1.28933	0.16666	7.73627	1.02376e-14	5.3187e-14
yqjF	313.113	1.7773	0.229765	7.73528	1.03172e-14	5.35308e-14
phnO	139.245	1.97938	0.256062	7.73005	1.07502e-14	5.57041e-14
rspR	1288.66	-1.20175	0.155583	-7.72416	1.12595e-14	5.82674e-14
nepI	1946.05	1.35268	0.17526	7.71816	1.18021e-14	6.09955e-14
bioH	1609.11	1.20713	0.156635	7.70663	1.29184e-14	6.66778e-14
yejM	6071.1	-1.06927	0.138795	-7.70394	1.31934e-14	6.80087e-14
mdtK	602.226	-1.2632	0.164112	-7.69721	1.39072e-14	7.1595e-14
yhhW	1014.04	1.39107	0.180729	7.69701	1.39283e-14	7.16107e-14
rnlB	548.115	-1.47432	0.191641	-7.69313	1.43579e-14	7.37238e-14
ytfE	443.947	1.50256	0.195524	7.6848	1.53238e-14	7.85815e-14
ydaN	231.267	-1.78715	0.23264	-7.68202	1.56598e-14	8.02008e-14
yhgA	643.636	1.34793	0.175635	7.67459	1.65943e-14	8.48771e-14
yhjC	572.393	1.20177	0.156608	7.67374	1.67055e-14	8.53356e-14
rluE	590.445	-1.35279	0.176339	-7.67155	1.69936e-14	8.66957e-14
fabI	19007.2	-1.15526	0.150595	-7.6713	1.7026e-14	8.67495e-14
yjgA	9276.28	0.920049	0.120028	7.66527	1.78458e-14	9.08097e-14
yjhH	224.67	1.75061	0.228547	7.65973	1.8632e-14	9.4689e-14
ychO	199.872	-1.66585	0.21755	-7.65731	1.89862e-14	9.63654e-14
basR	571.577	1.28493	0.168022	7.64737	2.05129e-14	1.03981e-13
lpxL	1998.91	-1.04185	0.13657	-7.62869	2.37158e-14	1.20063e-13
osmY	427.053	1.38432	0.181503	7.62696	2.40358e-14	1.21528e-13
ydgJ	807.662	-1.26487	0.165924	-7.62318	2.47496e-14	1.24978e-13
dcyD	484.147	-1.44177	0.189524	-7.60731	2.79854e-14	1.41137e-13
yibH	137.288	2.22009	0.29232	7.59473	3.0844e-14	1.55357e-13
xylH	240.765	1.59153	0.209622	7.59239	3.14047e-14	1.5798e-13
yebC	4581.68	-1.36946	0.180582	-7.58361	3.36063e-14	1.68841e-13
gatB	173.776	-2.64084	0.348674	-7.57395	3.62056e-14	1.8167e-13
ribF	7509.81	0.920876	0.121595	7.57329	3.63885e-14	1.82356e-13
smg	1922.95	1.0668	0.140914	7.57061	3.71488e-14	1.85932e-13
glnG	1952	0.992236	0.131073	7.57009	3.72957e-14	1.86431e-13
hemA	2817.5	-1.01693	0.134343	-7.56971	3.74049e-14	1.86742e-13
yigA	1575.91	1.22664	0.1621	7.56715	3.81508e-14	1.90226e-13
fadI	86.986	-2.33825	0.309135	-7.56384	3.91347e-14	1.94887e-13
yfiH	1952.95	-1.01938	0.134988	-7.55162	4.29879e-14	2.13807e-13
yigM	599.316	1.34035	0.177546	7.54929	4.37629e-14	2.17388e-13
aceK	540.857	1.30332	0.172662	7.54841	4.40616e-14	2.18599e-13
yddG	141.497	-1.93725	0.256826	-7.54304	4.59145e-14	2.27506e-13
rplM	142192	1.1337	0.150361	7.53988	4.70405e-14	2.32795e-13
mpl	10725.3	1.0009	0.13277	7.5386	4.75057e-14	2.34804e-13
lpxK	2118.35	-1.16325	0.15434	-7.53692	4.81204e-14	2.37546e-13
yhhL	508.533	1.64756	0.218772	7.53096	5.03692e-14	2.48338e-13
pck	20893.2	1.10251	0.146456	7.52791	5.15571e-14	2.53879e-13
trxC	2120.18	1.24741	0.165944	7.51705	5.60248e-14	2.75536e-13
ssb	9906.78	1.36899	0.182272	7.51068	5.8822e-14	2.88935e-13
ybiR	182.174	-1.87024	0.249162	-7.5061	6.09163e-14	2.98852e-13
ccmC	297.425	-1.66814	0.222732	-7.48942	6.91802e-14	3.38975e-13
hrpA	2731.63	-1.05002	0.140319	-7.4831	7.2588e-14	3.55233e-13
rtcA	422.63	1.4793	0.197883	7.47564	7.68267e-14	3.75513e-13
zntA	2359.18	1.19838	0.160458	7.46846	8.11404e-14	3.96109e-13
yhgN	1177.95	1.15985	0.155474	7.46009	8.64641e-14	4.21579e-13
atpF	41060.6	1.16528	0.156206	7.45986	8.66136e-14	4.21789e-13
yejA	548.258	-1.25016	0.167636	-7.45761	8.81067e-14	4.28534e-13
inaA	790.509	-1.16197	0.155927	-7.45201	9.19292e-14	4.46578e-13
basS	711.898	1.21599	0.163196	7.45108	9.25782e-14	4.4918e-13
metA	293.491	1.57619	0.211758	7.44335	9.8165e-14	4.75704e-13
ihfA	6224.63	-1.03849	0.139572	-7.44055	1.00264e-13	4.85284e-13
yoaA	1225.61	-1.18733	0.159747	-7.43257	1.06509e-13	5.1488e-13
malS	507.309	1.42439	0.191789	7.42685	1.1121e-13	5.36953e-13
prmC	818.551	-1.47153	0.198163	-7.42587	1.12043e-13	5.40316e-13
hypF	466.951	-1.35412	0.182412	-7.42342	1.14132e-13	5.49719e-13
ydhP	239.649	-1.62113	0.218393	-7.42298	1.14511e-13	5.50876e-13
fecR	1499.61	1.30692	0.176291	7.41344	1.23069e-13	5.91326e-13
ves	308.782	-4.41388	0.59541	-7.41318	1.23305e-13	5.91744e-13
tehA	137.119	-1.88282	0.253994	-7.41284	1.2362e-13	5.9254e-13
tpx	13290.9	-1.17227	0.158184	-7.41076	1.2558e-13	6.01206e-13
topB	2878.98	-1.22369	0.165416	-7.39768	1.38583e-13	6.62659e-13
sapB	601.957	-1.25671	0.170097	-7.3882	1.48825e-13	7.10773e-13
yfiR	584.518	-1.54457	0.209328	-7.37873	1.59804e-13	7.6229e-13
tabA	800.353	1.11587	0.151251	7.37762	1.61145e-13	7.67762e-13
ynjH	98.2635	-2.67169	0.362146	-7.37738	1.61433e-13	7.68211e-13
pepE	751.305	-1.53178	0.207932	-7.36677	1.7481e-13	8.30871e-13
mobB	264.627	1.5876	0.215522	7.3663	1.75425e-13	8.32646e-13
yjdC	987.012	1.23057	0.167057	7.36617	1.75603e-13	8.32646e-13
creB	414.593	1.36138	0.185041	7.35717	1.87848e-13	8.89643e-13
marC	339.279	-1.42027	0.193156	-7.353	1.93814e-13	9.16801e-13
phnK	82.8036	2.6142	0.355654	7.3504	1.97616e-13	9.33669e-13
prmA	4900.12	0.945171	0.128606	7.34938	1.99126e-13	9.39686e-13
bisC	2532.19	1.17405	0.159772	7.34832	2.00711e-13	9.4604e-13
ydbL	118.874	-2.04887	0.278844	-7.34775	2.01575e-13	9.48985e-13
yeaN	236.207	-1.78222	0.243029	-7.33335	2.24475e-13	1.05554e-12
ycdX	922.312	-1.27134	0.173563	-7.32495	2.38992e-13	1.12247e-12
dtpD	318.289	-1.45687	0.198899	-7.32466	2.3951e-13	1.12357e-12
manA	1324.87	-1.19325	0.163257	-7.30902	2.69102e-13	1.2609e-12
mgtA	5633.43	-1.06564	0.145834	-7.30722	2.72733e-13	1.27641e-12
malI	207.729	-1.84019	0.251954	-7.30367	2.80028e-13	1.309e-12
yebZ	1600.81	-1.05348	0.144376	-7.29678	2.94727e-13	1.37609e-12
livF	243.232	1.66997	0.2291	7.28927	3.11628e-13	1.45329e-12
slyD	51072.6	1.07322	0.147774	7.26259	3.79758e-13	1.76893e-12
yfeX	3172.66	-1.20204	0.165721	-7.25338	4.06501e-13	1.89128e-12
cysE	3464.49	1.09619	0.151344	7.24303	4.38768e-13	2.03901e-12
tpr	861.605	-1.56786	0.216542	-7.24044	4.47242e-13	2.07596e-12
fadB	228.49	1.60998	0.222418	7.23854	4.53533e-13	2.10269e-12
hfq	22014.9	1.20285	0.166176	7.23837	4.54117e-13	2.10295e-12
znuB	311.072	-1.54983	0.214463	-7.22659	4.95269e-13	2.29084e-12
ynfC	237.949	-1.59698	0.221046	-7.22468	5.02286e-13	2.32058e-12
ariR	40.7737	3.30719	0.457882	7.2228	5.0927e-13	2.35011e-12
nudJ	401.511	-1.35859	0.188328	-7.21397	5.43442e-13	2.50489e-12
fsaB	132.488	1.88447	0.261405	7.20898	5.63711e-13	2.5953e-12
putP	650.168	-1.42822	0.198257	-7.20387	5.85267e-13	2.69142e-12
xerC	2075.87	1.18691	0.164779	7.20305	5.88825e-13	2.70464e-12
fadD	2187.28	-1.02993	0.143063	-7.19916	6.05857e-13	2.77965e-12
ygdQ	3232.86	1.06124	0.147452	7.19719	6.14663e-13	2.81679e-12
ybiJ	481.146	1.35584	0.188501	7.19275	6.34972e-13	2.9065e-12
nhaA	4519.32	0.912088	0.12693	7.18577	6.68303e-13	3.05554e-12
sbcB	897.58	-1.24001	0.172658	-7.18187	6.87653e-13	3.14039e-12
ymgD	338.842	1.53718	0.214076	7.18051	6.94495e-13	3.16799e-12
yjjW	205.712	-2.278	0.317338	-7.17847	7.04934e-13	3.21191e-12
hdeD	229.619	1.7957	0.250198	7.17712	7.11962e-13	3.2402e-12
murA	13125.3	1.2047	0.167887	7.17565	7.19632e-13	3.27135e-12
menA	892.25	1.1942	0.166573	7.16927	7.5399e-13	3.42361e-12
yegH	1222.21	-1.06699	0.148863	-7.16761	7.63163e-13	3.4613e-12
yrhB	141.142	1.97671	0.27586	7.16561	7.74386e-13	3.50819e-12
yeiP	3337.79	-0.992597	0.138528	-7.16533	7.75975e-13	3.51137e-12
alaA	2788.74	-0.967867	0.135111	-7.16347	7.86619e-13	3.55548e-12
rpoE	4580.42	-0.980459	0.13706	-7.15352	8.45777e-13	3.81852e-12
setC	135.196	1.85976	0.259987	7.15327	8.47331e-13	3.82118e-12
crr	18895.2	-1.00965	0.141316	-7.14461	9.02527e-13	4.06547e-12
wecF	2779.84	0.973465	0.136282	7.14304	9.12913e-13	4.10759e-12
gtrB	3636.35	-1.41932	0.198753	-7.14113	9.25635e-13	4.16011e-12
opgH	9387.71	-0.911758	0.127683	-7.1408	9.27876e-13	4.16546e-12
fiu	1445.51	-1.96441	0.275226	-7.13744	9.5082e-13	4.25881e-12
rluA	5109.32	1.04149	0.145918	7.13749	9.50492e-13	4.25881e-12
ptrB	409.085	-1.46481	0.205242	-7.137	9.53912e-13	4.26784e-12
clpS	426.384	-1.45561	0.203969	-7.13642	9.57943e-13	4.28104e-12
ansA	1845.72	-0.985106	0.138191	-7.12859	1.01402e-12	4.52656e-12
fadA	276.441	1.47116	0.206433	7.12656	1.02906e-12	4.58851e-12
ydgH	736.208	-1.33151	0.186856	-7.12588	1.03418e-12	4.60618e-12
ydcA	327.235	-1.68055	0.235993	-7.1212	1.06993e-12	4.76004e-12
feoA	929.545	-1.53058	0.215192	-7.11262	1.13857e-12	5.05974e-12
eptB	2403.3	1.05039	0.147765	7.10857	1.17252e-12	5.20477e-12
parE	9002.67	1.00439	0.141306	7.10792	1.17807e-12	5.22357e-12
xerD	2876.04	0.949672	0.133695	7.10325	1.21857e-12	5.39713e-12
nusG	29697.3	0.987177	0.139019	7.101	1.23859e-12	5.47965e-12
topA	20250.2	-0.955925	0.13474	-7.09459	1.29734e-12	5.73318e-12
yicL	993.16	1.07999	0.152289	7.09172	1.32451e-12	5.84673e-12
yceF	469.693	-1.44446	0.2037	-7.09112	1.33031e-12	5.86579e-12
hypC	58.627	-2.59941	0.36662	-7.09021	1.33908e-12	5.88482e-12
ppsA	867.514	1.1385	0.160571	7.09034	1.33787e-12	5.88482e-12
ybjD	1046.94	-1.04767	0.147762	-7.09026	1.33859e-12	5.88482e-12
phoP	1090.19	-1.37237	0.19371	-7.08466	1.39382e-12	6.11859e-12
wrbA	95.4811	-2.53445	0.357758	-7.08427	1.39778e-12	6.12919e-12
rimK	505.737	-1.8649	0.263416	-7.07967	1.44501e-12	6.32932e-12
rpmB	141244	1.01978	0.144083	7.07776	1.46506e-12	6.41003e-12
feoB	4086.33	-1.37362	0.194105	-7.07669	1.47637e-12	6.45238e-12
hsrA	846.055	1.05716	0.149637	7.06488	1.60761e-12	7.01823e-12
cyoB	26230.3	-1.50036	0.212482	-7.0611	1.65192e-12	7.20375e-12
flu	840.006	-1.1377	0.161223	-7.05665	1.70566e-12	7.42994e-12
kdsA	5031.13	-0.910951	0.129096	-7.05636	1.70921e-12	7.43724e-12
yqjI	951.813	1.06412	0.150949	7.04956	1.79489e-12	7.80147e-12
yqhC	422.099	1.40208	0.199243	7.03702	1.96393e-12	8.52686e-12
aroP	2261.54	1.04925	0.149291	7.02821	2.092e-12	9.07296e-12
yqjC	2372.37	0.978989	0.139408	7.02248	2.1796e-12	9.44253e-12
kgtP	15511.9	-0.878568	0.125229	-7.01569	2.28811e-12	9.90182e-12
dicA	1283.35	-1.12613	0.160575	-7.0131	2.331e-12	1.00764e-11
yiiS	376.26	1.7923	0.255658	7.01054	2.37402e-12	1.02512e-11
yafQ	161.442	-2.00646	0.286411	-7.00555	2.46021e-12	1.06118e-11
hybA	258.025	-2.0449	0.29191	-7.00524	2.46563e-12	1.06237e-11
ribC	1223.81	-1.0837	0.15475	-7.00287	2.50764e-12	1.07929e-11
gstB	307.002	-1.48311	0.212252	-6.98749	2.79838e-12	1.20217e-11
rsmB	7304.46	1.07011	0.153147	6.98745	2.7992e-12	1.20217e-11
gltS	1488.73	1.02882	0.147281	6.98539	2.84075e-12	1.21869e-11
ddlA	6673.56	0.988354	0.141561	6.98183	2.91362e-12	1.24861e-11
dosC	51.875	-2.99257	0.42868	-6.98089	2.93319e-12	1.25428e-11
yciK	427.976	-1.35851	0.194603	-6.98096	2.93169e-12	1.25428e-11
cra	2961.62	1.20788	0.173056	6.97971	2.95789e-12	1.26348e-11
yecS	185.522	-1.547	0.221917	-6.97107	3.14538e-12	1.34068e-11
yihY	754.358	1.12178	0.160919	6.97108	3.14507e-12	1.34068e-11
dinD	647.297	1.40998	0.202269	6.97081	3.15128e-12	1.34175e-11
dgcZ	297.895	-1.53293	0.219965	-6.96897	3.19259e-12	1.35788e-11
yehS	2052.48	-0.990992	0.142215	-6.96826	3.2088e-12	1.36331e-11
queG	3478.83	1.08597	0.15598	6.96222	3.34951e-12	1.42157e-11
yidK	124.2	2.11791	0.304467	6.95615	3.49704e-12	1.4826e-11
pgpB	497.171	-1.29894	0.186742	-6.95584	3.50471e-12	1.48426e-11
nuoK	163.449	-1.82812	0.263089	-6.94868	3.68709e-12	1.55983e-11
yjcS	107.239	2.22279	0.320556	6.93416	4.08647e-12	1.72695e-11
polB	1542.55	0.995888	0.143661	6.93221	4.14315e-12	1.74904e-11
tsaB	1080.46	-1.59232	0.229712	-6.93182	4.1545e-12	1.75196e-11
icd	4452.94	-1.46582	0.211552	-6.9289	4.24111e-12	1.78658e-11
argB	355.801	1.52247	0.219743	6.92844	4.25512e-12	1.79058e-11
yjhU	3245.63	0.972919	0.140427	6.92827	4.26006e-12	1.79076e-11
uvrY	1687.7	-0.99296	0.143453	-6.92184	4.45821e-12	1.87207e-11
uhpC	287.786	1.34739	0.194893	6.91348	4.72899e-12	1.98367e-11
prfA	2054.89	-1.15131	0.166627	-6.90952	4.86313e-12	2.03778e-11
artI	1710.29	-1.10372	0.159946	-6.90053	5.18089e-12	2.16864e-11
glnD	2323.79	1.05156	0.152475	6.89659	5.32669e-12	2.22732e-11
treF	501.327	1.19625	0.173597	6.89095	5.54224e-12	2.31501e-11
fbaA	12131.6	-0.875429	0.127166	-6.88416	5.81311e-12	2.4256e-11
lysC	1221.59	1.23182	0.179072	6.87892	6.03066e-12	2.51373e-11
yahA	590.395	1.3474	0.195891	6.87834	6.05559e-12	2.52147e-11
ytjB	671.242	1.21935	0.1773	6.87731	6.09938e-12	2.53704e-11
idi	432.228	-1.29128	0.187781	-6.87649	6.13433e-12	2.5489e-11
yheS	5308.86	1.00861	0.146754	6.87283	6.29427e-12	2.61262e-11
yhiM	349.701	1.35062	0.196772	6.86386	6.70253e-12	2.77917e-11
malF	292.506	1.31846	0.192345	6.85467	7.1476e-12	2.96061e-11
yadC	364.152	1.60553	0.234281	6.85303	7.23039e-12	2.99178e-11
proQ	16160.7	-0.899056	0.131272	-6.84879	7.44758e-12	3.07844e-11
clsA	1595.25	-1.1023	0.160972	-6.84775	7.50224e-12	3.0978e-11
rmuC	2108.27	1.03131	0.150778	6.83992	7.92371e-12	3.26843e-11
dacC	696.847	-1.28026	0.187344	-6.83373	8.27335e-12	3.4091e-11
waaO	3254.55	1.75297	0.25681	6.82594	8.735e-12	3.59559e-11
mrr	1315.49	1.01605	0.149259	6.80733	9.94245e-12	4.08837e-11
cpdA	3070.82	1.01644	0.149321	6.80705	9.96173e-12	4.09205e-11
rcsA	203.569	-2.09209	0.307354	-6.80678	9.98087e-12	4.09567e-11
rimI	1696.59	1.0586	0.155582	6.80413	1.01663e-11	4.16746e-11
tatE	871.721	-1.40046	0.205839	-6.80366	1.01991e-11	4.17658e-11
ymgA	45.1737	3.18156	0.467746	6.80189	1.03253e-11	4.2239e-11
nanM	100.206	2.02462	0.297818	6.79817	1.05953e-11	4.32987e-11
ftsK	10669.9	-0.87372	0.128645	-6.79174	1.1079e-11	4.52288e-11
yneM	915.559	-1.8328	0.270003	-6.78808	1.13636e-11	4.63431e-11
acrE	146.981	1.7203	0.25415	6.76884	1.29823e-11	5.28898e-11
guaA	10257.4	-1.22002	0.180271	-6.76768	1.3086e-11	5.32577e-11
yraP	2209.17	0.987618	0.146008	6.76415	1.34096e-11	5.45186e-11
opgD	1068.95	-1.00321	0.148336	-6.76313	1.35042e-11	5.48469e-11
rlmE	10135	0.972792	0.143914	6.75954	1.3843e-11	5.6108e-11
dcm	1338.72	-0.946423	0.14001	-6.75967	1.38306e-11	5.6108e-11
yceQ	3081.89	-0.979294	0.145	-6.75373	1.44089e-11	5.8342e-11
bdcA	297.024	1.3589	0.201272	6.75157	1.4625e-11	5.91566e-11
gph	1991.91	0.923272	0.136782	6.74993	1.47912e-11	5.97677e-11
nirD	399.453	-3.20374	0.474743	-6.74835	1.49533e-11	6.03614e-11
yhiJ	233.328	1.60072	0.23755	6.73847	1.6006e-11	6.45449e-11
ybjC	223.588	-1.80763	0.268297	-6.73743	1.61208e-11	6.49419e-11
rbn	731.577	-1.17017	0.173775	-6.73385	1.65236e-11	6.64972e-11
eutB	1620.94	-1.12939	0.168067	-6.71988	1.8188e-11	7.31209e-11
nuoE	663.068	-1.69654	0.25267	-6.71446	1.88762e-11	7.57613e-11
dcuS	2222.03	1.05189	0.156661	6.71441	1.8883e-11	7.57613e-11
lpp	141091	-1.54224	0.229788	-6.71156	1.92554e-11	7.71774e-11
argO	716.032	1.15558	0.172213	6.71016	1.94415e-11	7.78444e-11
tyrR	3311.74	-0.897455	0.133762	-6.70934	1.95512e-11	7.82048e-11
ybbN	3109.88	0.897615	0.133813	6.70797	1.9735e-11	7.88606e-11
gspK	264.095	1.67445	0.249815	6.70277	2.0451e-11	8.1639e-11
hisF	245.232	-1.4135	0.211057	-6.69726	2.12368e-11	8.46908e-11
uspF	119.202	-1.96724	0.294076	-6.68956	2.23842e-11	8.91768e-11
tamB	3545.52	0.897091	0.134172	6.68613	2.29147e-11	9.11989e-11
galP	1029.48	1.10387	0.165463	6.67139	2.53398e-11	1.00672e-10
rarD	2581.47	0.943814	0.141473	6.67135	2.53457e-11	1.00672e-10
yeeX	3432.97	-1.04768	0.157069	-6.6702	2.55458e-11	1.01365e-10
php	132.622	1.84845	0.277135	6.66987	2.56035e-11	1.01492e-10
ydiJ	746.314	-1.43478	0.215166	-6.66824	2.58881e-11	1.02518e-10
yeaK	610.212	-1.22976	0.184443	-6.66739	2.60393e-11	1.03014e-10
sodC	178.95	-1.6356	0.245597	-6.65966	2.74462e-11	1.08471e-10
ligT	566.112	1.14549	0.172019	6.65908	2.75545e-11	1.08791e-10
yneG	253.998	-1.36378	0.204806	-6.65888	2.75931e-11	1.08835e-10
sgcA	133.949	1.65018	0.248173	6.64932	2.94458e-11	1.16027e-10
dinJ	320.783	-1.31676	0.1982	-6.6436	3.06106e-11	1.20497e-10
aspA	13551.1	-1.5287	0.230385	-6.63541	3.23604e-11	1.27259e-10
thiB	1318.89	1.06637	0.160913	6.62702	3.42537e-11	1.3457e-10
mrp	3365.03	-1.09011	0.164524	-6.62581	3.45343e-11	1.35539e-10
iraP	76.1611	2.10952	0.318892	6.61517	3.7112e-11	1.45386e-10
narX	982.704	-0.966409	0.14609	-6.61515	3.71166e-11	1.45386e-10
ydhQ	520.68	-1.66283	0.251753	-6.605	3.97511e-11	1.55551e-10
radA	2774.02	1.14255	0.173218	6.59602	4.22328e-11	1.65099e-10
rsgA	8889.56	0.881607	0.133704	6.59373	4.28905e-11	1.67505e-10
dinI	1441.81	1.42013	0.215494	6.5901	4.39538e-11	1.71489e-10
cbl	656.636	-1.67309	0.253983	-6.58742	4.47524e-11	1.74433e-10
fklB	8434.16	0.918554	0.13946	6.58652	4.50252e-11	1.75324e-10
yqiH	106.891	2.01094	0.305427	6.58403	4.57877e-11	1.78118e-10
sgcQ	1453.04	1.21956	0.185261	6.58294	4.6122e-11	1.79243e-10
bdcR	656.74	1.19125	0.180992	6.58177	4.64885e-11	1.8049e-10
pgaA	607.976	1.23438	0.187674	6.57727	4.79164e-11	1.85852e-10
yedF	80.518	-2.13847	0.325282	-6.57421	4.89116e-11	1.89524e-10
ilvN	160.217	1.68908	0.25693	6.57407	4.89588e-11	1.89524e-10
yibQ	2281.75	0.957931	0.145881	6.56652	5.15063e-11	1.99191e-10
mdtO	187.391	1.58965	0.242127	6.56535	5.19104e-11	2.00559e-10
recQ	4003.05	0.831461	0.126669	6.56405	5.23642e-11	2.02115e-10
clpA	3140.28	-1.28343	0.195533	-6.56375	5.24715e-11	2.02332e-10
mdtG	163.749	-1.68845	0.257257	-6.56328	5.26365e-11	2.02771e-10
dam	4794.38	0.95151	0.145003	6.56199	5.30961e-11	2.04343e-10
holE	686.503	-1.0489	0.159887	-6.56028	5.37057e-11	2.06488e-10
hisI	406.192	-1.29562	0.197585	-6.55728	5.47967e-11	2.10479e-10
yhhS	982.714	0.988338	0.150748	6.55624	5.51823e-11	2.11755e-10
yobB	228.494	-1.42945	0.218294	-6.54826	5.821e-11	2.23157e-10
symE	199.459	1.51484	0.231423	6.54575	5.91965e-11	2.2672e-10
rhaR	159.799	1.71172	0.261516	6.54538	5.93436e-11	2.27064e-10
yjaA	351.487	1.43594	0.219489	6.54219	6.06238e-11	2.31739e-10
yciM	1660.52	-1.03288	0.157886	-6.54192	6.07336e-11	2.31934e-10
tyrB	2968.9	1.35956	0.207863	6.54064	6.12545e-11	2.33699e-10
edd	1028.44	-1.64964	0.252264	-6.53934	6.17915e-11	2.35521e-10
barA	1628.77	-0.934735	0.143053	-6.5342	6.39496e-11	2.43512e-10
ydcH	73.9703	-2.22568	0.340684	-6.53297	6.44781e-11	2.45289e-10
ydiU	2216.34	-0.914259	0.139986	-6.53109	6.5292e-11	2.48147e-10
amiB	2841.3	0.997694	0.152765	6.53092	6.53681e-11	2.48199e-10
rsmI	1127.44	1.04334	0.159819	6.52826	6.65367e-11	2.52394e-10
uxuB	583.53	1.13907	0.174532	6.52642	6.73622e-11	2.55281e-10
kch	355.261	-1.27203	0.194946	-6.52505	6.79799e-11	2.57376e-10
yciA	924.612	-1.08235	0.166189	-6.51278	7.37729e-11	2.79042e-10
copA	1192.17	1.03584	0.159122	6.50969	7.53077e-11	2.84575e-10
eptA	218.08	1.5202	0.233538	6.50944	7.54323e-11	2.84775e-10
pntB	803.827	-1.38996	0.213649	-6.50583	7.72645e-11	2.91415e-10
rpmF	47061.3	-1.02922	0.158216	-6.50515	7.76168e-11	2.92465e-10
sapC	383.488	-1.28939	0.198229	-6.50456	7.7923e-11	2.9334e-10
yhjY	399.149	1.37248	0.211072	6.50246	7.90184e-11	2.97181e-10
arsR	163.578	1.65112	0.254376	6.49086	8.535e-11	3.2069e-10
fabG	26339.8	-0.902216	0.139208	-6.48107	9.10724e-11	3.41867e-10
yhfK	3237.57	0.862483	0.133103	6.47979	9.18489e-11	3.44455e-10
ugpQ	409.537	1.50413	0.232359	6.47331	9.58777e-11	3.59224e-10
ampG	3765.1	-0.95364	0.147426	-6.46858	9.89282e-11	3.70303e-10
ycbX	1319.43	-0.889282	0.137545	-6.46541	1.01023e-10	3.77787e-10
ychN	696.296	-1.0184	0.157538	-6.46446	1.01662e-10	3.79821e-10
yidC	93077.1	0.902266	0.139689	6.45911	1.05322e-10	3.93122e-10
ydcZ	175.496	-1.59894	0.247556	-6.4589	1.05468e-10	3.93296e-10
phnF	62.6013	2.46491	0.381873	6.45479	1.08372e-10	4.03746e-10
lspA	2782.62	0.812722	0.126071	6.44656	1.14416e-10	4.25864e-10
dppD	225.368	1.37847	0.213863	6.44554	1.1519e-10	4.2794e-10
betB	2167.25	1.05714	0.16401	6.44562	1.15131e-10	4.2794e-10
pgsA	1089.98	-0.976001	0.151558	-6.43979	1.19642e-10	4.4365e-10
purU	1710.24	-0.953397	0.148046	-6.43988	1.19571e-10	4.4365e-10
yjeM	753.201	1.13514	0.176292	6.43897	1.20291e-10	4.45638e-10
trpA	220.919	-1.50019	0.233	-6.43858	1.206e-10	4.46368e-10
psd	7481	0.844264	0.131253	6.43232	1.25669e-10	4.64695e-10
efeB	540.733	-1.348	0.209591	-6.43157	1.26289e-10	4.66552e-10
nagZ	1071.29	-1.06863	0.166224	-6.42887	1.2856e-10	4.74498e-10
yiaC	281.128	1.33318	0.207506	6.42477	1.32068e-10	4.86992e-10
pheM	129.203	-2.01549	0.313891	-6.42097	1.35411e-10	4.98857e-10
pqiB	2098.61	-0.881313	0.137312	-6.41832	1.37788e-10	5.07142e-10
tatB	4914.57	0.975103	0.151991	6.41553	1.40338e-10	5.16047e-10
yihQ	136.819	1.65685	0.258355	6.41307	1.42617e-10	5.23943e-10
ygfZ	5252.93	0.897061	0.139914	6.4115	1.44093e-10	5.28873e-10
mrdB	2307.06	-0.907842	0.141644	-6.40931	1.46177e-10	5.36027e-10
rffG	5638.91	0.964971	0.150569	6.40885	1.46624e-10	5.37171e-10
artQ	1029.41	-1.29534	0.202157	-6.40759	1.47833e-10	5.41099e-10
wzzB	6822.23	-1.00524	0.156889	-6.40735	1.48072e-10	5.41472e-10
tsaC	1603.55	1.03612	0.162066	6.39318	1.62468e-10	5.93571e-10
carB	18568.5	1.20422	0.188406	6.39161	1.64152e-10	5.99171e-10
rhsB	281.368	1.57816	0.246994	6.38946	1.66469e-10	6.07069e-10
acs	175.806	1.60507	0.251301	6.38704	1.69125e-10	6.16188e-10
yijF	163.978	1.666	0.261178	6.3788	1.78481e-10	6.49679e-10
rpmH	81550.6	1.23351	0.193497	6.37485	1.83144e-10	6.66041e-10
ynjB	185.61	-1.50182	0.23566	-6.37282	1.8558e-10	6.74279e-10
lptC	2842.03	0.831752	0.130557	6.37081	1.88028e-10	6.82548e-10
yieL	161.808	1.69079	0.265448	6.36958	1.89544e-10	6.87421e-10
yidE	1140.73	0.991924	0.155742	6.36904	1.90216e-10	6.89229e-10
ychJ	1371.77	-0.963073	0.151217	-6.36883	1.90471e-10	6.89522e-10
arcB	2420.34	-1.10314	0.173242	-6.36763	1.91975e-10	6.94331e-10
fnr	9014.62	-0.987466	0.155083	-6.36732	1.92359e-10	6.95087e-10
pdhR	25290.6	1.49727	0.235264	6.3642	1.96306e-10	7.08706e-10
yshB	813.173	1.48767	0.233948	6.35897	2.03116e-10	7.32621e-10
yfjK	755.45	-1.01285	0.159347	-6.35629	2.06687e-10	7.44824e-10
lon	13306.2	0.782802	0.123161	6.35593	2.07166e-10	7.45873e-10
yeiW	209.818	-1.42795	0.224828	-6.3513	2.13505e-10	7.67997e-10
hypE	397.45	-1.32159	0.208118	-6.35023	2.14993e-10	7.72651e-10
gspO	188.835	1.50799	0.237518	6.34895	2.16788e-10	7.78393e-10
ycjD	153.388	-1.71114	0.269643	-6.34596	2.2104e-10	7.92943e-10
phnH	65.4767	2.3088	0.363924	6.34418	2.23618e-10	8.01467e-10
smf	653.551	0.96673	0.152426	6.34228	2.26383e-10	8.10643e-10
rsmE	1795.29	0.901541	0.142355	6.33306	2.40352e-10	8.59886e-10
yheV	234.841	1.28436	0.202938	6.32883	2.47025e-10	8.82962e-10
ychQ	334.436	-1.45964	0.230643	-6.32857	2.47441e-10	8.83654e-10
yrbL	7671.48	0.88286	0.139525	6.32763	2.48956e-10	8.88266e-10
lrhA	712.103	-1.08288	0.171301	-6.32147	2.59093e-10	9.23602e-10
mutY	5051.02	0.834245	0.132035	6.31834	2.64388e-10	9.4163e-10
yhhA	245.86	1.26129	0.199701	6.31588	2.68628e-10	9.55871e-10
cytR	2302.48	1.30183	0.20628	6.311	2.77244e-10	9.85646e-10
yfeC	335.72	-1.32917	0.211074	-6.29717	3.03126e-10	1.07669e-09
yihI	3330.13	0.926991	0.147243	6.29566	3.06097e-10	1.08628e-09
dosP	74.4275	-2.3366	0.371644	-6.28721	3.23224e-10	1.14603e-09
ulaR	746.389	0.952621	0.151754	6.2774	3.44274e-10	1.21957e-09
mipA	3286.5	-1.39975	0.223113	-6.27374	3.52479e-10	1.246e-09
holD	2403.21	1.01187	0.161288	6.27365	3.52677e-10	1.246e-09
yaaA	2416.57	0.94802	0.15111	6.2737	3.52579e-10	1.246e-09
ygaZ	5412.88	0.859809	0.137107	6.27107	3.58565e-10	1.26567e-09
yhdP	4716.16	0.767254	0.122403	6.26824	3.65145e-10	1.28775e-09
ydeE	145.126	-1.60911	0.256746	-6.26733	3.67293e-10	1.29418e-09
epd	8419.93	-0.914415	0.145942	-6.2656	3.71393e-10	1.30746e-09
yjaZ	839.142	1.0577	0.169083	6.2555	3.96254e-10	1.39374e-09
yhhN	1107.35	1.02708	0.16427	6.25238	4.04243e-10	1.42058e-09
higA	380.901	1.22096	0.195289	6.25203	4.05139e-10	1.42121e-09
yccA	5662.79	-0.904493	0.144671	-6.25209	4.05002e-10	1.42121e-09
yqiC	4880.14	0.797223	0.127702	6.24286	4.29648e-10	1.50586e-09
gcvP	733.132	-1.35372	0.216852	-6.2426	4.30367e-10	1.50705e-09
mnmH	344.545	-1.3623	0.218292	-6.24069	4.35639e-10	1.52416e-09
yjhG	762.477	1.02159	0.163729	6.23951	4.38936e-10	1.53434e-09
insB1	2447.95	-1.02799	0.16479	-6.23818	4.42681e-10	1.54607e-09
selD	2167.26	-1.1525	0.184769	-6.23749	4.44644e-10	1.55156e-09
yobA	1545.31	-0.862823	0.13841	-6.23381	4.55234e-10	1.58711e-09
ydfI	80.6852	-2.04377	0.328006	-6.23091	4.63746e-10	1.61537e-09
melA	351.731	1.33114	0.213657	6.23026	4.65665e-10	1.62063e-09
sbmA	419.504	-1.1932	0.191678	-6.22504	4.81434e-10	1.67404e-09
bfd	481.627	1.46142	0.234792	6.22432	4.83664e-10	1.68032e-09
paaY	180.68	-1.56618	0.251681	-6.22286	4.88163e-10	1.69446e-09
mdtP	102.657	1.78767	0.2873	6.22231	4.89876e-10	1.69892e-09
ugd	697.697	-1.15147	0.185193	-6.21767	5.0458e-10	1.74686e-09
hrpB	2870	0.851393	0.13693	6.21775	5.04345e-10	1.74686e-09
yebE	252.632	-1.41319	0.227306	-6.21713	5.06332e-10	1.74987e-09
treR	731.29	1.07537	0.172967	6.21719	5.06136e-10	1.74987e-09
recJ	6191.47	0.989158	0.159129	6.21609	5.09689e-10	1.75994e-09
yeiE	1049.85	-0.977673	0.157288	-6.2158	5.1065e-10	1.76172e-09
manX	2568.4	-1.50627	0.242363	-6.21492	5.13496e-10	1.77e-09
glk	686.395	-1.23324	0.198505	-6.21262	5.21068e-10	1.79454e-09
rpoZ	16090	1.00634	0.162018	6.21132	5.25425e-10	1.80797e-09
yjiY	398.455	-1.53984	0.248378	-6.19956	5.66195e-10	1.94657e-09
ysgA	292.27	1.23194	0.198722	6.19931	5.67118e-10	1.94806e-09
ada	435.671	-1.28879	0.207903	-6.19902	5.68148e-10	1.9499e-09
eno	64163.2	-0.863967	0.139481	-6.19415	5.86015e-10	2.00948e-09
degS	2392.4	0.983024	0.15874	6.19268	5.91511e-10	2.02658e-09
ggt	282.148	1.45104	0.234473	6.18853	6.07261e-10	2.0771e-09
ydgD	415.212	-1.11481	0.180141	-6.18852	6.07306e-10	2.0771e-09
yibI	39.0851	2.73956	0.443507	6.17705	6.53102e-10	2.23181e-09
nrfG	125.687	1.71052	0.276963	6.17601	6.57431e-10	2.24467e-09
hypT	1398.32	0.950982	0.154069	6.17244	6.72449e-10	2.29397e-09
alsK	229.351	1.53067	0.248039	6.17106	6.78331e-10	2.31204e-09
ybhK	921.679	-1.09371	0.177409	-6.16487	7.05396e-10	2.40223e-09
yoeI	864.419	-1.13301	0.18408	-6.155	7.50774e-10	2.55456e-09
manY	1522.72	-1.32117	0.214802	-6.15067	7.7158e-10	2.62311e-09
rsmF	1466.38	-0.985353	0.160233	-6.14951	7.77246e-10	2.64011e-09
nikD	329.311	-1.73371	0.282165	-6.14432	8.03059e-10	2.72545e-09
diaA	1883.64	0.883219	0.14385	6.13985	8.2602e-10	2.80098e-09
yqiA	2301.33	0.992736	0.161766	6.13687	8.41645e-10	2.85152e-09
yoaH	457.428	-1.32365	0.215705	-6.1364	8.4412e-10	2.85746e-09
aaeR	1187.69	0.85097	0.138773	6.13208	8.67371e-10	2.93367e-09
yaiL	537.031	-1.32973	0.217058	-6.12614	9.00343e-10	3.04259e-09
uspB	328.007	1.18152	0.192974	6.12267	9.20183e-10	3.10699e-09
alx	2225.71	0.898884	0.146952	6.11684	9.54462e-10	3.21999e-09
ygiN	3333.87	0.881099	0.144202	6.11019	9.95105e-10	3.35425e-09
yieK	206.475	1.36368	0.223651	6.09736	1.07834e-09	3.63173e-09
yjiR	560.502	1.27641	0.209399	6.09559	1.09032e-09	3.66896e-09
yccM	188.503	-1.37283	0.225251	-6.09466	1.09669e-09	3.68724e-09
ydgK	1308	-0.895624	0.147145	-6.0867	1.15263e-09	3.87204e-09
ubiG	1640.78	-0.820142	0.134779	-6.08509	1.16424e-09	3.90776e-09
ycaR	307.528	-1.39527	0.229478	-6.08021	1.20023e-09	4.02513e-09
pqiC	889.232	-0.905075	0.148889	-6.07884	1.21054e-09	4.05627e-09
hcp	73.9515	-2.05039	0.337352	-6.07789	1.21773e-09	4.07694e-09
alsR	1226.44	1.04886	0.172693	6.07354	1.25117e-09	4.18449e-09
nnr	881.729	1.03742	0.170813	6.07344	1.25197e-09	4.18449e-09
dnaT	1128.15	0.937707	0.15442	6.07243	1.25992e-09	4.20752e-09
racR	1275.29	-0.942429	0.155279	-6.06928	1.28488e-09	4.28725e-09
thiK	489.117	-1.11779	0.184199	-6.06842	1.29177e-09	4.30662e-09
agaI	89.6764	1.90213	0.313582	6.06581	1.31291e-09	4.37344e-09
yjdF	221.027	1.33889	0.220741	6.06543	1.31602e-09	4.38009e-09
apt	6785.5	-0.984811	0.162474	-6.06133	1.35e-09	4.48944e-09
cysU	61.2958	2.25808	0.373094	6.0523	1.42789e-09	4.74448e-09
ghoS	131.662	-2.15477	0.35608	-6.05136	1.43624e-09	4.76821e-09
garK	244.483	1.41489	0.233852	6.05038	1.44501e-09	4.79331e-09
corA	8821.06	1.07249	0.177367	6.04673	1.47813e-09	4.89909e-09
mfd	2069.39	-1.11892	0.185273	-6.03929	1.54798e-09	5.1263e-09
fabF	30360	-0.765347	0.126803	-6.03572	1.58253e-09	5.23636e-09
apbE	899.826	-1.03998	0.172565	-6.02661	1.67436e-09	5.53558e-09
slyX	3365.61	1.28633	0.213496	6.0251	1.69007e-09	5.58286e-09
yjfP	435.941	1.0375	0.17229	6.0218	1.72492e-09	5.69326e-09
ftsX	3317.15	0.932687	0.154997	6.01746	1.77172e-09	5.84284e-09
hemX	4198.58	1.28634	0.213775	6.01726	1.77392e-09	5.84523e-09
nadR	2185.63	1.01383	0.168548	6.01508	1.79799e-09	5.91962e-09
yceH	347.181	-1.11397	0.1852	-6.01494	1.79954e-09	5.91981e-09
mntR	277.318	-1.30209	0.216491	-6.01451	1.80436e-09	5.93074e-09
nhaR	1636.68	0.959437	0.159548	6.01347	1.81589e-09	5.9637e-09
rhtA	230.974	-1.57037	0.261461	-6.00613	1.90002e-09	6.23484e-09
add	1313.54	-0.910748	0.151647	-6.00572	1.90484e-09	6.24549e-09
rssA	759.709	-1.00948	0.16813	-6.00415	1.92342e-09	6.30118e-09
uidR	550.28	-1.19909	0.199745	-6.00312	1.93557e-09	6.33574e-09
yagI	877.717	1.18119	0.197011	5.99559	2.02745e-09	6.63104e-09
rseA	4622.15	-0.786815	0.13133	-5.99111	2.08412e-09	6.81077e-09
ymfA	137.796	-1.55968	0.260478	-5.98774	2.12772e-09	6.94752e-09
kbl	9070.99	1.24755	0.208475	5.98416	2.17515e-09	7.09655e-09
yejB	199.742	-1.33397	0.222973	-5.98265	2.19535e-09	7.15654e-09
yhdX	151.465	1.62154	0.271066	5.9821	2.20274e-09	7.17474e-09
gatD	128.165	-1.7431	0.291868	-5.97221	2.34066e-09	7.61772e-09
prlF	359.431	1.26243	0.211404	5.97166	2.34846e-09	7.63684e-09
pspF	159.793	-1.52833	0.256085	-5.96806	2.40092e-09	7.80104e-09
ampC	859.506	0.942109	0.157868	5.9677	2.40622e-09	7.81185e-09
msrA	689.36	1.21512	0.204087	5.95394	2.61759e-09	8.4911e-09
tyrS	5807.43	-0.912287	0.153241	-5.95329	2.62799e-09	8.51788e-09
yggX	1788.7	1.02595	0.172357	5.95246	2.64149e-09	8.55463e-09
tamA	1494.04	0.806354	0.13556	5.94833	2.70885e-09	8.76561e-09
rnt	1395.71	-0.971093	0.16347	-5.94051	2.84128e-09	9.18666e-09
btuE	374.305	-1.14659	0.193247	-5.93332	2.96867e-09	9.59071e-09
ppiA	2830.15	0.919284	0.15516	5.92474	3.12786e-09	1.00968e-08
ybaA	285.688	-1.5371	0.25955	-5.92216	3.17744e-09	1.02485e-08
ybiT	8741.03	-0.789899	0.133397	-5.92141	3.1919e-09	1.02867e-08
adeP	8236.53	0.919479	0.155311	5.92026	3.21426e-09	1.03504e-08
kdsD	3221.65	0.772437	0.13054	5.91724	3.27395e-09	1.0534e-08
yeaO	219.484	-1.58975	0.268762	-5.91507	3.31739e-09	1.06651e-08
modE	762.035	-0.88144	0.149056	-5.91347	3.34965e-09	1.07602e-08
pepD	12967.5	0.844228	0.142996	5.90385	3.55115e-09	1.13982e-08
recO	1386.99	-0.87263	0.148334	-5.88289	4.03173e-09	1.29303e-08
nudF	1511.27	0.968558	0.164827	5.87623	4.1972e-09	1.345e-08
ulaE	142.22	1.48788	0.253311	5.87374	4.2608e-09	1.36428e-08
wecG	1515.68	0.840508	0.143149	5.87157	4.31698e-09	1.38115e-08
nudB	1950.76	-1.00028	0.170398	-5.87025	4.35139e-09	1.39104e-08
yjdP	129.585	1.76719	0.301202	5.86712	4.4344e-09	1.41563e-08
mepS	8471.77	-0.921604	0.157081	-5.86708	4.43544e-09	1.41563e-08
yedI	153.693	-1.47327	0.251173	-5.86555	4.47652e-09	1.42759e-08
yciH	161.465	-1.69914	0.28979	-5.86336	4.53606e-09	1.44541e-08
ycgN	595.682	-1.00804	0.171995	-5.86088	4.60427e-09	1.46597e-08
ahr	242.518	1.28117	0.218607	5.86061	4.61177e-09	1.46718e-08
aroG	2464.23	-0.856202	0.146171	-5.85754	4.69776e-09	1.49334e-08
dksA	13854.2	0.855297	0.146319	5.84542	5.05282e-09	1.60492e-08
purK	892.521	-1.03212	0.176595	-5.84458	5.07846e-09	1.61177e-08
yhcD	913.958	0.960979	0.164791	5.8315	5.49309e-09	1.74197e-08
thrS	30957.1	-0.82629	0.14173	-5.83002	5.54211e-09	1.75611e-08
glpT	1327.01	-2.58039	0.442938	-5.82563	5.68961e-09	1.80082e-08
rsxA	1573.41	-0.899459	0.154399	-5.82556	5.69231e-09	1.80082e-08
rbsR	895.947	0.995176	0.170914	5.82269	5.79087e-09	1.83054e-08
mcbR	113.587	-1.82707	0.31433	-5.8126	6.15111e-09	1.94287e-08
qorB	300.26	1.15982	0.199692	5.80806	6.32019e-09	1.99468e-08
rplK	217105	1.04351	0.179748	5.80542	6.42052e-09	2.02474e-08
ghrA	246.27	-1.25354	0.215932	-5.80525	6.42703e-09	2.02518e-08
glyS	22904	0.780196	0.134407	5.80475	6.44618e-09	2.0296e-08
arsB	237.517	1.32057	0.227522	5.80415	6.46921e-09	2.03523e-08
rluF	2302.01	0.819307	0.141165	5.8039	6.47882e-09	2.03664e-08
sugE	1642.08	1.1207	0.193208	5.80046	6.6134e-09	2.0773e-08
qseC	289.229	1.14527	0.197669	5.79388	6.87781e-09	2.15864e-08
yejG	2203.45	-0.901177	0.155841	-5.78267	7.3524e-09	2.30577e-08
norR	314.047	1.07952	0.186901	5.77586	7.65611e-09	2.39912e-08
yqjD	1614.24	0.955461	0.165529	5.77218	7.82525e-09	2.45018e-08
tusC	734.778	1.10246	0.191006	5.77189	7.83888e-09	2.45251e-08
dsbB	2814.94	-0.864837	0.149854	-5.7712	7.8707e-09	2.46053e-08
yfgF	263.375	-1.27238	0.220858	-5.76107	8.35808e-09	2.61083e-08
dppB	202.037	1.44089	0.250216	5.75856	8.48352e-09	2.64793e-08
ythA	67.8472	1.98558	0.345144	5.7529	8.77251e-09	2.73597e-08
tehB	356.31	-1.16532	0.202643	-5.75059	8.89301e-09	2.77137e-08
pyrE	458.947	1.19821	0.208441	5.74843	9.00737e-09	2.80481e-08
ettA	23336.4	0.742541	0.129259	5.74461	9.21325e-09	2.86666e-08
phnD	43.2674	2.50176	0.435653	5.74255	9.3261e-09	2.8995e-08
mscL	2342.23	0.959023	0.167063	5.74049	9.44005e-09	2.93263e-08
yfjW	141.435	-2.11207	0.368069	-5.73825	9.5659e-09	2.96708e-08
ynfB	707.604	-1.00948	0.175918	-5.73838	9.5585e-09	2.96708e-08
yraQ	563.991	-1.30839	0.22805	-5.7373	9.61971e-09	2.98143e-08
higB	260.783	1.42881	0.249097	5.73595	9.6968e-09	3.00063e-08
rsmC	7639.61	0.752046	0.13111	5.736	9.69364e-09	3.00063e-08
yebS	482.611	-1.08645	0.189456	-5.73456	9.77667e-09	3.02299e-08
map	16074.2	0.821217	0.143275	5.73174	9.94064e-09	3.0713e-08
melB	609.53	0.968226	0.168951	5.73082	9.99451e-09	3.08553e-08
acpP	74067.8	-0.961202	0.167736	-5.73046	1.00159e-08	3.08972e-08
rfbA	2951.04	-1.11102	0.193927	-5.72906	1.00992e-08	3.11299e-08
asd	5323.94	0.836276	0.145987	5.72844	1.01357e-08	3.12183e-08
yjeJ	528.987	1.16204	0.203007	5.72414	1.03958e-08	3.19944e-08
yfaY	1496.51	-0.790927	0.13821	-5.72266	1.04872e-08	3.22506e-08
yciO	915.951	-0.944554	0.165174	-5.71855	1.07434e-08	3.30131e-08
yeaJ	487.389	-1.19495	0.209008	-5.71723	1.08272e-08	3.32449e-08
ppa	60838.5	0.718433	0.125932	5.70494	1.16381e-08	3.57069e-08
yiiM	536.019	1.11697	0.195894	5.70191	1.18471e-08	3.63201e-08
trmA	6388.84	0.798781	0.140108	5.7012	1.18967e-08	3.64439e-08
bglH	96.322	1.99165	0.349391	5.70035	1.19564e-08	3.65985e-08
fabD	8377.31	-0.835086	0.146511	-5.69983	1.19929e-08	3.66819e-08
mltC	1991.09	0.963067	0.169023	5.69784	1.21332e-08	3.70826e-08
pspA	744.809	0.934294	0.164034	5.69575	1.22832e-08	3.7512e-08
entH	158.2	-2.17367	0.381779	-5.69354	1.24429e-08	3.79703e-08
bamB	5188.93	-1.18727	0.208948	-5.68213	1.33026e-08	4.05627e-08
yejE	111.025	-1.71311	0.301545	-5.6811	1.33832e-08	4.07772e-08
rlmB	3811.09	0.744462	0.131122	5.67762	1.36578e-08	4.15819e-08
yjjX	1284.01	0.837762	0.147711	5.67162	1.41451e-08	4.30324e-08
xylG	530.763	1.11324	0.196314	5.67073	1.42194e-08	4.32252e-08
ydcR	511.205	-1.17488	0.207265	-5.66848	1.44072e-08	4.37626e-08
msbA	7076.9	-0.773563	0.136805	-5.65448	1.56316e-08	4.74453e-08
mgsA	1009.54	-1.11244	0.196762	-5.65374	1.56997e-08	4.76157e-08
pyrF	2072.62	-0.969447	0.171545	-5.65129	1.59251e-08	4.82624e-08
ndh	7667.17	-0.912677	0.161675	-5.64514	1.6505e-08	4.99817e-08
pgi	19795.8	0.858611	0.152128	5.64399	1.66153e-08	5.0277e-08
epmC	845.537	-0.945307	0.167546	-5.64208	1.68013e-08	5.08011e-08
gspD	440.933	1.03482	0.183428	5.6416	1.6848e-08	5.09037e-08
rhtB	368.102	1.16849	0.207168	5.64027	1.69783e-08	5.12582e-08
anmK	156.996	-1.30429	0.231327	-5.63829	1.71747e-08	5.18118e-08
uup	6979.26	-0.808196	0.143351	-5.63787	1.72166e-08	5.18986e-08
lldR	301.715	1.21634	0.215812	5.63612	1.73924e-08	5.23885e-08
hldE	5051.91	0.746382	0.132434	5.63586	1.74187e-08	5.2428e-08
rseB	3920.49	-0.814113	0.144733	-5.62493	1.85586e-08	5.58166e-08
yjeI	1993.7	0.976394	0.173628	5.6235	1.87132e-08	5.62388e-08
rbsC	1299.33	-1.45971	0.259598	-5.62295	1.87729e-08	5.63756e-08
chbF	62.7478	-1.94776	0.346489	-5.62142	1.89391e-08	5.68316e-08
ydcI	437.41	-1.12438	0.200032	-5.62099	1.89869e-08	5.6932e-08
mukF	1120.6	-1.02016	0.181612	-5.61726	1.94014e-08	5.8131e-08
mnaT	149.672	-1.39008	0.247695	-5.61206	1.99936e-08	5.98601e-08
holA	1767.13	-0.877141	0.156328	-5.61091	2.01269e-08	6.02136e-08
pncB	4256.96	-0.772143	0.137719	-5.60667	2.06257e-08	6.16593e-08
fdoI	7058.56	0.851068	0.151877	5.60368	2.09852e-08	6.26869e-08
murJ	982.233	-0.844142	0.15067	-5.60258	2.11188e-08	6.30382e-08
birA	2378.37	1.03107	0.184469	5.58938	2.27886e-08	6.79714e-08
fdoG	48986.4	1.06861	0.191648	5.57588	2.46277e-08	7.34015e-08
yiiG	292.977	1.21906	0.218639	5.57569	2.46553e-08	7.34288e-08
hemF	599.624	-0.95748	0.171734	-5.57535	2.47029e-08	7.35152e-08
trpB	218.41	-1.35827	0.243722	-5.57302	2.5036e-08	7.44507e-08
envZ	2408.88	0.744433	0.133586	5.57269	2.50841e-08	7.45379e-08
yeeO	47.0385	-2.28161	0.409452	-5.57236	2.5131e-08	7.46213e-08
yqjG	404.143	1.03868	0.186472	5.57019	2.54467e-08	7.5502e-08
treA	90.9598	-2.01903	0.362724	-5.56632	2.60182e-08	7.71401e-08
greA	9617.39	0.829616	0.149231	5.55929	2.7088e-08	8.02517e-08
cysC	89.9812	1.89634	0.341358	5.55529	2.77158e-08	8.20503e-08
sgcX	307.438	1.12245	0.202076	5.55457	2.78295e-08	8.23254e-08
rpoS	3401.29	0.859508	0.154794	5.55259	2.81473e-08	8.32035e-08
ydhK	492.617	-1.06833	0.192422	-5.55199	2.82432e-08	8.34247e-08
dmsD	369.583	-1.27167	0.229662	-5.53712	3.07487e-08	9.07579e-08
bluR	1292.87	-0.843505	0.152475	-5.53207	3.16469e-08	9.33395e-08
yhhT	206.19	1.34942	0.244012	5.53012	3.20003e-08	9.43117e-08
yccJ	75.0634	-1.77822	0.321612	-5.5291	3.21877e-08	9.47934e-08
ycfL	592.554	-1.1292	0.204235	-5.52894	3.22179e-08	9.48119e-08
ulaD	139.062	1.78544	0.323223	5.52387	3.31615e-08	9.74443e-08
purE	586.626	-1.0196	0.184577	-5.52395	3.31458e-08	9.74443e-08
ymgG	135.885	1.51039	0.273558	5.52129	3.36526e-08	9.8814e-08
malX	185.876	-1.56553	0.283578	-5.52062	3.378e-08	9.91147e-08
trmJ	5278.03	-0.689534	0.12495	-5.51846	3.41992e-08	1.0027e-07
sohB	1054.81	-1.29692	0.235128	-5.51578	3.47235e-08	1.01732e-07
ccmF	160.39	-1.58486	0.287474	-5.51307	3.52635e-08	1.03238e-07
frwA	163.008	1.28934	0.233915	5.51202	3.54742e-08	1.03778e-07
hofB	484.74	1.00414	0.182208	5.51096	3.56881e-08	1.04327e-07
yjgZ	111.617	1.52063	0.276021	5.50912	3.60642e-08	1.05349e-07
adiC	200.496	1.15818	0.210413	5.50433	3.70584e-08	1.08173e-07
dsbC	3382.07	0.984298	0.178854	5.50335	3.72649e-08	1.08696e-07
ansB	649.937	-1.64352	0.299004	-5.49665	3.87072e-08	1.1282e-07
dcuR	961.548	0.838267	0.152554	5.4949	3.90927e-08	1.1386e-07
flgJ	1067.12	-3.85163	0.701053	-5.49406	3.92803e-08	1.14322e-07
alsA	135.201	1.37254	0.249848	5.49351	3.94026e-08	1.14594e-07
yedQ	312.802	-1.18535	0.215833	-5.49198	3.97455e-08	1.15507e-07
trmH	3338.95	0.734239	0.133698	5.49177	3.97936e-08	1.15562e-07
torI	276.632	-1.35923	0.247594	-5.48975	4.02497e-08	1.16801e-07
cfa	868.564	-0.853658	0.155671	-5.48373	4.16456e-08	1.20763e-07
ybiC	264.973	-1.27192	0.231977	-5.48294	4.18319e-08	1.21215e-07
aspS	8231.1	-0.98607	0.179996	-5.47829	4.29451e-08	1.24349e-07
zapE	1161.77	0.749585	0.136868	5.47669	4.33356e-08	1.25388e-07
yciV	988.419	-0.910431	0.166463	-5.46928	4.51878e-08	1.30652e-07
yjcE	920.018	0.827713	0.151426	5.46613	4.59976e-08	1.32897e-07
ugpC	232.949	1.44244	0.264024	5.46331	4.67329e-08	1.34923e-07
yraH	230.695	1.14944	0.210425	5.46248	4.69535e-08	1.35461e-07
amiA	1124.55	-0.850746	0.155782	-5.46115	4.73072e-08	1.36382e-07
polA	9710.48	1.06201	0.194503	5.46013	4.75796e-08	1.37068e-07
yfeD	370.098	-1.13081	0.207219	-5.45709	4.83995e-08	1.39329e-07
lptE	2335.88	-0.945391	0.173394	-5.45227	4.97302e-08	1.43055e-07
mdtE	211.647	1.51029	0.277041	5.45152	4.99423e-08	1.43562e-07
lplA	1101.68	0.797367	0.146568	5.44025	5.32067e-08	1.52834e-07
yaaJ	581.618	-0.976341	0.179514	-5.4388	5.36398e-08	1.53967e-07
yhfT	157.298	1.50567	0.277076	5.43415	5.50584e-08	1.57924e-07
nrdE	689.91	1.15749	0.21303	5.43348	5.52668e-08	1.58408e-07
ypdC	359.127	-1.14879	0.211435	-5.4333	5.53224e-08	1.58452e-07
ybjH	319.136	-1.00309	0.184758	-5.42921	5.66038e-08	1.62006e-07
ppx	1396.8	-0.767014	0.141289	-5.42868	5.67711e-08	1.62367e-07
ytfF	611.299	1.12124	0.206574	5.42779	5.70574e-08	1.63068e-07
mepH	506.981	-0.894374	0.164864	-5.42492	5.79817e-08	1.6559e-07
thiC	398.942	0.944399	0.174096	5.42459	5.80893e-08	1.65778e-07
gcvH	285.367	-1.39349	0.257177	-5.41841	6.01299e-08	1.71478e-07
glpX	4202.08	0.733465	0.135372	5.41814	6.02209e-08	1.71615e-07
aceA	1015.19	0.866766	0.160103	5.4138	6.16999e-08	1.75703e-07
fucU	174.728	1.25104	0.23157	5.40242	6.57466e-08	1.87092e-07
acnA	762.181	-0.85316	0.15797	-5.40079	6.63499e-08	1.88674e-07
recX	387.982	1.19618	0.2216	5.39793	6.74144e-08	1.91563e-07
entE	896.506	-1.47904	0.274038	-5.3972	6.76901e-08	1.92209e-07
ydjA	311.647	-1.42214	0.263619	-5.39466	6.8652e-08	1.94801e-07
efp	49679.9	0.852926	0.158155	5.39297	6.93034e-08	1.96508e-07
yjjA	1879.91	0.736184	0.136713	5.38487	7.2497e-08	2.05417e-07
glcC	293.292	1.38059	0.256407	5.38436	7.27028e-08	2.05853e-07
trkA	4500.1	0.97616	0.181366	5.38227	7.3554e-08	2.08114e-07
metR	228.861	1.11455	0.207113	5.38134	7.39344e-08	2.09041e-07
ycgV	275.913	-1.15908	0.215442	-5.38	7.4484e-08	2.10445e-07
ybiA	231.652	-1.24432	0.231387	-5.37765	7.54638e-08	2.13062e-07
chaC	121.875	-1.47402	0.274139	-5.3769	7.57773e-08	2.13795e-07
xylF	98.0979	1.70068	0.31635	5.37594	7.61852e-08	2.14792e-07
udk	2996.13	-0.905434	0.168462	-5.37472	7.67028e-08	2.16098e-07
lolB	864.514	-0.907668	0.169017	-5.37029	7.86094e-08	2.21312e-07
frlC	88.2747	1.66813	0.310795	5.3673	7.99248e-08	2.24856e-07
lptD	19551.3	0.727397	0.135583	5.36497	8.09637e-08	2.27617e-07
yjgN	101.287	2.02207	0.376981	5.36384	8.14691e-08	2.28876e-07
ydgC	84.0371	-1.67938	0.3137	-5.35346	8.62904e-08	2.42249e-07
hybB	143.892	-1.32923	0.248366	-5.35191	8.70298e-08	2.44152e-07
sgcE	137.948	1.3727	0.256627	5.34898	8.845e-08	2.4796e-07
frlB	106.163	1.54873	0.289852	5.34316	9.13377e-08	2.55817e-07
yegW	292.701	-1.30283	0.243835	-5.34308	9.13816e-08	2.55817e-07
kdgR	881.813	-1.1736	0.21972	-5.34134	9.2263e-08	2.58102e-07
ygaH	1184.54	0.84837	0.158943	5.33757	9.41988e-08	2.63332e-07
ypfM	209.984	-1.87254	0.350992	-5.33499	9.55506e-08	2.66922e-07
rpmG	36103	0.991664	0.185984	5.33198	9.71464e-08	2.71189e-07
dsbD	1703.38	0.924536	0.173637	5.32453	1.01214e-07	2.82346e-07
erpA	3388	0.809161	0.152109	5.3196	1.03996e-07	2.899e-07
rluD	3898.64	-0.79764	0.15	-5.31759	1.0515e-07	2.92773e-07
sspB	6977.93	0.709634	0.133451	5.31755	1.05174e-07	2.92773e-07
rclR	83.0474	1.76182	0.331505	5.31462	1.06883e-07	2.97321e-07
intD	2442.32	-0.818252	0.154143	-5.30841	1.10585e-07	3.07405e-07
yddM	353.803	-1.09297	0.205978	-5.30624	1.11911e-07	3.10872e-07
ydeN	41.4268	-2.35791	0.444455	-5.30518	1.12562e-07	3.12462e-07
spoT	24380.4	0.712877	0.134389	5.30458	1.12933e-07	3.13272e-07
sdiA	918.018	-0.986505	0.18612	-5.30037	1.15567e-07	3.20355e-07
abgR	87.463	-1.74987	0.330323	-5.29746	1.17427e-07	3.25282e-07
yfaE	1525.02	0.976718	0.184386	5.29713	1.17634e-07	3.2563e-07
yjiX	183.418	1.39642	0.263663	5.29623	1.18219e-07	3.27021e-07
mreC	10059	0.759279	0.143396	5.29496	1.19041e-07	3.29065e-07
rlmG	6691.2	0.811036	0.153182	5.29458	1.19293e-07	3.29532e-07
mscM	3974.82	0.666809	0.125957	5.29394	1.1971e-07	3.30454e-07
sseA	899.701	-1.07611	0.203304	-5.2931	1.20263e-07	3.31747e-07
exuT	461.887	0.934285	0.176574	5.29119	1.21522e-07	3.34988e-07
yohD	146.862	-1.35956	0.257157	-5.28691	1.24403e-07	3.42692e-07
frr	23735.6	0.697616	0.131989	5.28542	1.25414e-07	3.45237e-07
fkpA	20164.8	0.644716	0.122155	5.27785	1.30706e-07	3.59554e-07
ybiB	684.725	-0.976691	0.185139	-5.27545	1.32433e-07	3.64054e-07
hinT	1131.64	-1.0973	0.208061	-5.27395	1.33515e-07	3.66773e-07
pqiA	1664.87	-0.780756	0.148061	-5.2732	1.34062e-07	3.6802e-07
ldhA	501.007	-1.09636	0.208202	-5.26587	1.39526e-07	3.82756e-07
galE	1642.77	0.793226	0.150654	5.26523	1.40014e-07	3.83827e-07
bglX	1441.42	-0.831609	0.158032	-5.2623	1.42264e-07	3.89726e-07
tusE	459.536	-1.07715	0.204753	-5.26075	1.43469e-07	3.92756e-07
parC	11017.1	0.792208	0.150677	5.25766	1.45899e-07	3.99132e-07
btuD	282.551	-1.14292	0.217392	-5.25743	1.46083e-07	3.99361e-07
yceM	349.1	-0.994035	0.189106	-5.25649	1.46833e-07	4.01135e-07
menI	138.579	-1.392	0.265117	-5.2505	1.51687e-07	4.1411e-07
ydhS	145.171	-1.58654	0.30248	-5.24511	1.5619e-07	4.2611e-07
rcsB	3042.43	-0.67675	0.129354	-5.23178	1.67887e-07	4.57705e-07
pinQ	29.4395	-2.55385	0.488287	-5.23023	1.69299e-07	4.61238e-07
lptA	3848.35	0.701581	0.134166	5.22919	1.70255e-07	4.63525e-07
lipA	6685.25	-0.823182	0.157433	-5.22877	1.70646e-07	4.64269e-07
gadA	125.664	1.48518	0.284335	5.22333	1.75734e-07	4.77784e-07
crfC	650.205	-1.00348	0.192367	-5.21649	1.82345e-07	4.9542e-07
cydX	215.78	-1.6559	0.317523	-5.21505	1.83771e-07	4.9895e-07
talB	40320.1	0.858031	0.164587	5.21323	1.85579e-07	5.03516e-07
yraJ	783.032	0.943017	0.181103	5.20708	1.91837e-07	5.20138e-07
uxuA	448.433	1.10919	0.21325	5.20136	1.97832e-07	5.36025e-07
yncL	60.6932	-1.92959	0.371058	-5.20023	1.99043e-07	5.3894e-07
ybjE	653.943	-0.936509	0.180114	-5.19955	1.99776e-07	5.40555e-07
waaY	3501.18	2.01437	0.387507	5.19828	2.01136e-07	5.43862e-07
yiaA	61.7953	1.83032	0.352141	5.19768	2.01793e-07	5.45268e-07
dps	1884.07	0.865294	0.166527	5.19612	2.03488e-07	5.49472e-07
cyoA	32193.3	-0.931895	0.179373	-5.19529	2.04398e-07	5.51554e-07
aldA	117.719	-1.66402	0.320415	-5.19331	2.06584e-07	5.57073e-07
rihC	799.094	0.907594	0.174941	5.188	2.1256e-07	5.72799e-07
yjjG	2119.86	0.73095	0.14093	5.18662	2.14149e-07	5.76689e-07
speC	812.384	-0.924835	0.178369	-5.18494	2.16084e-07	5.81504e-07
matP	381.185	-1.15457	0.222821	-5.18158	2.20014e-07	5.91679e-07
cmoB	1229.37	-0.954401	0.184278	-5.17913	2.22925e-07	5.99102e-07
elaD	59.4364	-2.52271	0.487112	-5.17892	2.23169e-07	5.9935e-07
rseC	1403.71	-0.808607	0.156201	-5.17672	2.25819e-07	6.06057e-07
dnaC	1214.24	0.845796	0.163483	5.17361	2.29609e-07	6.15812e-07
fepC	524.383	-1.32342	0.255896	-5.17173	2.31943e-07	6.2165e-07
glnE	1176.98	0.879479	0.170144	5.16904	2.35303e-07	6.30229e-07
ybbO	1257.27	0.750491	0.145201	5.16865	2.35794e-07	6.31119e-07
ampE	696.307	0.851064	0.164696	5.16749	2.37256e-07	6.34604e-07
eamA	123.75	-1.55072	0.300448	-5.16135	2.45179e-07	6.55355e-07
queE	1071.45	-0.77359	0.149911	-5.16033	2.4652e-07	6.58494e-07
mnmA	7468.85	-0.664633	0.128866	-5.15757	2.50178e-07	6.67815e-07
rnlA	1941.05	-0.897609	0.174207	-5.15255	2.56969e-07	6.85482e-07
grxC	3605.42	1.09157	0.211856	5.15241	2.57155e-07	6.85517e-07
tufB	103303	0.652218	0.126615	5.1512	2.58822e-07	6.89495e-07
citB	156.146	-1.38172	0.268435	-5.1473	2.64266e-07	7.03526e-07
yceD	73744.8	-0.757181	0.147111	-5.14701	2.64678e-07	7.04149e-07
gloA	1574.8	-0.718394	0.139629	-5.14504	2.67471e-07	7.11102e-07
ycdT	311.248	1.20846	0.234917	5.14421	2.68655e-07	7.13772e-07
nikE	347.111	-1.18118	0.22988	-5.13822	2.77355e-07	7.36392e-07
yqjE	1611.02	0.94406	0.183777	5.13699	2.79168e-07	7.40712e-07
rhaD	85.6007	1.69079	0.329164	5.13662	2.79719e-07	7.41677e-07
glnS	5084.23	-0.805187	0.156762	-5.13638	2.80088e-07	7.42158e-07
yghS	58.888	1.77809	0.346221	5.13571	2.81078e-07	7.44285e-07
yqfA	1443.49	0.752304	0.146529	5.13417	2.83397e-07	7.49923e-07
yjgH	116.331	1.50664	0.293499	5.13339	2.84564e-07	7.52509e-07
recA	15506.8	0.87799	0.17115	5.12996	2.89807e-07	7.65863e-07
fadE	270.434	1.02018	0.19888	5.12964	2.90294e-07	7.66638e-07
yigL	1284.91	0.872099	0.17016	5.12518	2.97253e-07	7.84495e-07
asnC	739.921	0.849502	0.165905	5.12042	3.04861e-07	8.04037e-07
rlmF	1335.76	-0.844399	0.165067	-5.11548	3.12944e-07	8.24808e-07
cobT	131.224	-1.4719	0.288016	-5.11048	3.21336e-07	8.46364e-07
yihG	1517.61	0.763245	0.149502	5.10524	3.30369e-07	8.69578e-07
fdoH	9555.4	0.928071	0.181807	5.1047	3.31313e-07	8.71484e-07
creC	459.511	0.858387	0.168703	5.08816	3.61553e-07	9.50394e-07
hypA	70.0034	-2.43508	0.47866	-5.08728	3.63229e-07	9.54168e-07
secF	3986.29	-1.06979	0.210316	-5.0866	3.6454e-07	9.56979e-07
insQ	549.04	-1.00219	0.19721	-5.08182	3.73837e-07	9.80735e-07
agaR	1803.78	0.790081	0.155516	5.08039	3.7666e-07	9.87486e-07
yihR	53.7567	1.96181	0.386232	5.07937	3.7869e-07	9.92154e-07
phnC	46.0672	2.12827	0.419308	5.07568	3.86119e-07	1.01095e-06
gspF	236.251	1.14115	0.224939	5.07316	3.91257e-07	1.02372e-06
yehW	135.49	-1.38306	0.272681	-5.07209	3.93469e-07	1.02883e-06
yoaF	149.532	-1.40551	0.27761	-5.06289	4.12946e-07	1.07864e-06
ycaQ	292.089	-1.10838	0.218925	-5.06284	4.1306e-07	1.07864e-06
yeiH	228.012	-1.17879	0.233122	-5.05654	4.26934e-07	1.11413e-06
narL	638.694	-0.785862	0.155422	-5.05632	4.27431e-07	1.1147e-06
yjfN	223.393	1.30057	0.257464	5.05148	4.38402e-07	1.14255e-06
mukB	10712.6	-0.792623	0.156926	-5.05092	4.3968e-07	1.14513e-06
yhhI	96.4655	1.92231	0.380625	5.05042	4.40844e-07	1.14692e-06
bcr	1599.62	-0.882952	0.174829	-5.05037	4.40944e-07	1.14692e-06
rpsA	268494	-0.703679	0.139393	-5.04816	4.46077e-07	1.15951e-06
purR	3615.35	-0.703112	0.139452	-5.04197	4.60766e-07	1.19691e-06
ycjY	64.6278	-1.84459	0.365932	-5.04081	4.63572e-07	1.2034e-06
rimL	164.262	-1.24259	0.246693	-5.03698	4.72942e-07	1.22692e-06
hisL	85.1068	-1.74003	0.345834	-5.0314	4.86919e-07	1.26229e-06
manZ	1883.55	-0.985456	0.195866	-5.03128	4.87209e-07	1.26229e-06
ydjM	469.827	-1.11272	0.22119	-5.03061	4.88918e-07	1.26589e-06
cutC	982.83	-0.90263	0.179833	-5.01927	5.1869e-07	1.34209e-06
yeaL	178.191	-1.3619	0.271486	-5.01647	5.26285e-07	1.36086e-06
yebY	1250.76	-0.823102	0.16415	-5.01433	5.32185e-07	1.37522e-06
ybeD	1579.1	0.790235	0.157824	5.00706	5.52674e-07	1.42723e-06
yggS	2513.73	0.650686	0.130006	5.00503	5.58529e-07	1.44141e-06
ccmE	108.669	-1.37403	0.274746	-5.00108	5.70088e-07	1.47028e-06
sfmC	55.8369	2.09983	0.42011	4.99828	5.78435e-07	1.49084e-06
ycfZ	129.858	-1.39744	0.279623	-4.9976	5.80495e-07	1.49518e-06
yfcE	2089.72	0.837177	0.167569	4.996	5.85304e-07	1.50659e-06
scpA	315.417	1.01282	0.202797	4.99426	5.90611e-07	1.51926e-06
pgk	8438.78	-0.659643	0.132114	-4.99297	5.94578e-07	1.52848e-06
yhaL	685.726	1.4548	0.291386	4.99269	5.95445e-07	1.52971e-06
infA	18701.2	-0.930739	0.186425	-4.99255	5.9586e-07	1.52979e-06
hisH	136.735	-1.34068	0.26901	-4.98376	6.23589e-07	1.59994e-06
ykgE	48.9365	-2.08608	0.418787	-4.98123	6.318e-07	1.61996e-06
rbsK	3207.04	0.799984	0.160613	4.98083	6.33134e-07	1.62233e-06
ynfA	73.3051	-1.93431	0.388705	-4.97631	6.48094e-07	1.65959e-06
ghxP	983.714	0.758022	0.152428	4.97298	6.59312e-07	1.68723e-06
nlpE	1714.11	0.672289	0.135435	4.96391	6.90878e-07	1.76686e-06
rihA	383.34	-1.23396	0.248735	-4.96094	7.01525e-07	1.79294e-06
gshB	3295.76	0.686123	0.138327	4.96014	7.04415e-07	1.79916e-06
yiaK	60.1362	1.77915	0.35872	4.95972	7.05946e-07	1.80191e-06
hybD	522.815	0.859992	0.173669	4.95191	7.34901e-07	1.87461e-06
yneF	221.53	-1.23214	0.248897	-4.95041	7.40566e-07	1.88785e-06
gpmA	5350.46	-0.95885	0.193708	-4.94997	7.42238e-07	1.89089e-06
ihfB	4798.28	-0.66754	0.134868	-4.94958	7.43727e-07	1.89347e-06
fhuE	354.002	-1.07233	0.216699	-4.94846	7.48038e-07	1.90322e-06
moeB	935.418	-0.766393	0.155129	-4.94036	7.79802e-07	1.98277e-06
trpS	4107.08	0.864481	0.175019	4.93937	7.83748e-07	1.99152e-06
fabA	14881.9	-0.73013	0.148219	-4.92601	8.39265e-07	2.13123e-06
gadC	66.4951	-1.63658	0.332274	-4.92541	8.41852e-07	2.13643e-06
srlR	610.769	-0.98123	0.199329	-4.92266	8.53739e-07	2.16521e-06
alsB	174.405	1.1876	0.241389	4.91986	8.66063e-07	2.19506e-06
pmbA	2914.43	0.767906	0.156144	4.91793	8.74624e-07	2.21534e-06
eda	1679.83	-1.29187	0.263079	-4.91057	9.08111e-07	2.29869e-06
csdE	1427.68	0.756348	0.154084	4.90867	9.16964e-07	2.31962e-06
rnb	7886.55	-0.630334	0.128439	-4.90764	9.21797e-07	2.33036e-06
nrfA	373.116	-1.19818	0.2444	-4.90255	9.46021e-07	2.39007e-06
ruvB	831.969	-0.855845	0.174638	-4.90067	9.55081e-07	2.41143e-06
ydjZ	58.4892	-1.71217	0.349593	-4.89762	9.70048e-07	2.44766e-06
nudL	273.22	-1.02839	0.210102	-4.89469	9.84622e-07	2.48285e-06
tnaB	140.828	1.3589	0.277709	4.89327	9.9176e-07	2.49926e-06
ygiF	715.787	0.867155	0.177387	4.88849	1.01613e-06	2.55904e-06
eamB	119.487	-1.40441	0.287581	-4.88352	1.04208e-06	2.62275e-06
araA	142.294	1.30602	0.268093	4.87152	1.10743e-06	2.78544e-06
rsxB	1450.35	-0.77479	0.15947	-4.85852	1.18265e-06	2.97274e-06
kefC	453.396	0.967532	0.19917	4.85783	1.18681e-06	2.98133e-06
gspE	153.319	1.18262	0.243463	4.85748	1.18889e-06	2.98464e-06
lsrR	31.3106	-2.32639	0.47971	-4.84958	1.23721e-06	3.104e-06
yggT	3365.54	0.695564	0.143453	4.84871	1.24268e-06	3.11574e-06
ynaE	41.5377	-2.22276	0.459009	-4.84253	1.28198e-06	3.21224e-06
yccU	500.824	-0.913873	0.188848	-4.83919	1.30371e-06	3.26464e-06
qorA	643.644	1.03275	0.213663	4.83354	1.34126e-06	3.35655e-06
arnA	321.761	-1.02582	0.21227	-4.83259	1.34765e-06	3.3704e-06
yccS	1636.22	-0.724488	0.150111	-4.82635	1.3906e-06	3.47561e-06
rpoN	10656	0.699256	0.14492	4.82512	1.39921e-06	3.49493e-06
fabH	4452.96	-0.882179	0.182978	-4.82122	1.42683e-06	3.56168e-06
narP	219.698	-1.33552	0.277053	-4.82045	1.43236e-06	3.57323e-06
folE	2851.07	-0.617767	0.128335	-4.81371	1.48151e-06	3.69352e-06
yniA	334.752	-1.00762	0.209419	-4.81148	1.49816e-06	3.73268e-06
pepN	3052.83	-0.793512	0.165015	-4.80874	1.51885e-06	3.78185e-06
cmoA	977.629	-0.783995	0.163147	-4.80544	1.54412e-06	3.84237e-06
fsaA	94.9146	-1.38509	0.288289	-4.80452	1.55126e-06	3.85773e-06
mdtC	321.793	-1.05438	0.21971	-4.79895	1.59498e-06	3.96195e-06
dppF	700.195	0.857977	0.178785	4.79893	1.59517e-06	3.96195e-06
iceT	99.5316	-1.46114	0.304666	-4.79587	1.61972e-06	4.02041e-06
yhaM	890.994	-1.01334	0.211336	-4.79491	1.6275e-06	4.03718e-06
ppk	2155.18	-0.651429	0.135925	-4.79257	1.64661e-06	4.08203e-06
yfcA	834.795	-0.935121	0.195129	-4.79232	1.64862e-06	4.08445e-06
yacC	2162.89	0.744855	0.155465	4.79115	1.65827e-06	4.10581e-06
yihT	66.7651	1.71934	0.358916	4.79035	1.66488e-06	4.1196e-06
yibB	3459.47	1.14695	0.239453	4.78988	1.66881e-06	4.12673e-06
phnG	28.9996	2.30947	0.483129	4.78022	1.751e-06	4.32728e-06
ydiV	274.257	-1.24694	0.261059	-4.77649	1.78378e-06	4.40554e-06
ybhA	866.445	-0.767046	0.160915	-4.76678	1.87197e-06	4.62048e-06
xseA	4266.63	-0.654788	0.137481	-4.76274	1.90979e-06	4.7109e-06
yddE	411.236	-1.03081	0.216464	-4.76205	1.91633e-06	4.7241e-06
garR	106.776	1.29082	0.271147	4.76059	1.93027e-06	4.7555e-06
hisA	174.711	-1.29472	0.272143	-4.75749	1.96017e-06	4.82615e-06
lptG	5080.09	0.717246	0.150888	4.75351	1.99917e-06	4.91913e-06
rfbD	3842.61	-0.846647	0.178154	-4.75234	2.01071e-06	4.94445e-06
pgpA	1492.99	-0.741534	0.156139	-4.7492	2.04225e-06	5.01888e-06
yicS	111.206	1.34556	0.28339	4.74807	2.05364e-06	5.04376e-06
nadC	2199.02	0.689895	0.145308	4.74782	2.05624e-06	5.04703e-06
fhuA	17913	0.837636	0.176444	4.74731	2.06138e-06	5.05651e-06
gatA	402.306	-2.43707	0.513444	-4.74651	2.06952e-06	5.07332e-06
yjiN	316.078	0.915185	0.193013	4.74157	2.12073e-06	5.19565e-06
ispH	3674.67	0.672466	0.142017	4.7351	2.18948e-06	5.36078e-06
yfgJ	615.138	-0.872627	0.184322	-4.73426	2.19855e-06	5.37967e-06
ftnB	516.654	0.989216	0.208981	4.73353	2.20648e-06	5.39574e-06
ynfD	214.635	-1.1361	0.240039	-4.73297	2.21254e-06	5.40722e-06
yhdZ	111.886	1.31501	0.277943	4.73122	2.2317e-06	5.45069e-06
yqjK	1159.11	0.712264	0.150601	4.72948	2.25101e-06	5.49446e-06
ydcX	301.079	-1.13195	0.239369	-4.72887	2.25769e-06	5.50737e-06
zntR	482.33	0.860662	0.182193	4.7239	2.31369e-06	5.64051e-06
ycfJ	739.95	-0.909002	0.192442	-4.72351	2.31812e-06	5.64785e-06
ompA	250695	-0.659284	0.139914	-4.71207	2.45208e-06	5.97055e-06
pal	14403	-0.621939	0.132058	-4.70959	2.48211e-06	6.03995e-06
rpoD	24842.4	0.611401	0.130057	4.70101	2.58874e-06	6.29557e-06
ydeA	411.429	-1.0305	0.21927	-4.69969	2.60556e-06	6.33258e-06
yqeH	77.7683	1.62726	0.346344	4.6984	2.62207e-06	6.36881e-06
yiaV	173.498	1.08587	0.231136	4.69799	2.62739e-06	6.37782e-06
thiH	220.779	1.05068	0.223733	4.69612	2.65155e-06	6.43253e-06
yebV	182.422	-1.22536	0.261022	-4.69447	2.67304e-06	6.47873e-06
yebO	2758.33	-0.841498	0.179256	-4.6944	2.67387e-06	6.47873e-06
yjfC	175.961	1.38837	0.295924	4.69164	2.7103e-06	6.56299e-06
atoS	120.128	-1.4289	0.304645	-4.69036	2.72725e-06	6.60001e-06
csgG	90.9768	-1.60891	0.343158	-4.68855	2.75144e-06	6.6545e-06
yfgM	2600.11	-0.890665	0.190024	-4.68711	2.77097e-06	6.69763e-06
cysS	8605.33	0.618283	0.132048	4.68227	2.83718e-06	6.8535e-06
ymjA	325.372	-1.16338	0.24883	-4.67541	2.9337e-06	7.08234e-06
alkA	75.8141	-1.57166	0.3365	-4.6706	3.00324e-06	7.24581e-06
ispG	7116.78	-0.627158	0.134457	-4.66438	3.09546e-06	7.46374e-06
yacG	894.494	0.953032	0.204425	4.66201	3.13129e-06	7.54556e-06
yheT	1484.68	0.733785	0.157447	4.66051	3.15423e-06	7.59622e-06
hemL	8310.91	0.590544	0.12687	4.65472	3.24422e-06	7.80818e-06
rhaA	74.6584	1.57216	0.338034	4.6509	3.30494e-06	7.9495e-06
rsmH	3873.82	0.67435	0.145037	4.64949	3.32749e-06	7.99889e-06
rplE	180463	0.749321	0.161232	4.64748	3.36013e-06	8.07247e-06
arnT	77.7493	-1.42598	0.306854	-4.64712	3.36606e-06	8.08181e-06
rhaB	75.6178	1.42198	0.306055	4.64616	3.3817e-06	8.11445e-06
yacL	866.953	0.721309	0.155266	4.64565	3.39011e-06	8.12969e-06
opgE	1770.54	-0.711727	0.153267	-4.6437	3.42227e-06	8.19948e-06
umpH	2916.81	-0.626002	0.134809	-4.64363	3.42334e-06	8.19948e-06
borD	7071	0.864502	0.186175	4.64351	3.42547e-06	8.19963e-06
frlA	65.0339	1.77284	0.381822	4.6431	3.43213e-06	8.21061e-06
purT	215.856	-1.03858	0.223961	-4.63731	3.52967e-06	8.43885e-06
yiaU	428.829	0.799323	0.172399	4.63648	3.54391e-06	8.46778e-06
glf	1293.43	-2.02729	0.438015	-4.62836	3.68571e-06	8.79601e-06
gltP	5685.86	0.675576	0.145961	4.62846	3.68388e-06	8.79601e-06
yidL	103.673	1.41486	0.305731	4.62779	3.6959e-06	8.81501e-06
araF	28.2144	-2.22468	0.480927	-4.62581	3.73131e-06	8.89412e-06
dinB	502.315	0.791168	0.171055	4.62523	3.74179e-06	8.91373e-06
fadJ	158.759	-1.0618	0.229593	-4.6247	3.75144e-06	8.93135e-06
yejK	2722.43	-0.642881	0.13909	-4.62206	3.79954e-06	9.04044e-06
yhbW	562.955	-0.745105	0.161212	-4.6219	3.80236e-06	9.04172e-06
araC	271.309	1.23602	0.268099	4.6103	4.02087e-06	9.55559e-06
yejL	2896.9	-0.663277	0.143872	-4.61018	4.0233e-06	9.55563e-06
spy	219.885	1.00922	0.219048	4.60732	4.07888e-06	9.68184e-06
ynfH	228.591	-1.06202	0.230554	-4.6064	4.09707e-06	9.71921e-06
ypeA	118.265	-1.61852	0.351928	-4.59901	4.24495e-06	1.0064e-05
rsuA	1909.21	-0.769432	0.167386	-4.59674	4.29155e-06	1.01684e-05
phnJ	34.698	2.19217	0.477084	4.59492	4.32907e-06	1.02511e-05
murD	1610.98	-0.830359	0.180862	-4.59112	4.40877e-06	1.04336e-05
yehI	201.391	-1.07486	0.23419	-4.5897	4.43886e-06	1.04942e-05
ycjW	227.852	-1.01698	0.221581	-4.58966	4.43966e-06	1.04942e-05
argP	1715.13	0.658157	0.143481	4.58708	4.49488e-06	1.06184e-05
ybaP	812.465	-0.745913	0.162651	-4.58598	4.51872e-06	1.06684e-05
yiaT	71.0933	1.58331	0.345294	4.58538	4.53152e-06	1.06922e-05
pheL	63.5177	-1.65991	0.362095	-4.58418	4.55767e-06	1.07475e-05
rpiA	5098.63	0.588706	0.128502	4.5813	4.62105e-06	1.08905e-05
yhaK	134.011	1.26102	0.275336	4.57992	4.65164e-06	1.09561e-05
folC	1387.95	-0.786945	0.171939	-4.57689	4.71932e-06	1.11089e-05
yhaV	703.727	0.923887	0.20189	4.5762	4.73505e-06	1.11393e-05
rlmL	6383.22	-0.618104	0.135131	-4.57409	4.78289e-06	1.12452e-05
clcB	195.945	-1.02045	0.223256	-4.57076	4.85965e-06	1.14189e-05
paoD	125.351	1.24841	0.273545	4.56383	5.02291e-06	1.17955e-05
ilvC	2059.73	0.624692	0.137	4.55979	5.12054e-06	1.20177e-05
fhuB	1246.05	-0.941594	0.206511	-4.55953	5.12688e-06	1.20254e-05
malG	139.522	1.45017	0.318147	4.55818	5.15991e-06	1.20957e-05
mdtN	85.9617	1.42759	0.313395	4.55526	5.23213e-06	1.22578e-05
yfhL	350.582	-1.13785	0.249874	-4.55367	5.2717e-06	1.23432e-05
mtfA	168.191	-1.29941	0.28542	-4.55264	5.29774e-06	1.23968e-05
betT	1806.32	0.631127	0.138683	4.55085	5.34286e-06	1.2495e-05
zur	1867.28	0.708227	0.155691	4.54892	5.39212e-06	1.26028e-05
yqhA	2605.65	0.66794	0.146862	4.54809	5.41357e-06	1.26455e-05
menF	1357.16	-0.675815	0.148735	-4.54376	5.52603e-06	1.29006e-05
rhaS	143.803	1.14728	0.252505	4.54357	5.53099e-06	1.29046e-05
nanC	50.95	2.00211	0.440732	4.54269	5.55414e-06	1.29509e-05
ychA	2943.88	-0.759732	0.167272	-4.54189	5.57511e-06	1.29922e-05
zupT	1545.82	0.682755	0.150353	4.54101	5.59843e-06	1.30389e-05
gspL	433.059	0.820295	0.180764	4.53794	5.68076e-06	1.32229e-05
tisB	2124.5	2.282	0.503063	4.53621	5.72728e-06	1.33233e-05
yjbE	75.6953	1.74032	0.383707	4.53554	5.7457e-06	1.33583e-05
ydhB	265.241	-0.964564	0.212866	-4.53132	5.86157e-06	1.36197e-05
ycaI	290.068	-0.923573	0.203826	-4.53118	5.86559e-06	1.36211e-05
agp	126.825	-1.21478	0.268119	-4.53076	5.87718e-06	1.364e-05
yeeY	191.455	-1.205	0.266189	-4.52683	5.98738e-06	1.38876e-05
rcsC	2462.81	-0.60893	0.134568	-4.52508	6.03723e-06	1.39951e-05
rof	604.304	0.8623	0.190699	4.52178	6.13204e-06	1.42065e-05
glnP	1152.63	-0.790521	0.174891	-4.52008	6.18152e-06	1.43128e-05
wecH	297.317	0.976528	0.216094	4.519	6.21338e-06	1.43782e-05
mraZ	4144.23	0.607082	0.134417	4.5164	6.29e-06	1.4547e-05
artP	1792.58	-0.717568	0.158909	-4.51559	6.31402e-06	1.4594e-05
yjdN	76.4144	1.42533	0.315782	4.51367	6.37157e-06	1.47185e-05
tqsA	119.178	-1.26675	0.280832	-4.51072	6.4607e-06	1.49084e-05
ibaG	2626.54	1.10843	0.245733	4.5107	6.46132e-06	1.49084e-05
ydaM	96.8773	-1.461	0.324011	-4.5091	6.51033e-06	1.50128e-05
ydcF	280.721	-0.845674	0.187724	-4.50487	6.64139e-06	1.53061e-05
entA	275.11	-1.41707	0.314679	-4.50324	6.69247e-06	1.54148e-05
elyC	157.374	-1.0708	0.237865	-4.50173	6.74034e-06	1.55161e-05
smtA	1788	-0.612684	0.136318	-4.49453	6.9724e-06	1.6041e-05
gspB	150.073	1.17903	0.262401	4.49324	7.01462e-06	1.61287e-05
glpK	6663.9	0.935006	0.208245	4.48993	7.12472e-06	1.63724e-05
galT	823.233	0.91524	0.203933	4.48795	7.19105e-06	1.65152e-05
hdeB	294.611	2.22558	0.49608	4.48632	7.24628e-06	1.66228e-05
pntA	760.62	-1.20484	0.268552	-4.48645	7.2421e-06	1.66228e-05
nadD	656.801	-0.915557	0.204152	-4.48469	7.30203e-06	1.6741e-05
ccmH	474.576	-0.802606	0.179087	-4.48165	7.40674e-06	1.69713e-05
hisS	7761.28	-0.676515	0.151008	-4.48	7.46429e-06	1.70933e-05
umuC	171.72	1.15153	0.257082	4.47923	7.49131e-06	1.71452e-05
ebgR	1519.71	-0.705639	0.157664	-4.47557	7.62069e-06	1.74313e-05
hcr	44.3704	-1.89745	0.423999	-4.47512	7.63685e-06	1.74582e-05
nac	47.3393	-1.71493	0.383662	-4.46989	7.82587e-06	1.788e-05
rimJ	534.351	-0.778285	0.174155	-4.46892	7.86159e-06	1.79512e-05
alkB	78.8872	-1.39426	0.31225	-4.46519	7.99977e-06	1.82562e-05
hybE	416.493	0.892564	0.199999	4.46285	8.08766e-06	1.84462e-05
kbaY	48.4756	1.76581	0.395736	4.46208	8.11684e-06	1.85021e-05
cobC	323.933	-0.984223	0.220645	-4.46066	8.17091e-06	1.86146e-05
gcd	4102.22	-0.804077	0.180344	-4.45857	8.25064e-06	1.87855e-05
sspA	17136.3	0.595204	0.133597	4.45521	8.38114e-06	1.90717e-05
moeA	1806.98	-0.649603	0.14587	-4.45329	8.4564e-06	1.92319e-05
vsr	164.767	-1.19615	0.268676	-4.45201	8.50706e-06	1.9336e-05
ynfG	30.0118	-2.10579	0.473246	-4.44967	8.60016e-06	1.95252e-05
yfaL	336.724	-0.846667	0.190275	-4.4497	8.59891e-06	1.95252e-05
yhfS	186.811	1.07883	0.242608	4.44679	8.71627e-06	1.97775e-05
rpsH	77878	0.717996	0.161601	4.44302	8.87065e-06	2.01048e-05
moaA	3536.32	-0.600098	0.135065	-4.44303	8.87013e-06	2.01048e-05
yidH	105.947	1.33588	0.300755	4.44175	8.92305e-06	2.0212e-05
aidB	124.818	1.41808	0.319476	4.43876	9.04801e-06	2.04833e-05
ynjC	94.511	-1.29451	0.291916	-4.43453	9.22754e-06	2.087e-05
cutA	581.758	0.81992	0.184897	4.43448	9.22934e-06	2.087e-05
nfsB	3774.62	-0.655277	0.147846	-4.43216	9.32918e-06	2.10837e-05
baeS	97.0351	-1.32524	0.299202	-4.42925	9.45635e-06	2.1359e-05
hisJ	756.073	-0.774568	0.175251	-4.41977	9.8806e-06	2.23045e-05
yojI	2052.39	-0.660314	0.14945	-4.41829	9.9484e-06	2.24448e-05
mltD	6109.54	-0.812628	0.184241	-4.41067	1.03051e-05	2.32339e-05
djlA	2230.58	0.632274	0.143354	4.41057	1.03099e-05	2.32339e-05
pyrD	2273.56	-0.652497	0.148034	-4.40775	1.04448e-05	2.35246e-05
dppC	179.069	1.02871	0.233648	4.40282	1.06855e-05	2.4053e-05
yedA	120.267	-1.21896	0.27693	-4.4017	1.07406e-05	2.41633e-05
baeR	289.588	-0.913761	0.207734	-4.39871	1.08897e-05	2.44849e-05
glnL	1448.46	0.683075	0.155315	4.39799	1.09258e-05	2.45381e-05
proY	2508.93	-0.634155	0.14419	-4.39805	1.09226e-05	2.45381e-05
bssS	2068.06	-0.910091	0.207369	-4.38875	1.14002e-05	2.55892e-05
yfjH	138.803	-1.29857	0.296067	-4.38607	1.15415e-05	2.58916e-05
kdsB	1497.73	-0.666249	0.15191	-4.3858	1.15559e-05	2.59092e-05
lpoB	1033.43	-0.817714	0.186486	-4.38486	1.16059e-05	2.60067e-05
chbR	86.1076	-1.39717	0.318725	-4.38363	1.16716e-05	2.61392e-05
dgoD	109.329	1.18567	0.270609	4.38149	1.17871e-05	2.63828e-05
marA	839.745	0.817914	0.186748	4.37979	1.18795e-05	2.65748e-05
folB	549.845	0.716835	0.163709	4.37872	1.19377e-05	2.66899e-05
rluC	3802.89	-0.800436	0.183061	-4.37252	1.22819e-05	2.74431e-05
plsC	3301.25	0.599754	0.137168	4.37241	1.22885e-05	2.74431e-05
fimH	161.976	1.09644	0.250783	4.37205	1.23083e-05	2.74719e-05
bioA	166.818	-1.04724	0.23957	-4.37133	1.2349e-05	2.75364e-05
smrB	1052.52	-0.652282	0.149219	-4.3713	1.23511e-05	2.75364e-05
yfhM	2543.25	-0.556297	0.127413	-4.36609	1.26488e-05	2.81843e-05
gtrS	1939.44	-2.37578	0.544366	-4.3643	1.2753e-05	2.84005e-05
asnB	1143.96	-0.698251	0.160023	-4.36345	1.28028e-05	2.84954e-05
slyB	9513.94	-0.593469	0.136182	-4.35792	1.31304e-05	2.92082e-05
yccF	783.692	-0.704962	0.16181	-4.35672	1.32026e-05	2.93522e-05
yidG	97.7086	1.41371	0.32458	4.3555	1.32763e-05	2.94995e-05
yagH	173.575	1.00058	0.229896	4.35232	1.34707e-05	2.99147e-05
rspB	24.4648	-2.15162	0.494421	-4.35181	1.3502e-05	2.99675e-05
dadX	248.164	-1.09883	0.252673	-4.34883	1.36863e-05	3.03595e-05
tusD	943.975	1.06736	0.245663	4.34484	1.3938e-05	3.09006e-05
trpC	180.495	-1.04401	0.240378	-4.34321	1.40414e-05	3.11125e-05
waaZ	3091.61	2.03939	0.469773	4.34123	1.41685e-05	3.13766e-05
grxD	4294.27	-0.800549	0.184434	-4.34058	1.42107e-05	3.14525e-05
aaeX	149.028	1.18153	0.272388	4.33768	1.43996e-05	3.18527e-05
yobH	608.091	-0.888433	0.204852	-4.33695	1.44474e-05	3.19406e-05
nanK	125.439	1.19274	0.275392	4.33108	1.4838e-05	3.27859e-05
dedD	1212.46	-0.65418	0.151132	-4.32853	1.5011e-05	3.31496e-05
yggC	922.942	0.75291	0.173987	4.32739	1.50885e-05	3.33022e-05
yicJ	120.122	1.17328	0.271162	4.32685	1.51255e-05	3.33654e-05
dgoK	124.976	1.31513	0.304333	4.32135	1.55079e-05	3.41898e-05
yceA	4528.8	0.657685	0.152331	4.31748	1.57822e-05	3.47752e-05
ulaC	63.6905	1.67685	0.388399	4.31735	1.57912e-05	3.47757e-05
accB	15938.5	0.610414	0.141455	4.31526	1.59419e-05	3.5088e-05
guaB	7635.83	-0.584663	0.1355	-4.31485	1.59714e-05	3.51336e-05
ydhV	35.3928	-1.88365	0.437122	-4.30922	1.63832e-05	3.60195e-05
epmA	3042.21	0.611597	0.142177	4.30165	1.69527e-05	3.72509e-05
yeeZ	1613.87	-0.642717	0.149801	-4.29047	1.78296e-05	3.91559e-05
thrA	2382.6	0.583211	0.13604	4.28707	1.81042e-05	3.9737e-05
oxyR	3222.2	0.613039	0.143031	4.28606	1.81867e-05	3.9896e-05
rpsN	90920.1	0.725779	0.169412	4.28411	1.83475e-05	4.02265e-05
sdhB	782.756	-0.698303	0.163151	-4.28011	1.86804e-05	4.09337e-05
bcsE	3421.5	0.626544	0.146416	4.27919	1.87571e-05	4.10791e-05
murQ	223.954	-1.06039	0.248171	-4.27282	1.93012e-05	4.22474e-05
srlQ	521.996	-0.717237	0.167872	-4.27253	1.93269e-05	4.22802e-05
cysB	1984.94	-0.644131	0.150957	-4.26697	1.98142e-05	4.33224e-05
ybjG	1289.65	-0.728611	0.170829	-4.26516	1.99763e-05	4.36527e-05
yfbV	664.127	-0.786145	0.184413	-4.26295	2.01743e-05	4.40611e-05
ribA	2629.41	-0.605509	0.142072	-4.26198	2.02621e-05	4.42285e-05
yhbP	421.728	0.774057	0.181637	4.26157	2.02994e-05	4.42855e-05
agaS	95.6893	1.42817	0.335449	4.25748	2.06748e-05	4.50797e-05
iscS	16770.7	0.64147	0.150717	4.25612	2.08002e-05	4.53283e-05
yhfU	118.304	1.13765	0.267418	4.25423	2.09774e-05	4.56892e-05
dgoA	55.7414	1.51234	0.356191	4.24586	2.17761e-05	4.74027e-05
gspJ	104.683	1.32127	0.31133	4.24397	2.19595e-05	4.77758e-05
rplJ	333138	0.553145	0.130495	4.23882	2.247e-05	4.88596e-05
rspA	41.8786	-1.88812	0.445672	-4.23657	2.26962e-05	4.93245e-05
paaX	316.349	-0.904111	0.213416	-4.23638	2.27157e-05	4.93397e-05
bglG	66.1862	1.49505	0.353707	4.22682	2.37022e-05	5.14261e-05
alaE	146.311	1.07154	0.253508	4.22687	2.36961e-05	5.14261e-05
holB	1317.76	-0.676436	0.160139	-4.22406	2.39941e-05	5.2031e-05
yedY	166.77	-0.986788	0.233745	-4.22165	2.42524e-05	5.25624e-05
yibG	56.2979	1.64622	0.390092	4.22008	2.44216e-05	5.29001e-05
cspI	67.9054	-1.70832	0.404933	-4.21876	2.45647e-05	5.3181e-05
alaC	202.733	-0.955763	0.226613	-4.2176	2.46922e-05	5.34278e-05
rssB	657.626	-0.780408	0.185097	-4.21622	2.48432e-05	5.37253e-05
glnQ	1997.02	-0.626972	0.14871	-4.21608	2.48589e-05	5.373e-05
glcD	39.5932	1.8451	0.437846	4.21405	2.50835e-05	5.41858e-05
kduI	130.066	1.05548	0.250972	4.20558	2.60411e-05	5.62238e-05
ydcS	52.5631	-1.6869	0.401177	-4.20487	2.61232e-05	5.63396e-05
thiG	112.175	1.33105	0.316548	4.2049	2.61203e-05	5.63396e-05
yedV	219.108	-0.958709	0.228227	-4.20068	2.66111e-05	5.73608e-05
speG	750.907	-0.750951	0.178827	-4.19932	2.67712e-05	5.76745e-05
gpmM	12900.4	-0.529618	0.126132	-4.19891	2.68207e-05	5.77498e-05
yjbT	43.9832	1.76685	0.421055	4.19624	2.71384e-05	5.8402e-05
yqjA	2231.14	0.632724	0.150968	4.19112	2.77584e-05	5.9704e-05
yehR	137.878	-1.16072	0.277003	-4.19029	2.78595e-05	5.98888e-05
yidP	66.8895	1.5142	0.3614	4.18983	2.7916e-05	5.99779e-05
rho	106391	0.567013	0.135362	4.18886	2.80356e-05	6.0202e-05
mqo	872.742	-0.956658	0.228476	-4.18713	2.82506e-05	6.0631e-05
yiaW	16.5735	2.4474	0.585311	4.18137	2.89764e-05	6.21549e-05
lexA	10086.5	0.543939	0.130124	4.18015	2.91311e-05	6.24531e-05
deoR	1085.83	-0.62291	0.149104	-4.17769	2.9449e-05	6.31004e-05
helD	941.596	-0.815356	0.195314	-4.17459	2.98529e-05	6.39312e-05
yniD	28.2794	-2.00238	0.479888	-4.17261	3.01135e-05	6.44546e-05
rcsD	3749.9	-0.548759	0.131826	-4.16275	3.14441e-05	6.72664e-05
pabA	226.904	1.04855	0.252183	4.1579	3.21182e-05	6.86713e-05
yhdY	78.8455	1.33524	0.32137	4.15484	3.25517e-05	6.95605e-05
yfeY	900.691	-0.699314	0.168357	-4.15375	3.27065e-05	6.98203e-05
ybaL	4034.99	-0.607429	0.146237	-4.15374	3.27084e-05	6.98203e-05
accC	40260.4	0.499276	0.120315	4.14975	3.32836e-05	7.10097e-05
yqjH	799.721	0.647028	0.156183	4.14275	3.43161e-05	7.31733e-05
yhbO	122.541	1.07742	0.260254	4.13986	3.47513e-05	7.40614e-05
yddA	89.5994	-1.5419	0.372728	-4.1368	3.52176e-05	7.50148e-05
yceK	111.93	-1.16537	0.2818	-4.13544	3.54278e-05	7.5422e-05
ybjT	528.929	-0.758726	0.183581	-4.13292	3.58183e-05	7.62124e-05
msrC	2812.71	-0.721916	0.174734	-4.13151	3.60387e-05	7.66403e-05
yheO	2193.35	0.809296	0.196076	4.12746	3.66797e-05	7.79615e-05
arsC	142.998	1.13222	0.274325	4.12731	3.67039e-05	7.79712e-05
lsrB	13.8981	-2.48301	0.602087	-4.124	3.72354e-05	7.90579e-05
gntP	169.105	1.27773	0.309964	4.12219	3.75287e-05	7.9638e-05
quuQ	120.496	-1.44645	0.351556	-4.11442	3.88151e-05	8.22711e-05
yfiF	8699.77	-0.517073	0.125674	-4.11439	3.88202e-05	8.22711e-05
miaB	5229.57	-0.511388	0.124295	-4.11432	3.88318e-05	8.22711e-05
fhlA	328.019	-0.802325	0.195281	-4.10856	3.98139e-05	8.43067e-05
hsdM	4033.01	0.624826	0.152327	4.10188	4.09811e-05	8.6732e-05
cobU	61.5614	-1.42847	0.348269	-4.10163	4.10258e-05	8.6774e-05
dauA	1365.28	-0.668788	0.163059	-4.10152	4.10447e-05	8.6774e-05
yjeO	278.261	0.928881	0.226659	4.09815	4.16464e-05	8.79522e-05
nagE	1700.19	-0.760554	0.185584	-4.09816	4.16439e-05	8.79522e-05
abgT	44.8272	-1.88746	0.46101	-4.09418	4.23672e-05	8.94267e-05
ynhF	206.962	-2.74602	0.670776	-4.0938	4.24359e-05	8.95242e-05
cydC	1552.84	-0.587184	0.143516	-4.09142	4.28733e-05	9.03988e-05
yaaX	401.885	0.91184	0.222876	4.09125	4.29056e-05	9.04188e-05
cspA	797887	-0.604635	0.14781	-4.09062	4.30226e-05	9.06171e-05
pabC	381.524	-0.84744	0.207218	-4.08961	4.3209e-05	9.09615e-05
hisM	67.5802	-1.37968	0.337481	-4.08817	4.34792e-05	9.14816e-05
hisQ	144.799	-1.14992	0.281599	-4.08355	4.43533e-05	9.32714e-05
waaR	3700.22	1.88943	0.463144	4.07959	4.5116e-05	9.48249e-05
yegV	124.398	-1.10323	0.270463	-4.07905	4.52211e-05	9.49954e-05
ddpC	32.7854	-1.78323	0.43727	-4.0781	4.54043e-05	9.53298e-05
ybjI	518.451	-0.74502	0.182722	-4.07734	4.55532e-05	9.55919e-05
yfcD	2200.71	0.621296	0.153174	4.05615	4.98884e-05	0.000104634
ybfP	273.936	-0.980342	0.241988	-4.0512	5.09556e-05	0.000106816
rlmI	3376.62	-0.603646	0.149261	-4.04424	5.24931e-05	0.00010998
ung	1181.67	-0.564557	0.139602	-4.04404	5.25384e-05	0.000110017
mutM	1163.39	0.748174	0.185133	4.04127	5.31626e-05	0.000111265
ravA	1895.28	-0.682595	0.169174	-4.03487	5.46329e-05	0.000114282
sad	116.597	-1.1655	0.288873	-4.03465	5.46841e-05	0.000114329
mngB	238.037	-0.870866	0.21587	-4.03421	5.4786e-05	0.000114482
atoC	80.9066	-1.38928	0.344508	-4.03264	5.5153e-05	0.000115179
yihM	188.061	-1.21597	0.30154	-4.03254	5.51779e-05	0.000115179
ygaV	264.966	1.23042	0.305447	4.02825	5.61931e-05	0.000117237
mcrC	631.771	-0.940242	0.233581	-4.02533	5.68963e-05	0.000118641
raiA	7330.63	-0.766512	0.190583	-4.02193	5.77244e-05	0.000120305
nrdH	89.9371	1.371	0.341006	4.02046	5.80837e-05	0.00012099
lptB	3691.7	0.596149	0.148293	4.02009	5.81762e-05	0.000121119
waaU	4456.12	1.86463	0.464101	4.01772	5.87629e-05	0.000122276
ttcA	3671.78	-0.580899	0.144593	-4.01749	5.88221e-05	0.000122335
lipB	735.609	-0.940362	0.23428	-4.01384	5.97388e-05	0.000124176
dacD	220.328	-1.06547	0.265485	-4.01329	5.98793e-05	0.000124403
sanA	508.502	-0.735336	0.183269	-4.01234	6.01201e-05	0.000124838
fumA	567.594	-0.821308	0.204776	-4.01076	6.05234e-05	0.00012561
yoaK	21.7628	-2.11787	0.52856	-4.00687	6.15297e-05	0.000127565
ytfR	137.154	1.15453	0.288131	4.00697	6.15032e-05	0.000127565
sdaB	11063.9	-0.613643	0.153235	-4.00457	6.21296e-05	0.000128741
yaeR	365.709	0.738351	0.184384	4.00441	6.21722e-05	0.000128762
asnA	1538.67	-0.742944	0.185788	-3.99888	6.36423e-05	0.000131738
yfgD	1005.46	-0.763073	0.190935	-3.99651	6.42818e-05	0.000132992
ygjK	215.173	0.890285	0.22278	3.99625	6.43525e-05	0.000133069
proB	3152.97	0.56739	0.141993	3.99591	6.44459e-05	0.000133193
rhtC	945.72	0.580262	0.145284	3.99399	6.4971e-05	0.000134208
yhjB	185.567	1.12749	0.282372	3.99291	6.52664e-05	0.000134748
yneE	366.735	-0.937274	0.235141	-3.98601	6.71938e-05	0.000138655
arnD	72.9718	-1.28568	0.322607	-3.98529	6.73991e-05	0.000139006
zinT	61.8743	-1.69238	0.424737	-3.98454	6.761e-05	0.000139369
feoC	499.415	-0.878762	0.220579	-3.98389	6.77965e-05	0.00013968
yfbP	143.072	-0.984661	0.247561	-3.97745	6.96593e-05	0.000143444
yjeH	272.725	0.832067	0.209516	3.97137	7.14614e-05	0.000147078
yaeP	1008.44	0.95609	0.240756	3.9712	7.15101e-05	0.000147102
nrfE	66.9351	1.26956	0.319996	3.96742	7.26534e-05	0.000149377
adiY	156.008	-1.08472	0.273453	-3.96673	7.28651e-05	0.000149734
yihO	128.113	1.22086	0.307852	3.96574	7.31682e-05	0.000150279
bglB	65.2273	1.27399	0.321846	3.95838	7.54585e-05	0.000154903
ynaK	30.6339	-1.87565	0.474701	-3.95122	7.77524e-05	0.000159529
yghB	1401.26	-0.614113	0.155445	-3.95068	7.79303e-05	0.000159811
hisP	110.357	-1.15982	0.293645	-3.94975	7.82315e-05	0.000160346
emrB	1021.9	-0.682818	0.173005	-3.94682	7.91976e-05	0.000162242
yqiB	1181.33	0.758434	0.192313	3.94374	8.02194e-05	0.000164251
ydbJ	242.379	-1.14475	0.290289	-3.94346	8.03128e-05	0.000164357
mtn	7102.87	0.567384	0.144101	3.9374	8.23701e-05	0.00016848
xdhD	348.664	0.830637	0.211025	3.9362	8.27825e-05	0.000169237
nudK	477.591	-0.679841	0.172974	-3.93029	8.48417e-05	0.000173357
smpB	4454.44	0.579576	0.147677	3.92461	8.68699e-05	0.00017741
gadW	376.118	0.801011	0.204214	3.92242	8.76642e-05	0.00017894
rpsJ	136025	0.608383	0.155146	3.92137	8.80467e-05	0.000179628
lptF	2673.36	0.581755	0.148369	3.92101	8.81779e-05	0.000179803
patD	71.0019	-1.52074	0.387861	-3.92083	8.82435e-05	0.000179844
rplN	168826	0.653396	0.166685	3.91995	8.85662e-05	0.000180409
menH	228.142	-0.897282	0.229218	-3.91454	9.05757e-05	0.000184408
proX	3261.17	0.564158	0.144229	3.91155	9.17058e-05	0.000186613
rpmC	27048.6	0.613191	0.156835	3.90978	9.23815e-05	0.000187891
yfeW	177.374	-0.907196	0.232208	-3.90682	9.3519e-05	0.000190107
opgG	6722.22	-0.531874	0.136263	-3.90329	9.48929e-05	0.000192801
tas	2397.07	0.619545	0.159009	3.89629	9.76767e-05	0.000198356
shiA	513.115	-0.682307	0.175182	-3.89485	9.82595e-05	0.000199437
yeiS	133.013	-1.45927	0.375046	-3.89091	9.98683e-05	0.000202587
ydcN	207.553	-0.904346	0.232432	-3.8908	9.99136e-05	0.000202587
dnaJ	2074.99	0.677479	0.174261	3.88772	0.000101192	0.000205073
yffS	342.042	-1.00515	0.258601	-3.88687	0.000101544	0.000205682
gstA	288.228	-0.793698	0.204319	-3.88461	0.000102495	0.000207502
ydbC	36.2206	-1.68688	0.434446	-3.88283	0.000103249	0.000208923
puuR	155.267	-0.99482	0.256229	-3.88255	0.000103367	0.000209055
csgD	39.415	1.69072	0.435558	3.88173	0.000103715	0.000209652
phnN	36.0009	1.69206	0.435916	3.88161	0.000103768	0.000209652
rpsQ	77169.1	0.573324	0.147828	3.87832	0.000105179	0.000212395
gspA	94.1809	1.08854	0.280708	3.87782	0.000105395	0.000212722
sdhA	787.256	-0.911811	0.235284	-3.87536	0.000106468	0.000214778
mglA	144.579	-1.15511	0.298167	-3.87403	0.000107049	0.00021584
yjiJ	203.554	0.948997	0.245042	3.87279	0.000107598	0.000216838
fixA	37.7907	1.77979	0.45977	3.87104	0.000108372	0.000218287
aas	2456.33	0.498179	0.1287	3.87085	0.000108457	0.000218347
ileS	18565.5	0.644262	0.166495	3.86956	0.00010903	0.000219389
queF	2403.16	0.531948	0.137499	3.86873	0.000109404	0.000220028
hflD	2573.91	-0.55581	0.143955	-3.86101	0.00011292	0.000226985
yfeK	109.816	-1.39244	0.360914	-3.85809	0.000114276	0.000229595
hemN	4078.25	0.500993	0.129894	3.85693	0.00011482	0.000230571
rfbC	1365.09	-0.911806	0.236717	-3.85188	0.000117214	0.000235258
nupG	850.688	-0.857289	0.222625	-3.85082	0.000117723	0.000236161
tag	523.41	0.935921	0.243157	3.84904	0.000118583	0.000237766
gmhB	511.489	-1.05617	0.274441	-3.84845	0.000118866	0.000238213
yadK	55.4895	1.51993	0.395136	3.84659	0.000119772	0.000239908
yehB	35.0014	-1.61493	0.41998	-3.84527	0.000120421	0.000241085
nemA	846.796	-0.763294	0.198608	-3.84323	0.000121427	0.000242978
lsrK	87.912	-1.28644	0.335072	-3.83928	0.000123395	0.00024679
ahpF	28521.3	0.799575	0.208453	3.83576	0.000125179	0.000250232
sixA	1626.18	-0.634607	0.165595	-3.83229	0.000126954	0.000253652
yihU	63.7904	1.54848	0.404588	3.8273	0.000129557	0.000258722
ydjF	171.829	-0.943529	0.246848	-3.8223	0.000132212	0.000263891
ycgB	80.9302	-1.22945	0.322259	-3.8151	0.000136128	0.00027157
yjfJ	97.7437	1.21133	0.318011	3.80909	0.000139477	0.000278111
amiD	797.054	-0.557384	0.14658	-3.80258	0.000143194	0.000285381
kbaZ	106.096	1.24149	0.327205	3.79424	0.000148096	0.000295001
alsC	103.004	1.04625	0.2759	3.79212	0.000149366	0.000297382
sucC	864.526	-0.746199	0.197024	-3.78735	0.00015226	0.000302992
yjhF	453.911	0.755654	0.200007	3.77813	0.00015801	0.000314276
fumC	186.526	-0.892663	0.236469	-3.77497	0.000160029	0.000318133
ydfK	18.7701	-2.38622	0.632349	-3.77358	0.000160918	0.00031974
cstA	395.821	-1.02924	0.27281	-3.77275	0.00016146	0.000320655
ynjF	162.749	-0.974629	0.258818	-3.7657	0.000166085	0.000329674
ydfV	69.0855	-1.23003	0.3267	-3.76502	0.000166538	0.000330409
dmlR	88.0919	-1.32526	0.352019	-3.76474	0.000166725	0.000330615
[truncated: 1,965 more rows]

## Sheet: (2) ERY_vs_Control
Gene name	Mean of normalized gene counts	log2 fold change	Standard error	Wald statistic	Unadjusted P-value	P-value after Benjamini-Hochberg correction		(2) Differential gene expression in erythromycin (ERY) treatment versus no-drug control
focA	3081.11	-4.25188	0.172703	-24.6196	7.79135e-134	3.08849e-130		Differentially expressed genes are displayed in blue
yhbU	719.122	-4.65566	0.192491	-24.1863	3.09979e-129	6.14378e-126
narG	2922.79	-5.51359	0.246969	-22.325	2.11441e-110	2.79384e-107
nikA	1408.65	-4.21651	0.197265	-21.3748	2.29067e-101	2.27006e-98
frdA	6436.65	-4.32075	0.210961	-20.4813	3.1643e-93	2.50865e-90
ynfK	561.686	-4.10758	0.204451	-20.0908	8.87593e-90	5.86403e-87
yfcZ	1885.73	-3.01403	0.150396	-20.0406	2.43951e-89	1.38146e-86
raiA	7330.63	-3.69973	0.192319	-19.2374	1.79882e-82	8.91316e-80
yhbV	527.637	-3.71888	0.194389	-19.1312	1.38885e-81	6.11712e-79
dmsA	670.834	-4.29154	0.225115	-19.0638	5.04648e-81	2.00042e-78
napF	567.272	-4.59515	0.243095	-18.9026	1.08481e-79	3.90927e-77
udp	4906.64	-3.56009	0.192729	-18.472	3.4696e-76	1.14612e-73
pflB	39700.8	-2.6076	0.14148	-18.4309	7.41937e-76	2.26234e-73
pepE	751.305	-3.83738	0.220269	-17.4213	5.6836e-68	1.60927e-65
yfcC	663.037	-2.97658	0.176196	-16.8936	5.01462e-64	1.3252e-61
yjjI	880.358	-4.19427	0.248909	-16.8507	1.03754e-63	2.57051e-61
napA	1710.57	-4.00169	0.241101	-16.5976	7.25529e-62	1.69176e-59
aspA	13551.1	-3.76073	0.230966	-16.2826	1.31104e-59	2.88721e-57
frdB	1613.43	-3.39833	0.210528	-16.142	1.29384e-58	2.69935e-56
glpB	958.037	-4.11109	0.256899	-16.0027	1.22292e-57	2.42383e-55
adhE	12483.7	-2.81477	0.178115	-15.8031	2.96256e-56	5.59219e-54
glpC	523.54	-3.96395	0.254101	-15.5999	7.29113e-55	1.31373e-52
gpmM	12900.4	-1.84181	0.126526	-14.5568	5.29044e-48	9.11796e-46
nrdD	3052.9	-3.32186	0.229158	-14.4959	1.28557e-47	2.12333e-45
frdD	956.248	-2.96091	0.205631	-14.3991	5.24293e-47	8.31319e-45
frdC	768.609	-3.37266	0.23699	-14.2312	5.86502e-46	8.94189e-44
ravA	1895.28	-2.44176	0.172434	-14.1605	1.60747e-45	2.36001e-43
nirC	631.314	-3.052	0.21632	-14.1087	3.3551e-45	4.74986e-43
yhcC	288.7	-3.0161	0.215053	-14.0249	1.09707e-44	1.49958e-42
nikB	387.253	-3.24122	0.234898	-13.7984	2.6046e-43	3.44154e-41
pfkA	10145.3	-1.90861	0.13924	-13.7074	9.17448e-43	1.17315e-40
fbaA	12131.6	-1.74319	0.127457	-13.6766	1.40034e-42	1.73467e-40
hypB	481.287	-2.93961	0.215767	-13.624	2.8834e-42	3.46358e-40
napG	176.022	-3.45069	0.256711	-13.4419	3.435e-41	4.00481e-39
hybO	597.531	-2.80222	0.208679	-13.4284	4.12453e-41	4.67132e-39
pflA	1457.71	-2.20301	0.165774	-13.2893	2.67084e-40	2.94089e-38
yhbT	2358.44	-2.06815	0.158514	-13.0471	6.60063e-39	7.07159e-37
rzpD	269.779	3.93574	0.30356	12.9653	1.92495e-38	1.97813e-36
ydcX	301.079	2.74395	0.211652	12.9645	1.9462e-38	1.97813e-36
fdnG	1028.17	-3.27729	0.253589	-12.9236	3.31213e-38	3.28232e-36
pepT	1046.1	-2.50956	0.195546	-12.8336	1.06279e-37	1.02754e-35
pgk	8438.78	-1.64459	0.132568	-12.4056	2.43683e-35	2.2999e-33
dcuC	463.572	-3.10539	0.254496	-12.2021	3.02888e-34	2.79221e-32
cdd	583.126	-2.9459	0.242181	-12.164	4.83098e-34	4.35228e-32
glpA	2229.64	-4.99553	0.41288	-12.0992	1.06606e-33	9.39082e-32
mdtI	386.692	2.72204	0.225667	12.0622	1.67339e-33	1.44202e-31
nirB	5928.54	-4.48447	0.377491	-11.8797	1.50924e-32	1.26619e-30
epd	8419.93	-1.73779	0.146298	-11.8784	1.53323e-32	1.26619e-30
cheY	489.129	-2.16052	0.1843	-11.7228	9.73463e-32	7.87512e-30
trxC	2120.18	1.93271	0.165461	11.6808	1.59853e-31	1.26731e-29
borD	7071	2.15938	0.185913	11.615	3.45813e-31	2.68785e-29
nrdE	689.91	2.44531	0.211506	11.5614	6.46172e-31	4.92582e-29
narK	1116.72	-5.62697	0.487846	-11.5343	8.85832e-31	6.62536e-29
nikC	253.164	-3.21158	0.278552	-11.5296	9.36225e-31	6.87259e-29
yceA	4528.8	1.74737	0.151875	11.5053	1.24066e-30	8.94174e-29
yaaJ	581.618	-2.11932	0.185459	-11.4275	3.04885e-30	2.15815e-28
ompW	114.966	-3.86417	0.340401	-11.3518	7.2645e-30	5.05201e-28
ydfZ	455.496	-2.86664	0.255486	-11.2204	3.23978e-29	2.21423e-27
tpiA	18509.9	-1.52323	0.136209	-11.183	4.93692e-29	3.31694e-27
abrB	497.101	-1.95847	0.175165	-11.1807	5.06936e-29	3.34916e-27
acuI	502.533	-2.17383	0.194619	-11.1696	5.74121e-29	3.73084e-27
add	1313.54	-1.70321	0.153704	-11.0811	1.54966e-28	9.90786e-27
ilvC	2059.73	-1.55684	0.140937	-11.0464	2.28294e-28	1.43644e-26
yqgA	519.959	-2.32191	0.212252	-10.9394	7.47081e-28	4.62723e-26
yeaD	422.882	-2.37037	0.218246	-10.861	1.76804e-27	1.07823e-25
ahpF	28521.3	2.25408	0.208376	10.8174	2.84823e-27	1.71067e-25
adiY	156.008	-3.26011	0.304416	-10.7094	9.19797e-27	5.4419e-25
napD	122.73	-3.70976	0.34769	-10.6697	1.41022e-26	8.22078e-25
gldA	518.878	-2.1458	0.201295	-10.66	1.56607e-26	8.99697e-25
iscR	6851.17	1.45985	0.13753	10.6148	2.5439e-26	1.44057e-24
yohJ	160.553	-2.62578	0.24867	-10.5593	4.60201e-26	2.56935e-24
pykA	2669.09	-1.61283	0.155955	-10.3416	4.56638e-25	2.51405e-23
yhbS	1274.08	-1.56256	0.151938	-10.2842	8.30349e-25	4.50891e-23
pstC	929.148	1.64528	0.16261	10.118	4.59829e-24	2.46319e-22
rpiA	5098.63	-1.3059	0.129786	-10.0619	8.14125e-24	4.30292e-22
gatY	3026.47	-2.28715	0.22767	-10.0459	9.57638e-24	4.99484e-22
nrdG	301.378	-2.82672	0.282057	-10.0218	1.22266e-23	6.2943e-22
fruA	2171.21	-2.45338	0.244837	-10.0204	1.23953e-23	6.29934e-22
fruB	2614.59	-2.48052	0.249112	-9.95746	2.33961e-23	1.17395e-21
fruK	1236.62	-2.40338	0.244267	-9.83916	7.63435e-23	3.78282e-21
gntK	327.285	-2.20546	0.224291	-9.83303	8.11404e-23	3.97087e-21
yigI	1349.64	1.67693	0.173182	9.68308	3.55833e-22	1.72015e-20
yhaO	1318.18	-2.24341	0.23223	-9.66031	4.44523e-22	2.123e-20
yfbS	411.951	-2.14783	0.222832	-9.63878	5.4838e-22	2.58783e-20
cydA	11688.5	-1.30653	0.139248	-9.38273	6.42844e-21	2.99792e-19
gatZ	1866.58	-2.32449	0.247844	-9.37886	6.66919e-21	3.07403e-19
feoA	929.545	-2.02546	0.216668	-9.34819	8.91612e-21	4.06247e-19
nikD	329.311	-2.69454	0.288616	-9.33609	9.99585e-21	4.50267e-19
pgaA	607.976	1.74205	0.186885	9.32149	1.14714e-20	5.10926e-19
ghoS	131.662	-3.48189	0.375166	-9.28093	1.67999e-20	7.39942e-19
nrfA	373.116	-2.32606	0.251215	-9.25924	2.05898e-20	8.96902e-19
gfcA	287.438	1.89776	0.205194	9.24865	2.27337e-20	9.79527e-19
yihD	2436.27	-1.54152	0.167103	-9.22499	2.83598e-20	1.2088e-18
argG	1706.31	-1.36798	0.148573	-9.20747	3.33907e-20	1.40809e-18
yecH	200.576	-2.36061	0.257534	-9.16619	4.90021e-20	2.04468e-18
rsxB	1450.35	1.42889	0.155998	9.15964	5.20688e-20	2.15001e-18
nikE	347.111	-2.15866	0.236441	-9.1298	6.8625e-20	2.80443e-18
leuB	347.431	2.03665	0.223434	9.11519	7.85304e-20	3.17648e-18
viaA	1339	-1.44273	0.158537	-9.10024	9.01352e-20	3.60905e-18
yjjW	205.712	-2.95539	0.324852	-9.09766	9.23027e-20	3.65888e-18
gmhB	511.489	-2.52607	0.280459	-9.00693	2.11904e-19	8.30908e-18
narH	288.357	-2.27457	0.252563	-9.00595	2.13806e-19	8.30908e-18
grcA	8085.74	-3.61249	0.40205	-8.98519	2.5829e-19	9.9404e-18
ansB	649.937	-2.71029	0.302255	-8.96689	3.05004e-19	1.16254e-17
napC	320.36	-1.89418	0.211968	-8.93619	4.02819e-19	1.52074e-17
codB	1513.74	1.25618	0.141509	8.87708	6.86391e-19	2.56684e-17
lysP	1279.55	-1.57058	0.177643	-8.84119	9.47058e-19	3.50854e-17
ynjE	300.373	-1.89703	0.215519	-8.80214	1.3423e-18	4.92674e-17
lepB	9442.52	1.38116	0.157763	8.75464	2.04762e-18	7.44659e-17
dhaM	983.44	-1.57901	0.180446	-8.75061	2.12207e-18	7.64716e-17
yggT	3365.54	1.24339	0.143145	8.68617	3.74854e-18	1.33867e-16
ttdR	177.477	-2.32986	0.269471	-8.64606	5.3307e-18	1.88669e-16
pppA	1113.96	1.31417	0.152326	8.62732	6.28043e-18	2.20315e-16
ldtE	561.755	1.68742	0.19639	8.5922	8.53164e-18	2.96662e-16
dhaK	1012.83	-1.83791	0.21437	-8.57356	1.00331e-17	3.45837e-16
bhsA	2149.69	1.36319	0.159456	8.54901	1.24143e-17	4.24228e-16
mlc	307.835	-1.90407	0.223408	-8.52282	1.55715e-17	5.27568e-16
feoB	4086.33	-1.65019	0.194341	-8.4912	2.04512e-17	6.87021e-16
glgP	9448.26	1.12006	0.13243	8.45772	2.72663e-17	9.08266e-16
yohK	219.949	-2.08957	0.251552	-8.30673	9.83795e-17	3.2498e-15
purA	25492.6	-1.06641	0.128521	-8.29754	1.06294e-16	3.48221e-15
nrdF	320.259	2.21453	0.267939	8.26505	1.39638e-16	4.53709e-15
napH	178.132	-2.79826	0.338776	-8.25991	1.45779e-16	4.69812e-15
ysaA	653.591	-1.50648	0.182484	-8.2554	1.51392e-16	4.83967e-15
napB	119.755	-2.46661	0.300293	-8.21401	2.13927e-16	6.78404e-15
bssR	86.0617	-3.11928	0.380505	-8.19775	2.44936e-16	7.70578e-15
kgtP	15511.9	1.01997	0.12485	8.16959	3.09427e-16	9.65801e-15
ndk	7193.95	1.20137	0.147265	8.15788	3.40961e-16	1.05591e-14
gapA	66915.3	-1.22825	0.15096	-8.13631	4.07492e-16	1.25217e-14
nfuA	11201.2	1.01622	0.125099	8.12332	4.53608e-16	1.38316e-14
yiiX	2012.68	1.16856	0.143968	8.11684	4.78469e-16	1.44782e-14
hybA	258.025	-2.39633	0.29546	-8.11051	5.04059e-16	1.5137e-14
glmS	64613.9	-1.52245	0.188406	-8.08071	6.43929e-16	1.9192e-14
leuC	355.7	1.7752	0.219973	8.0701	7.02433e-16	2.07794e-14
yggS	2513.73	1.04457	0.129749	8.05063	8.23665e-16	2.41852e-14
leuA	498.749	1.5856	0.198502	7.98783	1.37336e-15	4.00293e-14
cysG	2220.74	-1.13561	0.142252	-7.98309	1.42719e-15	4.12949e-14
tsr	9424.37	-1.40394	0.175893	-7.98178	1.44234e-15	4.14306e-14
ymcE	1096.67	1.63197	0.204763	7.97002	1.58642e-15	4.49228e-14
ycfJ	739.95	1.48203	0.185951	7.97001	1.58658e-15	4.49228e-14
yejG	2203.45	1.21709	0.153073	7.95107	1.84901e-15	5.19822e-14
pepD	12967.5	-1.1384	0.143463	-7.93512	2.10296e-15	5.8705e-14
dmsB	121.779	-2.34528	0.296029	-7.92245	2.32869e-15	6.4552e-14
ghoT	88.7206	-2.7162	0.34447	-7.88515	3.14161e-15	8.64814e-14
yhfK	3237.57	-1.06582	0.135196	-7.88353	3.18255e-15	8.70044e-14
yfhR	349.872	1.53799	0.195243	7.87731	3.34495e-15	9.08176e-14
fre	2643.3	-1.60614	0.204456	-7.85571	3.97502e-15	1.0719e-13
malE	266.566	-2.28495	0.291746	-7.83198	4.80239e-15	1.28626e-13
ycfP	1202.87	-1.1992	0.15315	-7.83028	4.8678e-15	1.29503e-13
mdtJ	785.127	2.26299	0.29007	7.80152	6.11643e-15	1.61637e-13
nirD	399.453	-3.703	0.47718	-7.76016	8.48214e-15	2.2267e-13
pmbA	2914.43	-1.22378	0.158232	-7.73408	1.04156e-14	2.71628e-13
entS	1690.92	1.37928	0.179027	7.70429	1.31574e-14	3.40889e-13
lysU	18062.1	-1.15567	0.151593	-7.62353	2.46837e-14	6.35366e-13
sslE	9652.53	1.3794	0.182179	7.57165	3.68511e-14	9.42437e-13
crp	20091	-1.10018	0.145433	-7.56485	3.88311e-14	9.86707e-13
rsxA	1573.41	1.14294	0.151333	7.55252	4.26927e-14	1.07792e-12
hypD	634.401	-1.30087	0.172328	-7.54879	4.39333e-14	1.10223e-12
glpX	4202.08	-1.02595	0.136959	-7.49096	6.8373e-14	1.70459e-12
ptsG	15248.3	-1.0934	0.146355	-7.47085	7.96785e-14	1.97404e-12
bglJ	1142.78	1.22717	0.164716	7.45021	9.3193e-14	2.29452e-12
ppsA	867.514	1.18622	0.160861	7.37422	1.65314e-13	4.04509e-12
ompT	10150.1	1.15563	0.156941	7.36345	1.79223e-13	4.35852e-12
rplA	417681	0.956635	0.129964	7.3608	1.82815e-13	4.41878e-12
htpX	6598.46	1.02885	0.139961	7.351	1.96733e-13	4.72635e-12
cheB	334.185	-1.80231	0.24555	-7.33986	2.13822e-13	5.10597e-12
mipA	3286.5	-1.6352	0.223333	-7.32182	2.44632e-13	5.80671e-12
metN	1425.04	1.20255	0.164265	7.3208	2.46494e-13	5.81609e-12
yahA	590.395	1.43258	0.196107	7.30506	2.77139e-13	6.50046e-12
malT	6338.95	-1.70843	0.234229	-7.29384	3.01252e-13	7.02448e-12
gss	2180.11	-0.985443	0.135635	-7.2654	3.71939e-13	8.62202e-12
tpr	861.605	1.52262	0.209611	7.26402	3.75759e-13	8.65992e-12
hypF	466.951	-1.32746	0.183144	-7.24814	4.22523e-13	9.68141e-12
hscB	2379.18	1.36367	0.188308	7.2417	4.43088e-13	1.00943e-11
grxA	1900.08	1.75926	0.242974	7.24054	4.46903e-13	1.0123e-11
yfeX	3172.66	-1.19992	0.165854	-7.23479	4.66266e-13	1.05016e-11
hypE	397.45	-1.51728	0.209949	-7.22692	4.94059e-13	1.10647e-11
yfiM	782.506	1.12065	0.155461	7.20851	5.65674e-13	1.25974e-11
flgA	870.812	-1.29653	0.180077	-7.19987	6.02698e-13	1.33469e-11
clpA	3140.28	-1.40741	0.195724	-7.19078	6.44208e-13	1.41869e-11
rlmH	5089.42	1.06714	0.148848	7.16936	7.5348e-13	1.65016e-11
ybiH	339.128	-1.40068	0.195656	-7.15888	8.13403e-13	1.77161e-11
soxS	1556.82	1.22296	0.171149	7.14562	8.95922e-13	1.94067e-11
dcuB	194.545	-1.79796	0.253731	-7.08608	1.37964e-12	2.97222e-11
dnaA	18732.3	0.946823	0.133635	7.08512	1.38928e-12	2.97682e-11
nrdH	89.9371	2.37797	0.336528	7.06619	1.59245e-12	3.3938e-11
argT	493.221	1.3656	0.193842	7.04489	1.85607e-12	3.93447e-11
hypC	58.627	-2.60726	0.371141	-7.02498	2.1409e-12	4.51411e-11
menD	984.959	-1.16085	0.165938	-6.99567	2.63992e-12	5.53684e-11
betT	1806.32	0.96605	0.138485	6.97582	3.04087e-12	6.34422e-11
ycaR	307.528	-1.61702	0.2319	-6.97292	3.10434e-12	6.44272e-11
entC	1231.94	1.63343	0.235033	6.94978	3.65861e-12	7.5535e-11
iscS	16770.7	1.04524	0.150689	6.93642	4.02152e-12	8.25975e-11
ybaP	812.465	-1.13847	0.164402	-6.92493	4.36181e-12	8.91249e-11
arcB	2420.34	-1.2014	0.173518	-6.9238	4.39679e-12	8.93788e-11
fepB	974.224	1.36927	0.197792	6.9228	4.42792e-12	8.95524e-11
groS	12338.3	-1.07946	0.156543	-6.8956	5.36376e-12	1.07929e-10
nikR	507.311	-1.27231	0.184679	-6.88932	5.60599e-12	1.12233e-10
rnd	4270.5	1.02368	0.149514	6.84674	7.55506e-12	1.50494e-10
deaD	106467	1.01494	0.148309	6.84344	7.73129e-12	1.53234e-10
rraA	2940.4	-0.992942	0.145278	-6.83478	8.21321e-12	1.61976e-10
aegA	274.614	-1.55693	0.228539	-6.81253	9.58991e-12	1.8819e-10
suhB	29466.6	1.04187	0.153024	6.8085	9.8621e-12	1.92578e-10
rho	106391	0.921046	0.135357	6.80456	1.01359e-11	1.96954e-10
recF	4514.45	0.894479	0.132122	6.77011	1.28684e-11	2.48831e-10
srlR	610.769	-1.36016	0.201055	-6.76514	1.33184e-11	2.56281e-10
hybB	143.892	-1.721	0.254587	-6.75997	1.38025e-11	2.64314e-10
argE	1309.86	-0.967286	0.143235	-6.75313	1.44694e-11	2.75753e-10
fecI	1844.55	1.1795	0.174683	6.75223	1.45589e-11	2.76131e-10
fieF	2689.18	-1.04865	0.156364	-6.70647	1.99383e-11	3.76359e-10
leuD	298.644	1.41254	0.210877	6.6984	2.10709e-11	3.95853e-10
bcp	6416.2	-0.949215	0.14214	-6.67804	2.42159e-11	4.52792e-10
fhuF	10986.5	1.27853	0.191565	6.67415	2.48666e-11	4.62775e-10
arcA	14144.5	-0.804524	0.121344	-6.6301	3.3545e-11	6.21367e-10
fur	8537.2	0.916437	0.13827	6.6279	3.40506e-11	6.27797e-10
ftnA	1458.65	-1.10019	0.166182	-6.6204	3.58218e-11	6.57397e-10
fepD	816.535	1.4407	0.218234	6.60163	4.06667e-11	7.40733e-10
thrA	2382.6	0.897331	0.135931	6.60137	4.07366e-11	7.40733e-10
bglA	2116.84	-1.34199	0.203352	-6.59934	4.12984e-11	7.4752e-10
ybjN	1282.32	-0.960694	0.145669	-6.59504	4.25136e-11	7.66017e-10
malP	433.272	-1.49104	0.226186	-6.59208	4.33703e-11	7.77918e-10
fliC	50639.5	-1.003	0.152195	-6.59023	4.39148e-11	7.84136e-10
pgaB	228.79	1.68612	0.256182	6.58174	4.64976e-11	8.21222e-10
yidC	93077.1	0.919451	0.139693	6.58193	4.64395e-11	8.21222e-10
glmU	61365.7	-0.883995	0.134318	-6.58137	4.66132e-11	8.21222e-10
gatB	173.776	-2.27923	0.347175	-6.56508	5.20053e-11	9.12163e-10
selA	2173.39	-1.28795	0.196911	-6.54076	6.12054e-11	1.0688e-09
ccmA	302.411	-1.37637	0.210764	-6.53036	6.56122e-11	1.14073e-09
wrbA	95.4811	-2.32241	0.357323	-6.49946	8.06082e-11	1.39533e-09
bcsG	888.864	-1.13285	0.174889	-6.47751	9.32463e-11	1.60708e-09
mdh	3514.13	0.878161	0.135728	6.47003	9.79866e-11	1.68147e-09
rarD	2581.47	0.916488	0.141708	6.46745	9.96713e-11	1.703e-09
csrD	4667.47	0.840428	0.130246	6.45262	1.09931e-10	1.87025e-09
yaeH	736.455	-1.06118	0.164772	-6.4403	1.19241e-10	2.01996e-09
lldP	1123.93	1.21971	0.191654	6.36413	1.96406e-10	3.31299e-09
gmr	581.01	1.11631	0.175501	6.3607	2.0084e-10	3.3592e-09
miaA	22887.8	0.74913	0.117765	6.36121	2.00166e-10	3.3592e-09
mnmH	344.545	-1.39552	0.219457	-6.35896	2.03126e-10	3.38315e-09
rrrD	165.197	1.42723	0.225146	6.33911	2.31091e-10	3.83282e-09
yciI	694.196	-1.16223	0.183532	-6.33258	2.41095e-10	3.98209e-09
dmsC	164.555	-1.6311	0.257687	-6.32978	2.45506e-10	4.03812e-09
ydcI	437.41	1.1964	0.189265	6.32131	2.59354e-10	4.24826e-09
dtpD	318.289	-1.25542	0.198757	-6.31636	2.67791e-10	4.3684e-09
dhaL	423.165	-1.44965	0.230361	-6.29295	3.11488e-10	5.0604e-09
folD	3067.41	-0.973698	0.154776	-6.29101	3.15399e-10	5.10303e-09
nrdI	80.9416	2.35065	0.373693	6.29034	3.1678e-10	5.10454e-09
cycA	8800.17	0.902529	0.143903	6.27177	3.56958e-10	5.72866e-09
cmk	13385.1	0.787448	0.125618	6.26861	3.64279e-10	5.82259e-09
grxB	585.422	-1.09144	0.175519	-6.21837	5.02356e-10	7.99734e-09
ygdI	877.941	0.933885	0.150386	6.2099	5.30179e-10	8.40652e-09
narJ	97.8041	-1.94939	0.314872	-6.19106	5.97602e-10	9.43783e-09
yjjY	4429.76	-0.900807	0.145614	-6.18627	6.1606e-10	9.69073e-09
hscA	8047.17	0.93769	0.151897	6.17321	6.69188e-10	1.04848e-08
deoC	1300.41	-1.37931	0.223719	-6.16537	7.03193e-10	1.09742e-08
manX	2568.4	-1.49336	0.242459	-6.15922	7.3105e-10	1.13642e-08
menB	1343.3	-0.927816	0.150763	-6.15415	7.54809e-10	1.16877e-08
artJ	445.972	-1.16618	0.189548	-6.15243	7.63056e-10	1.17695e-08
ompF	22247.9	0.864211	0.140885	6.13416	8.56119e-10	1.31537e-08
emtA	1319.81	0.958437	0.156727	6.11532	9.63654e-10	1.47487e-08
argO	716.032	1.05604	0.172881	6.10846	1.00595e-09	1.53369e-08
ptsH	12623.7	-0.855688	0.140313	-6.09842	1.07123e-09	1.62696e-08
cirA	5187.78	1.49417	0.245808	6.07861	1.21229e-09	1.83416e-08
nuoB	2923.67	-0.814887	0.134413	-6.06255	1.33984e-09	2.01944e-08
carA	12763.7	0.95617	0.157782	6.06006	1.36071e-09	2.04312e-08
nudK	477.591	-1.05827	0.17559	-6.02696	1.67072e-09	2.49914e-08
argD	916.61	-1.11402	0.184883	-6.02553	1.68551e-09	2.51179e-08
bcsE	3421.5	-0.889217	0.147752	-6.01829	1.7627e-09	2.61698e-08
ptsI	32650.8	-0.849942	0.141355	-6.0128	1.82348e-09	2.69712e-08
gpmA	5350.46	-1.16173	0.19385	-5.99296	2.06059e-09	3.0365e-08
fdnI	175.293	-1.60497	0.268063	-5.98728	2.1338e-09	3.13274e-08
galE	1642.77	-0.918997	0.153687	-5.97966	2.23607e-09	3.27076e-08
pstA	869.338	1.0651	0.179284	5.94084	2.83563e-09	4.13251e-08
qorA	643.644	-1.3124	0.221029	-5.93769	2.89073e-09	4.19739e-08
intZ	821.174	-1.012	0.171019	-5.91744	3.26991e-09	4.73063e-08
yhjR	813.163	-1.04955	0.177549	-5.91134	3.39338e-09	4.8914e-08
ychH	119.203	-1.78617	0.303105	-5.8929	3.79465e-09	5.44999e-08
betI	1776.45	0.809592	0.137415	5.8916	3.82481e-09	5.47348e-08
fecR	1499.61	1.04092	0.176853	5.88579	3.96162e-09	5.64887e-08
ahpC	70816.1	1.08215	0.184362	5.86969	4.36612e-09	6.20333e-08
zraS	387.004	-1.39336	0.237523	-5.86621	4.45878e-09	6.31236e-08
ydjA	311.647	-1.55319	0.265137	-5.85807	4.68287e-09	6.60601e-08
dapB	1071.65	-1.41459	0.241572	-5.85577	4.74801e-09	6.67415e-08
malK	115.224	-2.15372	0.369377	-5.83068	5.52022e-09	7.7322e-08
yihM	188.061	-1.78603	0.306704	-5.82332	5.7689e-09	8.02383e-08
feoC	499.415	-1.2962	0.222574	-5.82366	5.75741e-09	8.02383e-08
hchA	175.213	1.42857	0.246579	5.79356	6.89117e-09	9.55126e-08
ykfI	440.702	1.03639	0.17895	5.79152	6.97543e-09	9.63435e-08
priB	71172	0.887641	0.153574	5.77991	7.47408e-09	1.02872e-07
ykgF	75.5792	-1.94883	0.337575	-5.77301	7.78658e-09	1.06803e-07
pdhR	25290.6	1.3569	0.235282	5.76714	8.06293e-09	1.10212e-07
acpH	585.5	0.957417	0.166489	5.75063	8.8911e-09	1.21114e-07
fhuA	17913	1.0139	0.176445	5.74628	9.12264e-09	1.23843e-07
yifB	2029.64	0.899507	0.15664	5.74252	9.32769e-09	1.26194e-07
rmuC	2108.27	-0.880307	0.153539	-5.73344	9.84116e-09	1.32688e-07
tar	1987.01	-1.00563	0.175566	-5.72795	1.01649e-08	1.36589e-07
srlQ	521.996	-0.967738	0.169652	-5.70427	1.16845e-08	1.56478e-07
treC	328.455	-1.51978	0.266592	-5.70076	1.19271e-08	1.59189e-07
dnaN	10917.8	0.685366	0.12026	5.69903	1.20489e-08	1.60275e-07
serS	14213.1	-0.758192	0.133073	-5.69757	1.21527e-08	1.61115e-07
ribC	1223.81	-0.881104	0.154706	-5.69535	1.23121e-08	1.62143e-07
yejF	1138.43	0.83846	0.147217	5.69541	1.23073e-08	1.62143e-07
rimK	505.737	-1.49681	0.26284	-5.69476	1.23546e-08	1.62164e-07
betB	2167.25	0.932442	0.164272	5.6762	1.37717e-08	1.80168e-07
uvrC	1903.91	-0.827429	0.145963	-5.66875	1.43842e-08	1.87562e-07
cheW	870.708	-0.945287	0.166877	-5.66456	1.47401e-08	1.91573e-07
yhhJ	324.184	1.33474	0.235959	5.65666	1.54349e-08	1.99948e-07
ydgH	736.208	-1.05448	0.18658	-5.65162	1.58941e-08	2.05226e-07
yehD	33.4249	-2.61869	0.463659	-5.64789	1.62427e-08	2.09045e-07
kdgR	881.813	-1.24333	0.220214	-5.64601	1.64214e-08	2.10661e-07
ybgI	418.74	-1.20281	0.213337	-5.63807	1.71965e-08	2.19187e-07
rseB	3920.49	0.810863	0.14381	5.63842	1.71622e-08	2.19187e-07
tyrB	2968.9	-1.1781	0.209577	-5.62131	1.89519e-08	2.40787e-07
csdA	4063.37	0.700433	0.124644	5.61949	1.91526e-08	2.42559e-07
argF	165.386	-1.70941	0.304238	-5.61865	1.92454e-08	2.42958e-07
manY	1522.72	-1.20492	0.214868	-5.60771	2.05024e-08	2.58004e-07
iscX	1826.72	0.798092	0.142493	5.60094	2.13197e-08	2.67441e-07
btuB	3678.6	-1.22779	0.219741	-5.58744	2.30446e-08	2.87261e-07
clpS	426.384	-1.13586	0.203274	-5.58783	2.29923e-08	2.87261e-07
yghG	648.082	1.19239	0.214025	5.57128	2.52874e-08	3.1423e-07
yeeE	350.99	1.37706	0.247221	5.57014	2.54527e-08	3.15296e-07
pqqL	281.508	1.11737	0.201203	5.55345	2.8009e-08	3.4588e-07
lamB	294.372	-1.45756	0.262744	-5.54745	2.89872e-08	3.56848e-07
ydhR	1636.46	0.848263	0.153006	5.544	2.95634e-08	3.62815e-07
treB	448.889	-1.61882	0.292581	-5.53292	3.14947e-08	3.85324e-07
deoB	13662.3	-0.765857	0.138678	-5.52256	3.34089e-08	4.07486e-07
recR	6232.24	0.716164	0.129723	5.52071	3.37631e-08	4.10543e-07
nfsA	552.973	-1.41707	0.257449	-5.50426	3.70721e-08	4.49401e-07
hypA	70.0034	-2.65498	0.483633	-5.48966	4.02716e-08	4.86698e-07
lipB	735.609	-1.29049	0.235402	-5.48207	4.20384e-08	5.06505e-07
yhhX	2552.82	-0.755481	0.13788	-5.47928	4.27071e-08	5.13002e-07
artI	1710.29	-0.875306	0.159869	-5.47516	4.37129e-08	5.23498e-07
marR	428.972	1.01672	0.185769	5.473	4.42475e-08	5.28305e-07
proX	3261.17	0.788839	0.144192	5.47076	4.48098e-08	5.33411e-07
ybgC	2392.7	0.796488	0.145607	5.47012	4.49743e-08	5.33767e-07
lepA	16189	0.930355	0.170207	5.46603	4.60221e-08	5.44572e-07
argP	1715.13	-0.797155	0.145861	-5.46519	4.6242e-08	5.45545e-07
queC	436.754	-1.43639	0.263339	-5.45451	4.9107e-08	5.77626e-07
yhaJ	398.836	-1.32841	0.243688	-5.45129	5.00064e-08	5.86465e-07
ybfE	2301.5	1.00381	0.184627	5.437	5.41859e-08	6.33607e-07
yaiE	1554.53	-0.783371	0.144117	-5.43564	5.45995e-08	6.36566e-07
polA	9710.48	-1.05923	0.195048	-5.43059	5.61681e-08	6.52934e-07
gyrA	13781.8	-0.954958	0.176019	-5.42532	5.78493e-08	6.7051e-07
zur	1867.28	-0.858981	0.158406	-5.42266	5.87198e-08	6.78616e-07
asnA	1538.67	-1.0093	0.186433	-5.41372	6.17274e-08	7.113e-07
fes	579.798	1.29405	0.24002	5.39142	6.99024e-08	8.03169e-07
sseB	1570.31	0.761958	0.141523	5.384	7.28478e-08	8.32317e-07
pldA	5957.84	0.696277	0.129324	5.38397	7.28592e-08	8.32317e-07
rcnA	209.265	1.22749	0.22868	5.36772	7.9738e-08	9.05677e-07
syd	1426.7	-0.754177	0.140501	-5.36775	7.97233e-08	9.05677e-07
ybgE	905.448	-0.871152	0.162541	-5.35958	8.34151e-08	9.42044e-07
sthA	7613.55	0.847597	0.158144	5.35967	8.33743e-08	9.42044e-07
sohB	1054.81	-1.26016	0.235345	-5.35452	8.57828e-08	9.66031e-07
tatA	6834.93	-0.687425	0.128503	-5.3495	8.81959e-08	9.90393e-07
sfsA	448.091	-1.01537	0.189842	-5.34849	8.86919e-08	9.93149e-07
uspE	1424.62	-0.872074	0.163183	-5.34416	9.08352e-08	1.01428e-06
guaC	2201.4	-0.959718	0.179619	-5.34309	9.13765e-08	1.01746e-06
argC	415.975	-1.07504	0.201365	-5.33878	9.35717e-08	1.03899e-06
hisD	353.633	1.17749	0.22059	5.33791	9.40252e-08	1.04111e-06
yqgF	1106.92	0.844532	0.158314	5.33455	9.57821e-08	1.0576e-06
rbsC	1299.33	-1.38389	0.25972	-5.32838	9.90917e-08	1.09111e-06
cspF	1579.9	1.02162	0.191849	5.32513	1.00879e-07	1.10772e-06
edd	1028.44	-1.3397	0.252073	-5.31473	1.06813e-07	1.16963e-06
yfjL	751.61	-0.825607	0.156037	-5.29111	1.21577e-07	1.32764e-06
ybaQ	977.513	-0.887514	0.16781	-5.28881	1.23112e-07	1.34071e-06
yieP	1696.24	-0.76329	0.144486	-5.28281	1.27217e-07	1.38161e-06
yccJ	75.0634	-1.70559	0.323232	-5.27667	1.31552e-07	1.42091e-06
aphA	736.583	-1.03602	0.196335	-5.2768	1.31456e-07	1.42091e-06
ydjN	5227.83	2.13714	0.406049	5.26326	1.41526e-07	1.52448e-06
rsxC	2766.67	0.732339	0.139294	5.2575	1.4603e-07	1.56873e-06
mrdA	6709.89	0.718234	0.136681	5.25481	1.48173e-07	1.58746e-06
rplK	217105	0.94347	0.17975	5.24878	1.53106e-07	1.63497e-06
yfbU	834.626	-0.779855	0.148589	-5.24839	1.53433e-07	1.63497e-06
cydB	5597.7	-1.10036	0.210374	-5.2305	1.69054e-07	1.79659e-06
bluF	341.949	1.00665	0.192499	5.2294	1.70057e-07	1.80242e-06
ybhC	5072.46	0.847345	0.16214	5.22602	1.73197e-07	1.83081e-06
pgl	1106.7	-1.24129	0.237745	-5.2211	1.77862e-07	1.87512e-06
mltF	1440.5	0.84974	0.16294	5.21504	1.83777e-07	1.93234e-06
nuoA	2267.41	-0.848241	0.162867	-5.20818	1.90702e-07	1.99985e-06
rtcR	774.744	0.972075	0.186679	5.20719	1.91723e-07	2.00525e-06
orn	3772.86	-0.690287	0.132921	-5.19323	2.06679e-07	2.15598e-06
yddB	136.225	1.3562	0.261596	5.18434	2.16777e-07	2.25539e-06
gnd	19821.9	-0.650429	0.125638	-5.17701	2.25474e-07	2.33974e-06
yhjH	2406.53	-0.738256	0.142628	-5.17609	2.26579e-07	2.34507e-06
yqeI	196.425	-1.29401	0.250299	-5.16985	2.34287e-07	2.41853e-06
ygdH	2797.97	-0.777102	0.150366	-5.16807	2.36518e-07	2.43522e-06
mtlD	3694.24	0.823581	0.159412	5.16636	2.38697e-07	2.45128e-06
gntT	882.86	-1.1278	0.218433	-5.16313	2.4285e-07	2.48749e-06
ydaN	231.267	-1.1848	0.229639	-5.15942	2.47717e-07	2.5308e-06
ybaA	285.688	1.25773	0.243817	5.15852	2.48907e-07	2.53642e-06
ypfM	209.984	-1.81229	0.351613	-5.15422	2.54695e-07	2.58874e-06
thrB	815.722	0.905196	0.176272	5.13523	2.81804e-07	2.85696e-06
fumB	558.562	-0.95064	0.185605	-5.12184	3.02573e-07	3.0597e-06
dcrB	22940.3	-0.747155	0.146678	-5.09385	3.50869e-07	3.53905e-06
trpS	4107.08	-0.896173	0.176091	-5.08924	3.59494e-07	3.61683e-06
dps	1884.07	0.846345	0.166773	5.07484	3.87825e-07	3.892e-06
hemX	4198.58	-1.08939	0.215006	-5.0668	4.04559e-07	4.03947e-06
dsbB	2814.94	0.751972	0.148404	5.06707	4.03996e-07	4.03947e-06
ybeD	1579.1	-0.812127	0.160316	-5.06579	4.06713e-07	4.05078e-06
ftsH	54635.2	0.60406	0.119439	5.05749	4.24806e-07	4.22038e-06
yrbL	7671.48	0.705783	0.139609	5.05543	4.29433e-07	4.25568e-06
gntU	914.822	-0.919526	0.181952	-5.05368	4.33389e-07	4.27351e-06
hslU	12248.8	-0.617232	0.122128	-5.05397	4.32729e-07	4.27351e-06
sufD	438.428	1.11513	0.220834	5.04965	4.42619e-07	4.3537e-06
metI	812.282	0.910248	0.180277	5.04916	4.43752e-07	4.35404e-06
essD	109.789	1.51383	0.299885	5.04804	4.4636e-07	4.36882e-06
yigL	1284.91	-0.877368	0.173854	-5.04658	4.498e-07	4.39164e-06
tolQ	3244.76	0.798071	0.158239	5.04346	4.57193e-07	4.45286e-06
yhiI	1110.19	0.883588	0.175619	5.03128	4.87223e-07	4.73371e-06
pgi	19795.8	-0.766173	0.152391	-5.02769	4.96426e-07	4.81132e-06
yhfA	973.672	-0.865533	0.172842	-5.00766	5.50967e-07	5.32691e-06
pspG	403.2	1.00005	0.199972	5.00097	5.70412e-07	5.5015e-06
yddA	89.5994	1.68749	0.338087	4.99129	5.99775e-07	5.77065e-06
nuoF	1422	-1.07576	0.215599	-4.98963	6.04946e-07	5.80631e-06
rpsF	255735	0.823544	0.165206	4.98496	6.19761e-07	5.93414e-06
murI	6177.8	-0.692183	0.138933	-4.98215	6.28832e-07	6.00648e-06
metH	1719.86	-0.74936	0.150433	-4.98135	6.31428e-07	6.01678e-06
yhaM	890.994	-1.05242	0.211762	-4.9698	6.70235e-07	6.37125e-06
melR	236.776	-1.44942	0.291818	-4.96688	6.80393e-07	6.45234e-06
wecE	2606.96	-0.833361	0.167802	-4.96634	6.82299e-07	6.45497e-06
yfcH	2329.29	0.641084	0.129172	4.96303	6.94022e-07	6.55025e-06
yhiN	2026.32	-1.16903	0.235573	-4.96249	6.95955e-07	6.55289e-06
narP	219.698	-1.38093	0.278317	-4.96173	6.98691e-07	6.56306e-06
yeaI	67.5711	-1.83237	0.369949	-4.95303	7.30673e-07	6.84725e-06
tdcB	134.739	-2.06233	0.417381	-4.94112	7.76751e-07	7.2448e-06
yhhQ	1176.22	0.799599	0.161824	4.94117	7.76568e-07	7.2448e-06
yegD	4232.96	0.807285	0.163462	4.93867	7.86564e-07	7.31911e-06
ldcC	380.822	-0.981788	0.198887	-4.93641	7.95725e-07	7.38701e-06
dtpB	2421.95	-0.756606	0.153308	-4.93521	8.00647e-07	7.41534e-06
fdx	1966	0.713097	0.144513	4.93449	8.03586e-07	7.42521e-06
yqiC	4880.14	-0.635459	0.128798	-4.93376	8.06598e-07	7.43571e-06
yhhY	369.895	-1.11767	0.22675	-4.9291	8.26088e-07	7.58012e-06
efeO	823.891	1.10301	0.223769	4.92921	8.25636e-07	7.58012e-06
adiC	200.496	-1.15399	0.234179	-4.92782	8.3153e-07	7.61244e-06
ykgE	48.9365	-2.07533	0.421882	-4.91922	8.68909e-07	7.9363e-06
tap	1456.87	-0.785763	0.159917	-4.91357	8.94326e-07	8.14968e-06
yhjX	193.615	-1.60647	0.3276	-4.90374	9.40292e-07	8.5489e-06
zapC	210.851	-1.06345	0.216925	-4.90237	9.46857e-07	8.58888e-06
ampC	859.506	-0.800492	0.163521	-4.89534	9.81341e-07	8.88136e-06
gltX	15086.9	-0.610172	0.124719	-4.89236	9.9634e-07	8.99657e-06
intS	904.956	0.703013	0.143967	4.88315	1.04404e-06	9.40588e-06
eda	1679.83	-1.28453	0.263217	-4.88012	1.06023e-06	9.53009e-06
yqjF	313.113	1.13402	0.233007	4.8669	1.13362e-06	1.01667e-05
nuoM	894.871	-0.777901	0.160103	-4.85874	1.18133e-06	1.05706e-05
basR	571.577	-0.861263	0.177724	-4.84608	1.25926e-06	1.12426e-05
ghxP	983.714	0.739814	0.152859	4.83986	1.2993e-06	1.1574e-05
sapA	1864.56	0.613239	0.126758	4.83789	1.31227e-06	1.16633e-05
yeaC	206.24	-1.27709	0.264248	-4.83291	1.34553e-06	1.19322e-05
dcuR	961.548	-0.760723	0.157498	-4.83005	1.36499e-06	1.20777e-05
yjtD	397.818	-1.16845	0.242516	-4.81806	1.44961e-06	1.27979e-05
fepG	614.357	1.08783	0.225839	4.81682	1.45864e-06	1.2849e-05
ydjM	469.827	1.0328	0.214682	4.81081	1.50321e-06	1.32119e-05
hybC	529.704	-0.841294	0.174892	-4.81037	1.5065e-06	1.32119e-05
nrfD	33.3731	-2.13776	0.444852	-4.80555	1.54329e-06	1.34882e-05
adeD	3566.22	0.658722	0.137081	4.80535	1.54482e-06	1.34882e-05
mtlR	2360.47	0.679185	0.141742	4.79171	1.65364e-06	1.44067e-05
yfeC	335.72	-1.00766	0.210354	-4.7903	1.66529e-06	1.44763e-05
rlmL	6383.22	0.643831	0.13463	4.78224	1.73353e-06	1.50366e-05
rlmB	3811.09	0.627461	0.131317	4.7782	1.76874e-06	1.53085e-05
yfcJ	635.202	0.915742	0.191696	4.77706	1.77877e-06	1.53617e-05
ebgR	1519.71	-0.752705	0.158044	-4.76264	1.91074e-06	1.64656e-05
smf	653.551	-0.75943	0.159598	-4.75838	1.95149e-06	1.67803e-05
yheO	2193.35	-0.940007	0.197831	-4.75158	2.01837e-06	1.73178e-05
lptF	2673.36	-0.71043	0.149794	-4.74271	2.10875e-06	1.80541e-05
yadS	970.652	0.731548	0.15429	4.74138	2.12265e-06	1.81341e-05
rdgC	3996.92	-0.738263	0.15582	-4.73793	2.15914e-06	1.84061e-05
rbsB	4272.92	-1.06615	0.225256	-4.73304	2.21181e-06	1.88027e-05
rseC	1403.71	0.728313	0.153888	4.73273	2.21515e-06	1.88027e-05
yafK	3502.72	0.857578	0.181234	4.73188	2.22445e-06	1.88413e-05
rihA	383.34	-1.1783	0.249197	-4.72838	2.26317e-06	1.91284e-05
secE	23522.2	0.560626	0.118628	4.72592	2.29075e-06	1.93203e-05
kup	2383.24	-0.704093	0.149302	-4.71589	2.40659e-06	2.02542e-05
apbE	899.826	0.795475	0.168844	4.71131	2.46128e-06	2.06706e-05
cysQ	1292.53	-0.675942	0.14367	-4.70481	2.54098e-06	2.12948e-05
mak	152.39	-1.34697	0.286332	-4.70421	2.54848e-06	2.13126e-05
modA	930.821	-0.697303	0.148348	-4.70044	2.59599e-06	2.16642e-05
yjjP	191.853	-1.21631	0.259102	-4.69433	2.67481e-06	2.22737e-05
rsfS	5395.35	0.704987	0.150192	4.69391	2.68027e-06	2.22737e-05
menC	1335.31	-0.777245	0.165657	-4.69191	2.70671e-06	2.24464e-05
galP	1029.48	-0.793452	0.169402	-4.68383	2.8157e-06	2.33015e-05
fhlA	328.019	-0.922293	0.197014	-4.68137	2.84966e-06	2.35335e-05
icd	4452.94	-0.989384	0.211428	-4.67953	2.87535e-06	2.36963e-05
speD	6403.27	-0.672856	0.143928	-4.67495	2.94029e-06	2.41812e-05
mgrB	1226.14	0.856932	0.183435	4.67159	2.98879e-06	2.45291e-05
dgt	1023.51	-0.689192	0.147784	-4.6635	3.1087e-06	2.54605e-05
deoA	1153.02	-0.985046	0.211624	-4.65469	3.24468e-06	2.64649e-05
pqiA	1664.87	0.679529	0.145981	4.65491	3.24124e-06	2.64649e-05
yrbN	2403.04	0.933377	0.20058	4.65339	3.26528e-06	2.65782e-05
thrC	1449.48	0.659195	0.14181	4.64844	3.3446e-06	2.7168e-05
rlmN	9715.37	0.670938	0.144413	4.64596	3.38492e-06	2.74393e-05
yncD	2008.33	0.886345	0.190929	4.64227	3.44607e-06	2.7878e-05
ygjR	1020.73	-0.794625	0.17153	-4.63256	3.61171e-06	2.91585e-05
ydjX	93.4693	-1.3227	0.285992	-4.62497	3.74659e-06	3.01859e-05
rpsB	234388	0.663245	0.143481	4.62254	3.79072e-06	3.04796e-05
cspG	22978.4	0.716324	0.155181	4.61605	3.91121e-06	3.13847e-05
pgaC	99.4872	1.50237	0.325557	4.61477	3.93535e-06	3.15146e-05
glnL	1448.46	-0.729597	0.158252	-4.61036	4.01967e-06	3.21249e-05
bacA	2217.47	0.719186	0.15613	4.60632	4.09858e-06	3.26897e-05
efeB	540.733	0.93045	0.202145	4.60288	4.16681e-06	3.31671e-05
nadE	1390.7	-0.743022	0.161466	-4.60174	4.18985e-06	3.32837e-05
guaA	10257.4	-0.828064	0.180226	-4.59459	4.33591e-06	3.43751e-05
gpsA	6835.64	-0.846384	0.184304	-4.59234	4.38314e-06	3.4633e-05
ppc	8993.05	-0.697629	0.151916	-4.5922	4.38591e-06	3.4633e-05
tyrP	1093.33	0.660233	0.143925	4.58733	4.48952e-06	3.53806e-05
cspB	5623.29	0.973503	0.212261	4.58635	4.51057e-06	3.5476e-05
yegQ	3967.78	0.661204	0.144356	4.58036	4.6418e-06	3.64358e-05
fecD	3550.98	0.762969	0.166669	4.57774	4.70027e-06	3.68219e-05
xanP	2440.38	0.615974	0.134745	4.57141	4.84447e-06	3.78767e-05
tag	523.41	-1.1379	0.249854	-4.55425	5.25717e-06	4.10225e-05
ydhQ	520.68	-1.13725	0.250764	-4.53512	5.75703e-06	4.48347e-05
ybiT	8741.03	0.60145	0.132988	4.52257	6.10936e-06	4.74853e-05
fpr	3251.79	-0.705965	0.156164	-4.52066	6.16476e-06	4.78221e-05
aroF	1611.6	0.679062	0.150232	4.52009	6.18132e-06	4.78569e-05
yghD	348.728	0.90211	0.199902	4.51277	6.39856e-06	4.94001e-05
yojI	2052.39	0.66842	0.148125	4.51254	6.40556e-06	4.94001e-05
msrB	371.837	-1.14689	0.254256	-4.51078	6.45907e-06	4.9716e-05
hisI	406.192	0.847531	0.188416	4.49819	6.85342e-06	5.26492e-05
nadC	2199.02	-0.661156	0.147032	-4.49668	6.90238e-06	5.29227e-05
rbsK	3207.04	-0.727621	0.161941	-4.49313	7.01823e-06	5.37071e-05
uspF	119.202	-1.29292	0.288565	-4.48051	7.44643e-06	5.68741e-05
ccmH	474.576	0.773474	0.172659	4.47977	7.47225e-06	5.69615e-05
rplI	220860	0.725174	0.162034	4.47545	7.62502e-06	5.80146e-05
rob	5309.41	-0.651389	0.145814	-4.46726	7.92282e-06	6.01648e-05
ygdQ	3232.86	0.660572	0.147913	4.46594	7.97164e-06	6.04198e-05
gcvT	771.533	-0.826008	0.185085	-4.46286	8.08731e-06	6.11737e-05
ydfG	1690.67	-0.795571	0.17828	-4.46247	8.10197e-06	6.11737e-05
mltB	620.172	-0.908623	0.204023	-4.45353	8.44687e-06	6.36566e-05
pbpC	490.906	0.824149	0.185135	4.45161	8.52306e-06	6.39875e-05
aroH	2313.46	0.66252	0.148816	4.45195	8.50944e-06	6.39875e-05
fecC	5681.49	0.787039	0.176914	4.44871	8.63895e-06	6.4735e-05
uspA	11105.2	-0.788964	0.177455	-4.446	8.74831e-06	6.54308e-05
pepQ	11586.4	-0.577835	0.130008	-4.44462	8.80474e-06	6.57288e-05
modB	256.973	-0.965535	0.217384	-4.4416	8.92924e-06	6.65329e-05
helD	941.596	-0.869163	0.195762	-4.4399	8.99988e-06	6.69335e-05
ldtB	6075.4	0.640504	0.144567	4.43049	9.40193e-06	6.97926e-05
fiu	1445.51	1.20348	0.271681	4.42977	9.43346e-06	6.98958e-05
dapE	1571.16	0.600219	0.135702	4.42305	9.73174e-06	7.19713e-05
rdgB	2220.07	0.617811	0.139796	4.41939	9.89808e-06	7.30651e-05
tdcE	397.633	-0.98616	0.223252	-4.41725	9.99657e-06	7.3655e-05
menA	892.25	-0.759376	0.172216	-4.40945	1.03636e-05	7.62174e-05
grxC	3605.42	-0.934299	0.21305	-4.38536	1.15796e-05	8.48461e-05
yggX	1788.7	-0.76596	0.17466	-4.38543	1.1576e-05	8.48461e-05
malQ	500.69	-1.00241	0.229348	-4.37069	1.23857e-05	9.05847e-05
glk	686.395	-0.86466	0.197971	-4.36762	1.25609e-05	9.16966e-05
yhbE	9744.55	0.608111	0.139479	4.35988	1.30136e-05	9.48269e-05
wecG	1515.68	-0.637075	0.146169	-4.35847	1.30973e-05	9.5262e-05
ydgK	1308	0.628776	0.144703	4.34529	1.39089e-05	0.000100979
glyQ	4329.1	-0.970304	0.224092	-4.32995	1.49146e-05	0.000107886
acpT	4172.17	0.831735	0.192083	4.33008	1.49054e-05	0.000107886
pcnB	12390	0.610551	0.141034	4.32911	1.49716e-05	0.000108101
cadA	985.668	0.82654	0.190963	4.32827	1.50285e-05	0.000108314
ypfJ	813.833	-0.975286	0.22537	-4.32748	1.50823e-05	0.000108505
ynfM	784.464	0.669608	0.154753	4.32694	1.51197e-05	0.000108577
tonB	1508.84	0.730876	0.168941	4.32622	1.51693e-05	0.000108736
tolR	1420.3	0.691023	0.159801	4.32426	1.53046e-05	0.000109508
gatA	402.306	-2.21729	0.51338	-4.31901	1.56734e-05	0.000111945
rsxE	1175.71	0.697043	0.161614	4.31301	1.61045e-05	0.000114817
ybjM	339.564	1.17102	0.271723	4.30959	1.63558e-05	0.000116399
modE	762.035	-0.640918	0.148851	-4.30576	1.66414e-05	0.00011822
tldD	6610.93	-0.53817	0.125137	-4.30065	1.70301e-05	0.000120764
umuC	171.72	1.11124	0.258416	4.30018	1.7066e-05	0.000120803
fadI	86.986	-1.26768	0.295184	-4.29453	1.75063e-05	0.000123699
ycbJ	184.812	-1.0553	0.245835	-4.29273	1.76486e-05	0.000124261
purC	667.437	-0.680977	0.158633	-4.29278	1.76449e-05	0.000124261
aaeB	610.886	0.850259	0.198125	4.29153	1.77445e-05	0.000124715
cspC	8165.27	-0.643226	0.149909	-4.29078	1.78047e-05	0.000124917
nrfB	89.7362	-1.45358	0.339026	-4.28751	1.80687e-05	0.000126545
rplJ	333138	0.558876	0.130497	4.28269	1.84651e-05	0.000129093
eamB	119.487	-1.23174	0.287653	-4.28201	1.85209e-05	0.000129255
sdhE	2950.99	-0.640201	0.149614	-4.27901	1.87727e-05	0.000130782
yeeX	3432.97	-0.671024	0.156944	-4.27556	1.9066e-05	0.000132593
wzxE	1536.59	-0.748787	0.17522	-4.27342	1.92498e-05	0.000133636
mazG	494.329	-0.935301	0.219164	-4.26757	1.9761e-05	0.000136945
hemD	2993.68	-0.806406	0.189576	-4.25374	2.10234e-05	0.000145439
fliY	719.923	-0.951465	0.223707	-4.25319	2.10751e-05	0.000145543
yihL	304.07	-1.07037	0.251813	-4.25066	2.13138e-05	0.000146935
pepB	1846.3	0.68362	0.161076	4.24408	2.19494e-05	0.000150793
yajR	1469.47	0.633768	0.149317	4.24444	2.19145e-05	0.000150793
ubiB	9110.49	-0.537311	0.126698	-4.24089	2.22639e-05	0.000152688
tolB	13031.2	0.519829	0.122695	4.23675	2.2678e-05	0.00015526
adhP	516.656	0.852174	0.201169	4.23612	2.27418e-05	0.000155429
yggL	1640.56	-0.722458	0.17061	-4.23455	2.29008e-05	0.000156246
rbsD	627.66	-1.99927	0.472662	-4.22982	2.33883e-05	0.000159298
yggW	2923.41	0.645095	0.152617	4.2269	2.36936e-05	0.000160824
ybjS	1342.31	0.644638	0.152505	4.22699	2.36839e-05	0.000160824
fdnH	147.677	-1.28543	0.304389	-4.223	2.41069e-05	0.00016335
cheZ	800.902	-1.88772	0.447545	-4.21794	2.46548e-05	0.000166777
ampD	496.654	-0.832647	0.198035	-4.20455	2.61601e-05	0.000176659
yhjK	3416.13	-0.560517	0.133446	-4.20034	2.6651e-05	0.000179667
yciT	985.191	0.708609	0.168766	4.19876	2.68381e-05	0.000180622
fhuC	1789.92	0.838043	0.19976	4.19525	2.72569e-05	0.000183129
dusB	65102.1	0.597979	0.142638	4.19229	2.76156e-05	0.000185226
accA	8318.57	-0.592264	0.141508	-4.18537	2.84697e-05	0.000190631
yjcE	920.018	-0.650499	0.155655	-4.17911	2.92655e-05	0.00019563
allR	630.058	-0.704331	0.168626	-4.17689	2.95524e-05	0.000197215
dnaJ	2074.99	-0.734819	0.176062	-4.17364	2.99772e-05	0.000199714
ytfL	2843.47	0.642485	0.154039	4.17092	3.03377e-05	0.000201776
glpG	5080.41	0.590996	0.141919	4.16433	3.12272e-05	0.000207344
ytfB	2188.54	-0.55191	0.132575	-4.16301	3.14074e-05	0.000208071
groL	58478.4	-0.50939	0.122368	-4.16277	3.14416e-05	0.000208071
zipA	6223.21	0.531873	0.127856	4.15995	3.18324e-05	0.000210306
ychN	696.296	-0.651868	0.156937	-4.1537	3.27138e-05	0.000215769
moaA	3536.32	-0.560532	0.135167	-4.14695	3.36937e-05	0.000221863
livK	818.092	0.688902	0.166236	4.14412	3.41116e-05	0.000224243
phnK	82.8036	1.51855	0.366557	4.14275	3.43167e-05	0.000225217
yggE	4055.1	0.532349	0.128527	4.14192	3.44413e-05	0.000225662
murB	4954.87	-0.701536	0.16941	-4.14106	3.45702e-05	0.000226132
sufA	121.903	1.15014	0.277772	4.14058	3.46429e-05	0.000226235
cpxP	11188.2	-0.707433	0.171239	-4.13126	3.60774e-05	0.000235215
hemB	5680.81	-0.598856	0.144976	-4.13071	3.61639e-05	0.000235392
dfp	4694.99	-0.605771	0.146873	-4.12445	3.71616e-05	0.000241489
cdsA	2598.36	-0.785112	0.190492	-4.12149	3.76423e-05	0.000244213
grpE	7590.67	-0.580414	0.140852	-4.12073	3.77679e-05	0.000244628
nusG	29697.3	0.572184	0.139067	4.11445	3.881e-05	0.000250967
ybeL	210.199	-0.938093	0.228025	-4.11398	3.88891e-05	0.000251069
qseB	154.424	-1.16602	0.283617	-4.11125	3.93523e-05	0.000252824
cbl	656.636	1.02108	0.248359	4.11133	3.93383e-05	0.000252824
nuoC	4247.8	-0.772675	0.18793	-4.1115	3.93097e-05	0.000252824
eco	1572.95	-0.76061	0.185162	-4.1078	3.99447e-05	0.000256215
pdxK	603.778	-0.693915	0.169272	-4.09942	4.14192e-05	0.000265243
ykfG	127.525	1.07923	0.263543	4.09508	4.22015e-05	0.000269817
holC	1957.14	0.57486	0.140814	4.0824	4.45723e-05	0.000284516
deoD	9937.07	-0.684141	0.167636	-4.08111	4.48217e-05	0.000285649
lsrR	31.3106	-1.94074	0.475663	-4.08006	4.50235e-05	0.000286474
cfa	868.564	-0.634515	0.155572	-4.07859	4.53091e-05	0.000287829
maeA	4727.24	0.593043	0.145514	4.07551	4.5913e-05	0.000291199
yfhH	656.429	0.741666	0.182104	4.07277	4.64565e-05	0.000294175
xseA	4266.63	0.557225	0.136915	4.06988	4.70381e-05	0.000297383
iscA	5010.05	0.714972	0.175882	4.06507	4.80173e-05	0.00030309
smpB	4454.44	-0.603115	0.148433	-4.06321	4.84015e-05	0.000305029
hdeA	805.004	-0.884687	0.217965	-4.05884	4.93167e-05	0.000310304
potD	3355.45	-0.688237	0.170062	-4.04698	5.18822e-05	0.000325929
hisB	384.546	0.926384	0.228969	4.04588	5.21262e-05	0.000326836
era	8073.96	0.583028	0.144128	4.04522	5.22739e-05	0.000326836
nlpI	55232.1	0.523646	0.129443	4.04536	5.22421e-05	0.000326836
glpD	174662	0.498765	0.123309	4.04482	5.23636e-05	0.000326881
yqgE	2543.87	0.529749	0.131088	4.04118	5.31831e-05	0.000331475
htpG	11633.3	0.504337	0.12495	4.03631	5.42981e-05	0.000337893
argI	126.952	-1.16464	0.288714	-4.03387	5.48646e-05	0.000340883
pntA	760.62	-1.08272	0.268634	-4.03047	5.56656e-05	0.000345318
pck	20893.2	0.589732	0.146533	4.02457	5.70798e-05	0.000353538
manZ	1883.55	-0.787677	0.19585	-4.02183	5.77469e-05	0.000357112
mepA	1101.81	0.66813	0.16616	4.02101	5.79498e-05	0.000357809
fliD	2470.21	-0.623463	0.155442	-4.0109	6.04866e-05	0.000372891
yqfA	1443.49	-0.597871	0.149148	-4.00858	6.10851e-05	0.000375996
lpxT	4736.31	0.762283	0.19037	4.00421	6.22253e-05	0.00038242
yebK	617.349	-0.860164	0.214919	-4.00228	6.27363e-05	0.000384964
hflC	20513.5	0.486157	0.121693	3.99493	6.47132e-05	0.000396481
nlpC	494.636	0.841624	0.210715	3.99414	6.49304e-05	0.000397198
tktA	9033.24	-0.778207	0.195303	-3.98461	6.75909e-05	0.000412776
hsdR	5728.94	-0.583826	0.146533	-3.98428	6.76853e-05	0.000412776
sodA	110046	0.667247	0.167855	3.97514	7.03374e-05	0.000428291
ygfZ	5252.93	-0.558646	0.140697	-3.97055	7.17059e-05	0.000435954
waaA	9272.98	0.55245	0.139239	3.96762	7.25929e-05	0.000440671
ycdT	311.248	0.936363	0.236402	3.9609	7.4668e-05	0.000452575
yhjA	216.327	-0.897769	0.226832	-3.95786	7.5625e-05	0.000457675
hslV	2814.97	-0.584174	0.147736	-3.95417	7.6802e-05	0.000463453
serC	3089.77	-0.547824	0.138545	-3.95413	7.68134e-05	0.000463453
ycjX	132.69	-1.0101	0.255809	-3.94863	7.85992e-05	0.000473507
potC	984.128	-0.625314	0.158531	-3.94443	7.9991e-05	0.000480431
mtn	7102.87	-0.570354	0.144594	-3.94453	7.99569e-05	0.000480431
cheA	2769.07	-0.595063	0.150942	-3.94233	8.06922e-05	0.000483909
yihN	87.1937	-1.36703	0.346931	-3.94034	8.13646e-05	0.000487068
surA	13868.4	0.592324	0.150334	3.94005	8.14648e-05	0.000487068
yaaX	401.885	0.879725	0.223505	3.93604	8.28371e-05	0.000494528
mgsA	1009.54	-0.773026	0.196479	-3.9344	8.34063e-05	0.000496816
gluQ	970.75	0.63147	0.160507	3.93421	8.34711e-05	0.000496816
uup	6979.26	0.561398	0.142874	3.92931	8.51898e-05	0.000506286
trxA	38854.3	-0.589691	0.1501	-3.92865	8.54246e-05	0.000506921
ygiN	3333.87	-0.5711	0.145415	-3.92739	8.58736e-05	0.000508824
rraB	13594.2	-0.541643	0.13827	-3.91728	8.95532e-05	0.000529834
adiA	1457.77	0.59464	0.151852	3.91591	9.00641e-05	0.000532063
yeiH	228.012	-0.910043	0.232496	-3.91423	9.0692e-05	0.000534975
sufB	418.644	0.934844	0.239067	3.91038	9.21528e-05	0.000542784
queA	4418.2	0.548851	0.140371	3.90999	9.22988e-05	0.000542837
dedA	1259.42	0.573567	0.147026	3.90112	9.57497e-05	0.000562299
panC	4872.69	-0.503113	0.129055	-3.89843	9.68178e-05	0.00056773
fic	102.469	-1.11703	0.28668	-3.89644	9.76151e-05	0.000570717
fsr	298.979	-0.792746	0.20344	-3.89671	9.75083e-05	0.000570717
uhpB	443.164	0.811047	0.208718	3.88584	0.000101976	0.000595337
cybB	1263.21	0.574095	0.147916	3.88123	0.000103929	0.000605846
glpQ	1367.92	-0.87718	0.226315	-3.87592	0.000106221	0.000617789
codA	1967.59	0.658881	0.17	3.87577	0.00010629	0.000617789
hokD	413.581	0.753137	0.194338	3.87539	0.000106454	0.000617841
modF	674.53	-0.615693	0.158942	-3.8737	0.000107196	0.000621236
marB	384.082	0.887674	0.229441	3.86886	0.000109344	0.000632756
hiuH	68.7896	1.24467	0.321761	3.86832	0.000109589	0.00063325
uspG	1381	-0.621649	0.160723	-3.86783	0.000109807	0.00063359
proW	2876.05	0.697344	0.180484	3.86374	0.000111666	0.000643379
ygiQ	7391.47	0.5246	0.135793	3.86322	0.000111902	0.000643804
yddW	458.029	0.733885	0.190275	3.85696	0.000114805	0.000659545
ynfF	125.53	-1.03946	0.269581	-3.85582	0.000115341	0.000661532
yghB	1401.26	-0.600503	0.155751	-3.85552	0.000115484	0.000661532
puuA	376.946	0.941104	0.244634	3.84699	0.00011958	0.000683909
yhhA	245.86	-0.842123	0.218923	-3.84667	0.000119736	0.000683909
yncE	2987.23	0.695376	0.180918	3.8436	0.000121242	0.000691514
ybaK	529.323	-0.740599	0.192746	-3.84236	0.000121855	0.000694012
sdhB	782.756	0.613963	0.160121	3.83436	0.000125891	0.000715973
oppA	3629.1	0.510549	0.133288	3.83042	0.000127926	0.000726504
cytR	2302.48	-0.796405	0.207985	-3.82915	0.000128588	0.000729219
yhaH	512.233	-0.890315	0.232634	-3.8271	0.000129662	0.000733209
mfd	2069.39	-0.708216	0.185048	-3.82721	0.000129604	0.000733209
ydeR	15.8874	2.19381	0.573514	3.8252	0.000130664	0.000737823
artQ	1029.41	-0.770141	0.201431	-3.82335	0.000131652	0.000742342
ypeA	118.265	-1.34107	0.351165	-3.81892	0.000134039	0.000754734
nudE	4312.02	0.584452	0.153141	3.81643	0.000135397	0.000761293
glf	1293.43	-1.67067	0.437888	-3.81529	0.000136022	0.000763727
tdcA	193.139	-2.35128	0.616459	-3.81417	0.000136641	0.000764107
bamB	5188.93	-0.79672	0.208874	-3.81435	0.000136542	0.000764107
galT	823.233	-0.792545	0.207811	-3.81377	0.000136861	0.000764107
yfiP	1120.28	0.624347	0.163696	3.81406	0.000136703	0.000764107
yffS	342.042	-0.987169	0.259195	-3.80859	0.00013976	0.000779194
yidA	4048.86	-0.526866	0.138378	-3.80745	0.000140405	0.000781693
purD	1524.5	-0.64539	0.169549	-3.80651	0.000140941	0.000783577
yceD	73744.8	0.559009	0.147073	3.80091	0.000144167	0.00080039
yieH	1226.59	0.619278	0.163006	3.79912	0.000145212	0.000805061
ykfH	44.5682	1.41269	0.371902	3.79855	0.000145544	0.000805777
ccmF	160.39	-1.0817	0.284969	-3.79584	0.000147145	0.000812374
yidE	1140.73	-0.604906	0.159358	-3.79588	0.000147119	0.000812374
lnt	2667.67	0.539615	0.142194	3.79491	0.000147694	0.00081427
uspD	621.726	-0.688633	0.18155	-3.79308	0.000148792	0.000818047
yajQ	7565.27	-0.591513	0.155932	-3.79341	0.000148594	0.000818047
yfbT	756.012	-0.677563	0.178671	-3.79224	0.000149295	0.000819672
mlaB	1863.26	0.668274	0.176404	3.78831	0.000151677	0.000830453
aroP	2261.54	0.567861	0.149886	3.78861	0.000151491	0.000830453
yjfZ	1220.97	0.701316	0.185202	3.78677	0.000152616	0.000834443
hflD	2573.91	0.541453	0.143015	3.786	0.000153094	0.0008359
marA	839.745	0.707459	0.187276	3.77762	0.000158336	0.000863334
moaB	1055.53	-0.589432	0.156626	-3.76331	0.000167676	0.000913006
intA	1490.17	-0.593172	0.157825	-3.75841	0.000170997	0.000929809
artM	1333.4	-0.605732	0.161371	-3.75366	0.000174272	0.000946323
yihG	1517.61	0.56375	0.150204	3.75322	0.000174581	0.000946701
ychO	199.872	-0.79208	0.211564	-3.74393	0.000181164	0.000981055
carB	18568.5	0.705662	0.188545	3.74267	0.000182073	0.000984637
aroA	1123.55	-0.663538	0.177463	-3.73902	0.000184738	0.000997688
ytfF	611.299	0.776999	0.208043	3.73479	0.000187869	0.00101322
iscU	4546.87	0.640269	0.17148	3.73378	0.000188625	0.00101591
glpT	1327.01	-1.65097	0.442463	-3.73131	0.000190485	0.00102315
rfaH	6406.34	0.594662	0.159361	3.73154	0.000190314	0.00102315
cspE	54675.2	-1.50565	0.403556	-3.73096	0.000190755	0.00102321
hisC	261.245	0.8382	0.224956	3.72607	0.000194492	0.00104185
yaeP	1008.44	-0.907277	0.243833	-3.72089	0.00019852	0.00106056
mnmA	7468.85	0.478088	0.128487	3.7209	0.000198515	0.00106056
lpxK	2118.35	0.565717	0.152316	3.71411	0.000203923	0.00108795
lpxL	1998.91	0.500337	0.134739	3.71337	0.000204521	0.00108968
ydiY	1036.03	-0.56997	0.153516	-3.71278	0.000204994	0.00109073
yqiB	1181.33	-0.722513	0.195011	-3.70499	0.000211399	0.00112331
xylG	530.763	0.732994	0.197892	3.70401	0.000212215	0.00112613
yjdC	987.012	-0.634647	0.171564	-3.69919	0.000216287	0.00114621
yagH	173.575	0.858141	0.232191	3.69584	0.000219164	0.00115836
glgA	1275.52	0.614974	0.16639	3.69597	0.000219045	0.00115836
ribA	2629.41	-0.525383	0.142171	-3.69544	0.000219507	0.00115862
intD	2442.32	0.564955	0.15301	3.69227	0.000222263	0.00117161
nlpE	1714.11	0.500583	0.136006	3.6806	0.000232688	0.00122494
yafW	200.077	1.00883	0.274207	3.6791	0.00023406	0.00123052
yjhQ	112.51	1.08371	0.294898	3.67485	0.000237985	0.00124785
yheV	234.841	-0.813042	0.221236	-3.67499	0.000237857	0.00124785
ubiX	675.121	0.599554	0.163168	3.67445	0.00023836	0.00124816
dppF	700.195	0.659844	0.179712	3.67166	0.000240977	0.0012602
thiB	1318.89	0.59399	0.161793	3.6713	0.000241317	0.00126032
tnaA	141.51	-1.28091	0.349014	-3.67008	0.000242475	0.0012647
intF	1891.52	0.524003	0.142832	3.66866	0.000243824	0.00127006
hupA	38643.7	-0.500777	0.136553	-3.66726	0.000245161	0.00127535
hcp	73.9515	-1.19661	0.327282	-3.65621	0.000255976	0.00132987
ffh	9061.67	-0.555431	0.151946	-3.65545	0.000256734	0.00133206
ispU	5433.17	-0.561761	0.153773	-3.6532	0.000258995	0.00134204
yecA	534.788	-0.7358	0.201575	-3.65025	0.000261983	0.00135575
yggU	653.643	0.641009	0.176147	3.63905	0.000273644	0.00141425
mocA	141.889	-1.00105	0.275534	-3.63312	0.000280015	0.00144529
ftnB	516.654	0.762216	0.209862	3.63199	0.000281247	0.00144976
kbl	9070.99	-0.758629	0.208976	-3.63022	0.000283179	0.00145782
plsC	3301.25	0.498354	0.137384	3.62746	0.000286227	0.0014716
tas	2397.07	-0.580676	0.160159	-3.62562	0.000288267	0.00148017
yehT	253.233	-0.820771	0.22669	-3.62067	0.000293838	0.00150682
cadB	359.629	0.942258	0.260411	3.61835	0.000296493	0.00151847
hcr	44.3704	-1.52205	0.420807	-3.61699	0.000298051	0.00152448
rsxG	879.468	0.605469	0.167507	3.61459	0.000300824	0.0015347
rnpA	17287.8	0.533465	0.147582	3.61471	0.000300681	0.0015347
cspD	511.779	-0.698623	0.193342	-3.61341	0.0003022	0.00153974
yajG	6200.68	0.579874	0.160695	3.60854	0.000307924	0.00156689
symE	199.459	0.852289	0.236276	3.60718	0.000309543	0.00157311
ycaQ	292.089	0.753483	0.208928	3.60642	0.000310452	0.00157571
yjjZ	589.099	0.740526	0.205514	3.60328	0.000314221	0.0015928
yjiY	398.455	-0.888919	0.246721	-3.60293	0.000314654	0.00159296
ythA	67.8472	1.27295	0.354546	3.59038	0.000330201	0.00166741
pgaD	96.421	1.24371	0.34637	3.59069	0.000329801	0.00166741
satP	1340.45	0.557878	0.155397	3.59002	0.00033065	0.00166755
ybhG	188.539	-0.788321	0.219632	-3.58928	0.000331597	0.00167021
narL	638.694	-0.557056	0.155243	-3.58829	0.000332849	0.00167438
yaiL	537.031	-0.774124	0.215765	-3.58782	0.00033346	0.00167533
dgcZ	297.895	0.737675	0.205969	3.58149	0.000341637	0.00171424
cutA	581.758	-0.682538	0.19093	-3.5748	0.000350493	0.00175645
rbsA	1397.25	-1.58489	0.443394	-3.57445	0.000350961	0.00175658
ldrB	53.9432	1.4052	0.393391	3.57201	0.000354247	0.00177079
pfo	3223.88	-0.669061	0.187387	-3.57048	0.000356328	0.00177895
betA	1205.65	0.674269	0.189062	3.5664	0.000361924	0.00180461
pyrF	2072.62	0.606193	0.170059	3.56461	0.000364401	0.00181468
lldD	620.624	0.641373	0.180047	3.56225	0.000367687	0.00182875
secB	9533.15	-0.498957	0.140166	-3.55975	0.000371207	0.00184394
fadJ	158.759	-0.815036	0.228984	-3.55935	0.000371768	0.00184442
purU	1710.24	-0.52557	0.147689	-3.55864	0.000372784	0.00184715
anmK	156.996	-0.812403	0.228436	-3.55638	0.000376007	0.00186079
cusB	50.197	1.45311	0.408802	3.55456	0.00037861	0.00187133
rseA	4622.15	0.464251	0.130725	3.55136	0.000383242	0.00189187
xerC	2075.87	-0.59337	0.16711	-3.55078	0.000384089	0.00189369
yfcI	268.195	0.791788	0.22304	3.54999	0.000385252	0.00189707
artP	1792.58	-0.564097	0.158946	-3.54899	0.00038671	0.00190188
metK	11430.7	0.498557	0.140522	3.54788	0.00038834	0.00190753
yifL	2694.35	-0.516018	0.145691	-3.54186	0.000397312	0.00194919
nrdR	1081.34	-0.89978	0.254354	-3.53751	0.000403918	0.00197915
ompA	250695	0.494676	0.139904	3.53583	0.0004065	0.00198934
ybiJ	481.146	0.676596	0.191817	3.52731	0.000419812	0.00205016
dcuA	8423.39	-0.578626	0.164046	-3.52721	0.000419961	0.00205016
rlmA	1486.65	0.521252	0.148097	3.51966	0.000432102	0.00210683
aslB	341.462	0.680047	0.193272	3.51861	0.000433815	0.00211258
rbbA	883.807	0.639303	0.182029	3.51209	0.000444594	0.00216242
yodB	155.963	1.05618	0.3011	3.50772	0.000451964	0.00219557
lgoR	87.3501	-1.32252	0.377598	-3.50246	0.00046099	0.00223667
baeR	289.588	-0.725052	0.207683	-3.49116	0.000480933	0.00233058
yihS	418.442	0.80401	0.230387	3.48982	0.000483344	0.00233941
narI	91.6456	-1.19356	0.342266	-3.48724	0.000488032	0.00235922
aer	794.619	-0.788849	0.226476	-3.48315	0.000495549	0.00239264
yebC	4581.68	-0.627647	0.180328	-3.48059	0.000500318	0.00241273
proV	5508.11	0.549202	0.158309	3.46917	0.000522059	0.00251451
dedD	1212.46	0.517433	0.14918	3.46852	0.00052333	0.00251452
dsbA	14369.6	-0.459581	0.132496	-3.46865	0.000523089	0.00251452
ycjF	68.7279	-1.16503	0.3363	-3.46427	0.000531679	0.00254846
eno	64163.2	-0.483213	0.139472	-3.46458	0.000531055	0.00254846
sufS	434.799	0.724154	0.209492	3.45672	0.000546788	0.00261771
mukF	1120.6	-0.625702	0.18122	-3.45271	0.000554979	0.00265372
pykF	17214.5	-0.473781	0.137402	-3.44814	0.000564471	0.00269586
dusC	413.856	0.614074	0.178155	3.44686	0.000567147	0.00270538
yceI	260.887	0.731066	0.213061	3.43126	0.00060078	0.00286237
fliP	1579.99	0.539925	0.157667	3.42447	0.00061599	0.00293131
ydiH	97.7035	-1.02113	0.29854	-3.4204	0.000625285	0.00296842
cyoA	32193.3	0.613186	0.17927	3.42045	0.00062517	0.00296842
ghrB	4936.83	-0.48106	0.140722	-3.41852	0.000629622	0.00298187
panF	2550.13	0.477223	0.139594	3.41864	0.000629339	0.00298187
pdxH	781.298	-0.560786	0.164086	-3.41763	0.000631699	0.00298813
ybbP	207.727	-0.812598	0.237928	-3.41531	0.000637099	0.00300914
yhjY	399.149	-0.756329	0.221471	-3.41503	0.00063775	0.00300914
sodB	3279.5	-0.56207	0.164601	-3.41475	0.000638416	0.00300914
ydjO	36.2972	1.69248	0.495961	3.41252	0.000643647	0.00303019
yicS	111.206	0.982146	0.288071	3.40939	0.000651088	0.00306158
infB	42668.5	-0.786262	0.230833	-3.40619	0.000658755	0.00309396
yegI	396.919	0.696708	0.204643	3.40451	0.000662838	0.00310578
oxyR	3222.2	-0.490335	0.144018	-3.40467	0.000662452	0.00310578
cheR	434.843	-0.615002	0.180668	-3.40405	0.000663939	0.00310727
opgE	1770.54	0.516618	0.151861	3.40192	0.00066915	0.00312796
glgS	142.482	-0.94846	0.278863	-3.40117	0.000670991	0.00313287
entE	896.506	0.916961	0.269773	3.39901	0.000676294	0.00315392
yhjC	572.393	-0.557089	0.16394	-3.39813	0.000678478	0.00316038
acrZ	1092.08	-0.831407	0.244704	-3.3976	0.000679806	0.00316285
iraD	127.58	-0.97243	0.286293	-3.39662	0.000682242	0.00316675
tdcG	179.598	-0.882289	0.259754	-3.39663	0.000682218	0.00316675
higA	380.901	0.673813	0.198524	3.39412	0.000688504	0.00319208
ybaN	936.515	0.574203	0.169453	3.38856	0.000702607	0.00324987
glnS	5084.23	-0.531072	0.156717	-3.38872	0.000702189	0.00324987
yiiM	536.019	-0.689982	0.203873	-3.38437	0.000713421	0.00329604
csrA	8807.16	-0.469231	0.13881	-3.38038	0.000723845	0.00334031
mscS	8411.17	0.523059	0.154756	3.37991	0.000725108	0.00334224
rpsR	79817.1	0.539938	0.159789	3.37907	0.000727328	0.00334858
ynfE	175.851	-0.805856	0.238574	-3.3778	0.000730684	0.00336013
yeaX	89.5328	0.971161	0.287574	3.37708	0.000732602	0.00336505
citB	156.146	-0.89722	0.265803	-3.37551	0.000736798	0.0033804
pepA	14665.7	0.431567	0.127884	3.37468	0.000739004	0.0033866
eptC	2469	-0.525972	0.15591	-3.37356	0.00074204	0.00339659
sppA	2459.55	-0.503332	0.149274	-3.37187	0.000746591	0.00341348
sseA	899.701	-0.68353	0.202866	-3.36936	0.000753432	0.00344079
pldB	3599.29	-0.467176	0.138672	-3.36892	0.000754621	0.00344225
tqsA	119.178	-0.940038	0.279186	-3.36707	0.00075972	0.00345756
ispD	1743.44	0.502103	0.149121	3.36708	0.000759676	0.00345756
yibF	926.985	-0.648041	0.19288	-3.35981	0.000779951	0.00354318
dnaG	13021.4	0.460025	0.136925	3.35968	0.000780322	0.00354318
yciH	161.465	-0.957133	0.28509	-3.35731	0.000787056	0.00356967
elaA	124.489	-1.10974	0.330695	-3.35577	0.000791434	0.00358542
ycgZ	112.187	1.15607	0.345624	3.34488	0.000823187	0.00372502
yraR	136.076	-1.0019	0.299827	-3.34157	0.000833046	0.00375676
yciS	986.956	0.812701	0.243202	3.34168	0.000832733	0.00375676
yigE	477.387	0.619896	0.185494	3.34187	0.000832166	0.00375676
entD	112.125	1.04461	0.313044	3.33694	0.000847073	0.00380703
rpoS	3401.29	0.517518	0.155078	3.33714	0.000846461	0.00380703
hpt	10058.2	-0.497141	0.148979	-3.33699	0.000846903	0.00380703
lgoD	130.301	0.84893	0.254603	3.33433	0.000855045	0.0038385
bfr	612.463	0.584054	0.17526	3.3325	0.000860692	0.00385948
recN	2931.4	0.47326	0.142429	3.32279	0.000891224	0.00399188
nanR	2506.06	-0.519275	0.156397	-3.32023	0.00089942	0.00402404
yhgF	10058.4	0.466448	0.140683	3.3156	0.00091446	0.00408406
ppk	2155.18	-0.450565	0.135898	-3.31547	0.000914895	0.00408406
yafT	494.403	0.787867	0.237845	3.31252	0.000924593	0.00412271
metG	13032.7	-0.465926	0.14069	-3.31173	0.00092722	0.00412978
yciM	1660.52	0.515842	0.155856	3.30974	0.000933821	0.00415451
cydX	215.78	-1.04246	0.315247	-3.30679	0.000943732	0.00419389
ilvL	1045.1	-1.40562	0.425152	-3.30617	0.000945821	0.00419847
phoH	122.786	1.08224	0.327519	3.30436	0.000951949	0.00422095
sra	146.37	-0.922429	0.279706	-3.29785	0.000974294	0.0043152
fliR	706.586	0.617593	0.187394	3.29569	0.000981789	0.00434354
sufE	161.001	0.86669	0.263264	3.2921	0.000994438	0.00439459
yeaO	219.484	-0.87171	0.265217	-3.28678	0.00101339	0.00447337
pncC	658.021	-0.595147	0.181513	-3.27881	0.00104247	0.00459659
fetA	277.234	-0.721774	0.220202	-3.27778	0.00104626	0.00460818
tgt	10830.3	0.445957	0.136128	3.27601	0.00105285	0.00463209
tcdA	550.773	-0.65523	0.200069	-3.27502	0.00105653	0.0046431
relA	1658.47	-0.626304	0.191476	-3.27092	0.00107197	0.00470574
yccU	500.824	-0.61579	0.188404	-3.26845	0.00108139	0.00474185
bisC	2532.19	-0.527605	0.16153	-3.2663	0.00108963	0.00477197
ydgA	4952.38	0.404682	0.123906	3.26603	0.00109067	0.00477197
phnF	62.6013	1.29753	0.397351	3.26545	0.0010929	0.00477648
dinF	1656.62	0.492162	0.150755	3.26464	0.00109602	0.00478485
thiP	577.233	0.555273	0.170299	3.26057	0.00111189	0.00484877
rpmA	57029.7	0.475387	0.14587	3.25897	0.00111819	0.00487087
ulaF	175.372	0.916324	0.28122	3.25839	0.00112048	0.00487551
yfgM	2600.11	-0.618829	0.189953	-3.25779	0.00112282	0.00488032
yacL	866.953	-0.518515	0.159196	-3.25708	0.00112566	0.00488729
hslO	5727.15	-0.520613	0.160049	-3.25284	0.00114257	0.00495531
msbA	7076.9	0.44357	0.136405	3.25186	0.00114653	0.00496706
putA	763.407	0.764294	0.235062	3.25146	0.00114812	0.00496852
yaeF	314.531	0.607922	0.187144	3.24842	0.00116048	0.00501652
ybjC	223.588	-0.853109	0.262749	-3.24686	0.00116685	0.00503854
yeaJ	487.389	0.658899	0.203115	3.24397	0.00117875	0.00508442
yafD	930.006	-0.506512	0.156186	-3.243	0.00118278	0.00509623
fabB	4784	-0.525875	0.162207	-3.24199	0.00118697	0.00510876
hns	58806.5	0.475635	0.147202	3.23117	0.00123284	0.00530042
yedD	1841.16	0.527188	0.16324	3.22953	0.00123993	0.0053251
erpA	3388	0.491538	0.152408	3.22514	0.00125912	0.00540169
bsmA	315	-0.975388	0.302671	-3.2226	0.00127034	0.00544392
mazF	235.565	-0.684055	0.212428	-3.22017	0.00128114	0.00547836
pheP	2863.67	0.446292	0.138579	3.22048	0.00127978	0.00547836
phnL	441.552	0.65174	0.20242	3.21974	0.00128306	0.00548068
tnaC	14.0173	-2.0147	0.627553	-3.21041	0.00132546	0.0056496
sixA	1626.18	0.527887	0.164428	3.21045	0.00132529	0.0056496
mreC	10059	0.460553	0.143515	3.20909	0.00133155	0.00566948
ybiB	684.725	-0.591407	0.184516	-3.20519	0.00134973	0.00574071
uxuR	744.095	-0.806638	0.25184	-3.20298	0.00136013	0.00577872
mdtF	1110.99	0.533538	0.166973	3.19536	0.00139656	0.00592714
phnM	101.737	0.999181	0.313147	3.19077	0.00141894	0.0060099
yehU	377.656	-0.812836	0.254767	-3.1905	0.00142027	0.0060099
ubiE	7202.5	-0.524777	0.164485	-3.19043	0.0014206	0.0060099
essQ	27.9799	1.51514	0.475035	3.18953	0.00142504	0.00602226
nuoE	663.068	-0.79862	0.251061	-3.18098	0.00146776	0.00619615
yqaE	448.303	-0.740348	0.233221	-3.17445	0.0015012	0.00633061
ybfA	171.273	-1.01029	0.318431	-3.17272	0.00151019	0.00636173
rhtA	230.974	-0.818181	0.257997	-3.17129	0.00151766	0.00638208
thiM	330.33	0.772864	0.243715	3.17117	0.00151824	0.00638208
acpP	74067.8	-0.531811	0.167728	-3.17066	0.00152091	0.00638653
avtA	7831.96	0.445712	0.140588	3.17034	0.00152263	0.00638697
mhpR	158.165	0.884699	0.279158	3.16917	0.00152877	0.00640595
hisF	245.232	0.622639	0.197109	3.15885	0.00158391	0.00663003
srkA	12535.4	-0.46188	0.1463	-3.15708	0.0015936	0.00666352
prs	18361	0.460599	0.145935	3.15619	0.00159844	0.00667673
prlC	7216.69	-0.549402	0.174125	-3.15522	0.00160376	0.0066919
rstA	982.677	0.456894	0.144869	3.15385	0.00161134	0.00671646
nrdB	10705.5	-0.453067	0.143688	-3.15314	0.00161522	0.00672558
hemE	4430.81	-0.435633	0.13822	-3.15173	0.00162307	0.00675113
relE	409.055	0.634329	0.20133	3.15069	0.00162884	0.00676805
tadA	2250.97	0.529201	0.168066	3.14876	0.00163965	0.00679871
holE	686.503	0.489659	0.155497	3.14899	0.00163837	0.00679871
aldA	117.719	-0.993815	0.316336	-3.14164	0.00168002	0.00695882
yhjV	2097.7	0.541426	0.172532	3.13812	0.00170035	0.00703567
yceG	809.19	0.530953	0.169329	3.13563	0.00171483	0.0070808
yidD	6301.93	0.500766	0.159695	3.13577	0.00171403	0.0070808
ygdG	784.471	0.517397	0.165139	3.13309	0.00172976	0.00713505
tdcF	88.2008	-1.08609	0.34712	-3.12887	0.0017548	0.0072308
crr	18895.2	-0.441801	0.141263	-3.12751	0.00176295	0.00725685
ybjI	518.451	-0.570495	0.18274	-3.1219	0.0017969	0.00738891
ygiF	715.787	-0.566782	0.181608	-3.1209	0.00180299	0.00740628
yacC	2162.89	-0.489618	0.156959	-3.11941	0.00181216	0.00743624
dgoR	223.127	-0.670986	0.215642	-3.11157	0.00186092	0.00762843
emrY	48.5076	1.35853	0.436781	3.11032	0.00186882	0.00765288
xerD	2876.04	0.41756	0.134343	3.10816	0.00188256	0.0077012
sufC	226.272	0.765577	0.246558	3.10506	0.00190238	0.00777426
yfaY	1496.51	-0.428096	0.137893	-3.10456	0.00190563	0.00777954
rlmG	6691.2	0.476014	0.153398	3.10314	0.00191481	0.00780895
proC	1237.72	-0.527306	0.170018	-3.10146	0.00192566	0.00784514
clcA	994.301	-0.491076	0.158374	-3.10074	0.00193038	0.00785628
emrA	1396.11	-0.497051	0.160391	-3.09899	0.00194181	0.0078947
ypdA	1635.9	0.458279	0.147958	3.09736	0.0019525	0.00793004
ygeA	210.89	-0.787109	0.254221	-3.09616	0.00196046	0.0079542
ttcA	3671.78	0.445344	0.144031	3.09201	0.00198806	0.00805793
cvrA	908.993	-0.450619	0.145803	-3.09059	0.00199757	0.00808824
glyA	16484.4	-0.38445	0.124585	-3.08585	0.00202969	0.00820988
ycgL	665.446	-0.556557	0.180529	-3.08292	0.00204977	0.00828267
yiaU	428.829	-0.556567	0.180621	-3.08141	0.00206026	0.00831655
mnaT	149.672	-0.749453	0.243388	-3.07926	0.00207516	0.00836818
fliK	1243.97	-0.606362	0.197428	-3.0713	0.00213126	0.0085857
zupT	1545.82	-0.467932	0.152394	-3.07053	0.00213678	0.00859516
tig	112410	0.410518	0.133703	3.07037	0.00213795	0.00859516
insJ	600.94	0.585615	0.191305	3.06116	0.00220483	0.00885508
ydiE	384.876	0.580411	0.189917	3.05612	0.0022422	0.00899601
gadE	38.0441	-1.44996	0.475305	-3.05058	0.00228398	0.0091267
ydeA	411.429	0.647865	0.212362	3.05075	0.00228269	0.0091267
ftsP	6091.06	0.443192	0.145247	3.05129	0.00227858	0.0091267
gntR	4811.6	-0.39755	0.130311	-3.05078	0.00228244	0.0091267
nanM	100.206	0.935942	0.307141	3.04727	0.00230931	0.00921862
yadE	1071.5	0.483489	0.158916	3.04241	0.00234693	0.00935938
yciU	466.908	-0.617882	0.203111	-3.04209	0.00234941	0.00935987
flgM	901.195	-0.625479	0.205682	-3.041	0.00235796	0.00937663
ybjL	1969.84	0.435015	0.143052	3.04095	0.00235835	0.00937663
lldR	301.715	0.667123	0.219431	3.04025	0.00236383	0.00938262
pheA	1485.24	0.484474	0.159359	3.04015	0.00236459	0.00938262
yliF	565.863	0.600453	0.197693	3.0373	0.00238705	0.00946225
uhpT	421.425	-0.547304	0.180314	-3.03528	0.00240316	0.00951661
yeeZ	1613.87	-0.45441	0.149786	-3.03372	0.00241557	0.00955622
mlaC	4315.46	0.526576	0.173723	3.03113	0.00243644	0.00962916
ydeS	21.3123	1.85456	0.612705	3.02685	0.00247121	0.00974712
hldE	5051.91	-0.403237	0.133217	-3.02693	0.0024705	0.00974712
ecnA	1232.54	0.495322	0.163783	3.02427	0.00249238	0.00981111
yigB	1577.54	-0.444805	0.147069	-3.02446	0.00249078	0.00981111
yihO	128.113	0.938378	0.310879	3.01847	0.00254052	0.0099907
zntR	482.33	0.554848	0.184079	3.01419	0.00257665	0.0101227
apaH	1875.84	0.421009	0.139701	3.01365	0.00258128	0.0101252
feaB	121.701	0.797309	0.264577	3.01352	0.00258238	0.0101252
qseC	289.229	-0.629565	0.209035	-3.01176	0.00259735	0.0101738
folA	3957.19	0.54595	0.181429	3.00916	0.00261968	0.0102431
yafV	631.211	-0.535894	0.178091	-3.0091	0.00262021	0.0102431
uvrY	1687.7	-0.429578	0.142869	-3.0068	0.00264013	0.0103108
rluE	590.445	-0.522563	0.173948	-3.00413	0.00266342	0.0103874
yadC	364.152	0.714603	0.237888	3.00395	0.00266497	0.0103874
wzyE	1317.39	-0.446745	0.148875	-3.00081	0.00269265	0.0104849
ada	435.671	0.603313	0.201092	3.00019	0.00269814	0.010496
yhfY	56.3523	-1.30451	0.435127	-2.998	0.00271761	0.0105614
glnA	31078.8	-0.486278	0.16223	-2.99746	0.00272242	0.0105697
secY	198722	-0.520447	0.173691	-2.9964	0.00273192	0.0105962
ubiA	3767.03	0.441595	0.147862	2.98654	0.0028215	0.010933
ndh	7667.17	0.481157	0.161297	2.98305	0.00285394	0.0110479
recA	15506.8	-0.51042	0.171378	-2.97833	0.00289824	0.0112084
cpxR	7249.25	-0.37441	0.125741	-2.97762	0.00290493	0.0112233
xthA	1674	-0.642655	0.216014	-2.97506	0.00292932	0.0113066
nupG	850.688	-0.661986	0.222594	-2.97396	0.00293983	0.0113361
nepI	1946.05	0.524726	0.176461	2.97361	0.00294323	0.0113382
elbB	458.254	-0.608403	0.204635	-2.97312	0.00294792	0.0113452
sbcD	1131.26	0.453216	0.152504	2.97184	0.00296024	0.0113816
moaE	541.649	-0.586953	0.197644	-2.96975	0.00298045	0.0114482
dgkA	2800.33	0.437563	0.14742	2.96813	0.00299616	0.0114974
sbmC	77.0338	-0.978034	0.329569	-2.96761	0.00300121	0.0115056
ybiX	175.519	0.921622	0.310797	2.96535	0.00302339	0.0115794
greA	9617.39	0.442873	0.149389	2.96456	0.00303114	0.0115979
metF	505.043	0.530868	0.179184	2.96269	0.00304965	0.0116575
nupC	3211.76	-0.583775	0.197319	-2.95854	0.00309105	0.0117993
sdhD	107.528	0.990189	0.334741	2.95807	0.00309568	0.0117993
ydcZ	175.496	0.676924	0.228838	2.9581	0.00309545	0.0117993
yjeT	281.745	-0.800117	0.270782	-2.95484	0.00312833	0.0119123
glpK	6663.9	-0.615969	0.208677	-2.95178	0.00315946	0.0120078
hisL	85.1068	-1.00354	0.33995	-2.95201	0.00315715	0.0120078
lspA	2782.62	0.373486	0.126679	2.94828	0.00319546	0.012133
hdeB	294.611	-1.49063	0.506686	-2.94193	0.00326174	0.0123648
yhbW	562.955	-0.473361	0.160907	-2.94183	0.00326277	0.0123648
murD	1610.98	-0.531557	0.180711	-2.94147	0.00326654	0.0123673
purR	3615.35	0.408086	0.138856	2.93891	0.00329364	0.012458
zapE	1161.77	-0.409978	0.139569	-2.93746	0.00330909	0.0125045
brnQ	3994.9	-0.438466	0.149381	-2.93523	0.00333304	0.0125591
clpX	18058.8	0.372365	0.126854	2.93538	0.0033314	0.0125591
hemF	599.624	0.491565	0.167438	2.93581	0.00332679	0.0125591
ynaI	479.336	0.627216	0.213774	2.93402	0.00334604	0.0125961
yjfJ	97.7437	0.944246	0.321881	2.93353	0.00335133	0.012604
mlaF	3263.82	-0.449601	0.153404	-2.93084	0.00338048	0.0126896
yihT	66.7651	1.07466	0.366642	2.93108	0.00337787	0.0126896
yfeD	370.098	-0.602082	0.205526	-2.92947	0.00339544	0.0127337
panB	4130.71	-0.423394	0.144701	-2.92599	0.00343365	0.0128648
pgpB	497.171	-0.539102	0.184267	-2.92566	0.00343725	0.0128662
yjfF	153.293	-0.756002	0.258458	-2.92505	0.00344398	0.0128792
rpmD	11368.4	-0.454335	0.155387	-2.9239	0.00345676	0.0129148
msrA	689.36	-0.609005	0.208536	-2.92038	0.00349602	0.0130492
dnaQ	1792.94	0.428137	0.146702	2.91841	0.0035182	0.0131196
fimD	123.473	0.750175	0.257342	2.91509	0.00355582	0.0132474
speA	20561.6	0.392582	0.135026	2.90745	0.00364394	0.013563
nadD	656.801	0.582246	0.200558	2.90312	0.00369461	0.0137387
rsmG	6178.16	0.387972	0.13377	2.9003	0.00372811	0.0138503
secG	82286.9	0.590402	0.203833	2.89649	0.00377357	0.014006
ompR	4040.48	-0.374751	0.1295	-2.89383	0.0038058	0.0141124
maeB	1185.94	0.499886	0.17284	2.89219	0.00382564	0.0141728
chiA	1296.96	0.481285	0.166507	2.89048	0.00384649	0.0142367
ybgF	7791.29	0.35672	0.123425	2.89018	0.00385019	0.0142371
mepM	1998.27	0.436941	0.151559	2.88298	0.00393934	0.0145532
yaaW	106.584	0.915174	0.318055	2.87741	0.00400959	0.0147989
tabA	800.353	-0.448708	0.15602	-2.87597	0.00402794	0.0148252
yedZ	92.8556	0.858414	0.298452	2.87622	0.00402469	0.0148252
ykgJ	108.065	0.899755	0.312791	2.87653	0.00402071	0.0148252
glnQ	1997.02	0.424044	0.147465	2.87556	0.00403309	0.0148304
rimI	1696.59	0.449775	0.156671	2.87083	0.00409397	0.0150287
yiaA	61.7953	1.03793	0.361549	2.87078	0.0040946	0.0150287
malX	185.876	-0.801546	0.279637	-2.86638	0.004152	0.0152122
rimO	2730.35	-0.384307	0.134075	-2.86636	0.00415226	0.0152122
oxc	50.6867	1.12767	0.393678	2.86445	0.00417734	0.0152899
pspF	159.793	-0.717992	0.250899	-2.86168	0.00421405	0.0154101
dnaX	8557.91	0.401733	0.140588	2.85752	0.00426972	0.0155992
ybaE	262.052	-0.562707	0.196972	-2.85679	0.00427951	0.0156206
ybaZ	147.482	-0.835906	0.292769	-2.85517	0.00430133	0.0156714
yciW	516.725	0.585815	0.205164	2.85535	0.00429893	0.0156714
rapA	24630.2	0.410503	0.14383	2.85409	0.00431603	0.0157105
ydhF	728.391	-0.437969	0.153632	-2.85076	0.00436143	0.0158612
sugE	1642.08	0.55267	0.194025	2.84845	0.00439332	0.0159625
yciB	1811.35	0.490415	0.172243	2.84723	0.00441012	0.0160089
rnr	8994.54	0.395803	0.139045	2.84657	0.00441926	0.0160274
mrr	1315.49	-0.433088	0.152165	-2.84617	0.0044249	0.0160332
yijF	163.978	0.765297	0.269005	2.84492	0.00444226	0.0160814
torD	76.3611	0.880217	0.31009	2.83859	0.00453135	0.0163889
osmC	483.461	-0.632001	0.223144	-2.83225	0.00462215	0.0167021
dmlR	88.0919	-0.992543	0.35057	-2.83122	0.00463705	0.0167407
glpE	3397.97	0.518354	0.183123	2.83063	0.00464563	0.0167564
srlA	18.3135	-1.52241	0.538166	-2.82889	0.004671	0.0168326
rpoH	25414.4	0.404909	0.143152	2.82853	0.00467621	0.016836
kdsB	1497.73	-0.429316	0.151817	-2.82785	0.00468617	0.0168566
galR	451.975	-0.538819	0.190589	-2.82713	0.00469677	0.0168794
murC	3837.33	-0.536734	0.189986	-2.82512	0.00472625	0.01697
ybhJ	273.218	0.683408	0.242242	2.82118	0.00478469	0.0171643
ptsP	2781.44	-0.385606	0.137088	-2.81284	0.00491059	0.0176
yhgN	1177.95	0.442323	0.157291	2.81213	0.0049215	0.0176232
cbrA	288.542	0.711308	0.25309	2.81049	0.00494654	0.0176968
gph	1991.91	-0.389435	0.138855	-2.80462	0.00503755	0.0180062
rimJ	534.351	-0.486475	0.173751	-2.79985	0.0051127	0.0182583
rbfA	3659.09	-0.48089	0.172234	-2.79207	0.00523723	0.0186862
wzzE	10243.3	0.361657	0.129653	2.78942	0.00528024	0.0188227
yehW	135.49	0.702606	0.25191	2.78912	0.0052852	0.0188235
lpxD	21693.9	0.34547	0.124001	2.78602	0.00533598	0.0189873
moaC	566.555	-0.53749	0.192964	-2.78543	0.00534562	0.0190045
yadK	55.4895	1.11576	0.400663	2.78478	0.00535637	0.0190086
ygjH	18.3538	-1.51774	0.545003	-2.78482	0.00535574	0.0190086
ycbL	1556.05	-0.387614	0.139372	-2.78114	0.00541685	0.0192061
mlaA	4978.69	0.391018	0.14081	2.77691	0.00548787	0.0194405
ttdT	290.449	0.580448	0.209156	2.77519	0.00551689	0.0195258
uxaB	124.931	-0.885739	0.319578	-2.77159	0.0055783	0.0197256
queE	1071.45	-0.41336	0.149425	-2.76634	0.00566899	0.0200171
rpsM	71656.9	-0.552131	0.199597	-2.76623	0.00567083	0.0200171
tolA	4796.36	0.42304	0.15297	2.76551	0.00568343	0.0200194
wecA	15659.6	0.378093	0.136709	2.76567	0.00568054	0.0200194
yjhP	109.12	0.802726	0.290283	2.76532	0.00568663	0.0200194
yciN	2886.32	-0.583986	0.211253	-2.7644	0.0057028	0.0200585
gatD	128.165	-0.786125	0.284444	-2.76372	0.0057146	0.0200822
rrrQ	23.5251	1.39217	0.503783	2.76343	0.00571975	0.0200824
selD	2167.26	-0.509358	0.184346	-2.76305	0.00572633	0.0200878
yaaA	2416.57	-0.422006	0.15286	-2.76074	0.00576708	0.0202128
rimP	14100.5	0.397	0.143873	2.75938	0.00579111	0.0202775
yfdE	32.3322	1.13252	0.410465	2.75912	0.00579576	0.0202775
opgB	4930.81	0.369272	0.133895	2.75792	0.00581705	0.0203161
ysaB	56.031	-1.14386	0.414742	-2.75801	0.00581539	0.0203161
aroM	857.468	0.484562	0.175834	2.75579	0.00585498	0.0204306
caiA	429.491	-0.523219	0.190214	-2.75068	0.0059471	0.0207338
afuC	129.52	0.746319	0.271578	2.74809	0.00599438	0.0208803
fadD	2187.28	0.388991	0.141591	2.74729	0.00600902	0.0208945
fecE	4611.87	0.495345	0.180292	2.74746	0.00600585	0.0208945
kptA	145.83	-0.707714	0.257635	-2.74696	0.00601497	0.0208969
ldtA	623.522	0.536205	0.195275	2.7459	0.00603449	0.0209463
recJ	6191.47	0.437517	0.159375	2.74521	0.00604722	0.0209722
ccmB	140.935	-0.669409	0.244156	-2.74172	0.00611177	0.0211775
mdlB	1298.6	0.406284	0.148351	2.73867	0.00616874	0.0213376
rssA	759.709	-0.457524	0.167049	-2.73886	0.00616525	0.0213376
hinT	1131.64	-0.568189	0.207558	-2.73749	0.00619093	0.0213908
ydfR	26.4138	1.30462	0.476611	2.73728	0.00619492	0.0213908
speE	6721.64	-0.394835	0.144353	-2.7352	0.00623418	0.0215077
alx	2225.71	0.404105	0.147761	2.73486	0.00624065	0.0215112
cobB	823.407	-0.438009	0.160286	-2.73267	0.00628226	0.0216343
yjeH	272.725	-0.596345	0.218249	-2.73241	0.00628726	0.0216343
lyxK	146.864	0.765808	0.280355	2.73157	0.0063034	0.021671
thiI	8391.93	0.411135	0.15055	2.73088	0.00631657	0.0216975
dapD	12533.5	-0.356704	0.130745	-2.72825	0.0063671	0.0218521
ydgD	415.212	0.472524	0.173277	2.72699	0.00639159	0.0219172
ycdZ	1403.52	-0.460573	0.169034	-2.72473	0.00643536	0.0220482
ivbL	571.627	-0.689838	0.253217	-2.7243	0.00644379	0.022058
rseP	6705.43	-0.496763	0.182381	-2.72376	0.00645432	0.022075
fxsA	553.164	-0.534354	0.196387	-2.72092	0.0065101	0.0222425
ycjM	48.8357	-1.06089	0.389934	-2.72069	0.0065145	0.0222425
glnH	3995.93	-0.408346	0.150165	-2.71932	0.00654169	0.0223161
yraH	230.695	0.583639	0.215165	2.71252	0.00667736	0.0227593
dcuS	2222.03	-0.429616	0.158489	-2.7107	0.00671417	0.0228651
inaA	790.509	-0.417209	0.154041	-2.70842	0.00676038	0.0230027
menE	1129.69	-0.508454	0.187831	-2.70697	0.00679003	0.0230838
tusD	943.975	-0.672942	0.248653	-2.70635	0.00680264	0.0231068
yqfB	1169.96	-0.459752	0.170062	-2.70344	0.00686258	0.0232905
dauA	1365.28	0.436639	0.161673	2.70075	0.00691833	0.0234596
tatB	4914.57	-0.412543	0.15282	-2.69954	0.00694349	0.0235248
gcd	4102.22	0.4847	0.179648	2.69805	0.0069746	0.0236042
pta	18612.4	-0.406564	0.150699	-2.69785	0.00697883	0.0236042
rsxD	1266.1	0.399565	0.148226	2.69565	0.00702523	0.0237408
oppB	241.005	-0.654705	0.242979	-2.69449	0.00704971	0.023783
ydiU	2216.34	0.373591	0.138638	2.69472	0.00704485	0.023783
nrdA	37861.7	-0.385796	0.143223	-2.69368	0.00706688	0.0238207
ybcJ	228.363	-0.584093	0.216936	-2.69247	0.00709254	0.0238666
ydcA	327.235	0.606294	0.225163	2.69269	0.00708788	0.0238666
dcp	602.11	-0.534962	0.198796	-2.69101	0.00712355	0.0239506
purM	762.048	-0.723993	0.269488	-2.68655	0.00721949	0.0242526
cynX	104.064	0.821028	0.305773	2.68509	0.00725096	0.0243377
yeiQ	360.673	-0.5871	0.218856	-2.68259	0.00730547	0.0244999
yafS	869.462	-0.391074	0.145842	-2.6815	0.00732936	0.0245592
thiQ	336.039	0.521069	0.194384	2.68061	0.00734878	0.0246035
hcaT	962.69	0.457777	0.170831	2.6797	0.00736873	0.0246495
yfeH	801.474	-0.433209	0.161788	-2.67764	0.00741422	0.0247808
spy	219.885	0.596111	0.222816	2.67535	0.0074651	0.0249298
yihV	68.0408	-0.952802	0.357057	-2.66849	0.0076193	0.0254233
ybgJ	238.25	-0.789817	0.29633	-2.66533	0.00769133	0.0256421
kdsC	3256.69	0.367788	0.138211	2.66106	0.00778941	0.0259472
nuoN	2007.74	-0.381477	0.143493	-2.6585	0.0078489	0.0261234
yfdY	125.96	-0.719894	0.271045	-2.656	0.00790736	0.026296
ygiM	2220.92	0.401329	0.151226	2.65383	0.00795843	0.0264436
dtpA	10813.3	0.381855	0.144115	2.64966	0.00805738	0.0266829
dtpC	429.112	0.47205	0.17811	2.65033	0.00804134	0.0266829
fnr	9014.62	0.410072	0.154763	2.64967	0.00805706	0.0266829
sfmC	55.8369	1.13613	0.428744	2.64991	0.00805125	0.0266829
yjcS	107.239	0.877916	0.332018	2.64418	0.0081888	0.0270955
yfiF	8699.77	-0.332261	0.125672	-2.64387	0.00819639	0.027098
yabI	462.53	0.453514	0.171727	2.6409	0.00826862	0.027314
ydcR	511.205	0.53351	0.202043	2.64057	0.00827655	0.0273174
yhdV	110.605	-1.64315	0.622384	-2.64009	0.0082885	0.0273341
zntA	2359.18	0.425579	0.16123	2.63958	0.00830093	0.0273524
ygiL	121.257	0.811373	0.30754	2.63827	0.00833312	0.0274356
argB	355.801	-0.607853	0.230825	-2.63339	0.00845374	0.0277866
rpsI	152059	0.337471	0.128145	2.63351	0.00845082	0.0277866
yggD	1045.22	-0.450222	0.171128	-2.63091	0.00851559	0.0279667
yobF	5330.99	-0.694828	0.264254	-2.6294	0.00855367	0.0280685
hda	1455.83	-0.511291	0.194528	-2.62837	0.00857947	0.0281299
rpoD	24842.4	0.341518	0.130103	2.62498	0.00866545	0.0283883
yibL	4215.86	-0.375773	0.143192	-2.62426	0.00868381	0.028425
hybG	141.835	-0.696201	0.265372	-2.62349	0.00870329	0.0284652
cyaA	14456.6	-0.32829	0.125304	-2.61995	0.00879433	0.0287392
corA	8821.06	0.46511	0.177561	2.61943	0.00880764	0.0287591
malY	304.117	-0.565057	0.215775	-2.61874	0.00882559	0.0287939
yafP	134.245	0.645989	0.246768	2.6178	0.00884991	0.0288495
znuB	311.072	0.533339	0.203798	2.617	0.00887066	0.0288934
hsdM	4033.01	0.399118	0.152559	2.61615	0.00889268	0.0289414
trmH	3338.95	0.350547	0.134123	2.61362	0.00895883	0.0291327
sad	116.597	-0.749043	0.28672	-2.61245	0.00898954	0.0292086
lacZ	189.816	-0.667085	0.255563	-2.61025	0.00904755	0.029349
thiD	126.25	0.782329	0.299684	2.61051	0.00904067	0.029349
yaeR	365.709	-0.499797	0.191591	-2.60866	0.00908967	0.0294615
glcD	39.5932	1.16547	0.446848	2.60821	0.00910172	0.0294765
glnP	1152.63	-0.455044	0.174547	-2.60699	0.00913411	0.0295572
tusB	2231.61	0.414634	0.15913	2.60563	0.00917067	0.0296513
phnD	43.2674	1.17709	0.452309	2.60241	0.00925711	0.0298821
thiL	846.887	-0.530342	0.20377	-2.60265	0.00925061	0.0298821
mdtL	847.011	0.421629	0.16209	2.60121	0.00928961	0.0299626
tyrR	3311.74	-0.346702	0.133447	-2.59805	0.00937552	0.0302151
aidB	124.818	-0.888398	0.34199	-2.59773	0.00938417	0.0302184
yfeY	900.691	0.431805	0.166343	2.59587	0.00943527	0.0303583
djlA	2230.58	0.373305	0.143854	2.59502	0.00945854	0.0303838
smtA	1788	-0.353454	0.136195	-2.5952	0.0094535	0.0303838
hdeD	229.619	-0.694607	0.267874	-2.59304	0.00951316	0.0305345
ybhS	126.729	-0.728473	0.281	-2.59243	0.00953001	0.0305639
uxaC	368.772	-0.600242	0.231586	-2.59187	0.00954547	0.0305887
aroD	163.669	-0.667378	0.257524	-2.59152	0.00955543	0.0305959
bcsF	70.8142	-1.04672	0.404342	-2.5887	0.00963391	0.0308223
yhfZ	182.723	-0.736285	0.284461	-2.58835	0.00964376	0.0308289
folK	746.507	0.421365	0.162821	2.58791	0.00965596	0.0308431
plaP	15100.4	0.387673	0.149823	2.58754	0.00966653	0.0308519
mlaE	1886.78	-0.642299	0.248266	-2.58714	0.00967759	0.0308624
ilvM	126.579	0.74312	0.287502	2.58475	0.0097449	0.0310271
umpH	2916.81	0.346569	0.134071	2.58496	0.00973906	0.0310271
phoQ	1442.81	0.399247	0.154631	2.58194	0.0098247	0.0312561
amiC	2609.5	0.36374	0.141057	2.57867	0.00991805	0.0315278
coaD	2032.08	0.389728	0.15117	2.57807	0.00993534	0.0315574
ybcH	121.034	0.757247	0.294608	2.57035	0.0101595	0.0322437
ompC	155563	-0.301029	0.117172	-2.56912	0.0101957	0.0323327
tsaE	401.01	-0.629069	0.245005	-2.56758	0.0102412	0.0324511
polB	1542.55	-0.375866	0.146481	-2.56598	0.0102886	0.0325749
ydjY	54.0689	-0.876437	0.341652	-2.56529	0.0103089	0.0326134
xylB	218.427	0.76785	0.299656	2.56244	0.010394	0.0328563
sspA	17136.3	-0.342526	0.133771	-2.56054	0.010451	0.0329837
tehB	356.31	-0.51324	0.200428	-2.56072	0.0104455	0.0329837
phr	260.386	0.569464	0.222447	2.56	0.0104671	0.0330084
acpS	435.126	0.43804	0.171263	2.5577	0.0105367	0.0332015
rhsC	250.698	0.504887	0.197427	2.55733	0.0105479	0.0332104
dacD	220.328	-0.675671	0.264265	-2.55679	0.0105642	0.0332355
azuC	1462.02	1.22834	0.480803	2.55477	0.0106257	0.0334021
srlM	40.5479	-1.07218	0.41991	-2.55336	0.010669	0.0335117
quuQ	120.496	0.850013	0.333067	2.55208	0.0107083	0.0335821
ydiJ	746.314	-0.545363	0.213684	-2.55219	0.0107048	0.0335821
ygbK	265.574	0.540271	0.21173	2.5517	0.0107198	0.0335914
tusE	459.536	-0.518475	0.203265	-2.55074	0.0107496	0.0336561
yahK	132.83	-0.664626	0.260588	-2.55048	0.0107574	0.0336561
rplE	180463	0.410653	0.161238	2.54688	0.0108692	0.033979
ibaG	2626.54	-0.628092	0.246811	-2.54483	0.0109331	0.034152
ydcP	843.463	-0.481469	0.189385	-2.54228	0.0110131	0.0343748
bolA	1966.98	-0.469469	0.184735	-2.54131	0.0110438	0.0344162
truC	1701.82	0.389992	0.15345	2.54148	0.0110383	0.0344162
amiB	2841.3	-0.391483	0.154094	-2.54055	0.0110679	0.0344342
arsR	163.578	0.663513	0.261168	2.54056	0.0110676	0.0344342
dhaR	435.711	-0.438492	0.172614	-2.54031	0.0110756	0.0344342
ydhJ	349.543	0.489529	0.192935	2.53728	0.0111719	0.0347064
paaY	180.68	-0.622841	0.245758	-2.53437	0.0112649	0.034968
lptE	2335.88	-0.438473	0.173098	-2.53309	0.0113063	0.0350414
yhfG	109.961	-0.692558	0.273401	-2.53312	0.0113053	0.0350414
allD	28.5849	1.1031	0.436013	2.52997	0.0114072	0.0353266
yihY	754.358	-0.419378	0.165808	-2.5293	0.0114289	0.0353661
lacA	20.3411	1.3234	0.523589	2.52755	0.0114862	0.0355158
yagA	22.9383	1.28355	0.508571	2.52385	0.0116079	0.0358641
insB1	2447.95	0.413045	0.163678	2.52353	0.0116184	0.0358685
idnT	302.271	-0.580976	0.230373	-2.52189	0.0116727	0.0359801
wecF	2779.84	0.345838	0.137132	2.52194	0.0116708	0.0359801
hisA	174.711	0.654994	0.259914	2.52004	0.0117343	0.0361139
hisH	136.735	0.634608	0.251823	2.52006	0.0117335	0.0361139
priC	465.9	0.453042	0.179947	2.51764	0.0118144	0.0363324
fmt	17635.4	0.353253	0.140385	2.51631	0.011859	0.036441
yqhA	2605.65	0.370303	0.147236	2.51503	0.0119023	0.0365458
cmtA	22.3083	-1.32685	0.528123	-2.5124	0.0119915	0.0367911
flgL	3335.43	-0.380292	0.151859	-2.50425	0.0122711	0.0376199
yaiP	64.5566	0.859581	0.343358	2.50345	0.0122989	0.0376761
csdE	1427.68	0.387789	0.154937	2.50288	0.0123188	0.0377041
fliJ	477.612	-0.489765	0.195789	-2.50149	0.0123671	0.0377041
gspO	188.835	0.610455	0.244018	2.50168	0.0123606	0.0377041
nuoG	3857.8	-0.395891	0.15826	-2.50153	0.012366	0.0377041
rplL	321199	0.383493	0.153295	2.50167	0.012361	0.0377041
ycaI	290.068	0.491768	0.196607	2.50128	0.0123746	0.0377041
zwf	4485.89	0.338538	0.135283	2.50245	0.0123338	0.0377041
mcbR	113.587	0.718528	0.287818	2.49647	0.0125437	0.0381606
rihC	799.094	-0.446485	0.178828	-2.49674	0.0125342	0.0381606
yibI	39.0851	1.15527	0.463211	2.49404	0.0126299	0.0383932
ydfO	60.3881	-1.17689	0.472117	-2.4928	0.0126742	0.0384984
proY	2508.93	-0.358984	0.144081	-2.49154	0.0127192	0.0386057
sdiA	918.018	-0.461712	0.185427	-2.49	0.0127744	0.0387433
yeeN	3744.61	-0.501033	0.201303	-2.48895	0.0128121	0.0388281
evgA	1222.88	-0.492909	0.198276	-2.48597	0.01292	0.0391251
yccA	5662.79	-0.359073	0.144508	-2.4848	0.0129623	0.0392235
caiD	23.6839	1.24717	0.502405	2.4824	0.0130501	0.0394288
tsgA	6382.95	0.367215	0.147922	2.48248	0.013047	0.0394288
cueO	372.821	-0.509724	0.205733	-2.4776	0.0132268	0.0399271
ruvC	2351.79	-0.364717	0.147219	-2.47738	0.0132352	0.0399271
plsX	7545.39	0.317794	0.12832	2.47656	0.0132654	0.0399879
yjhF	453.911	0.498565	0.201419	2.47526	0.0133139	0.0401036
aroE	1247.75	-0.558998	0.225914	-2.47438	0.0133467	0.0401718
yhhN	1107.35	-0.414305	0.167614	-2.47178	0.0134444	0.0404352
pinR	33.0362	1.02644	0.415589	2.46985	0.0135169	0.0406223
yeiR	1057.9	0.344836	0.139637	2.46951	0.0135297	0.04063
bluR	1292.87	0.371303	0.150422	2.4684	0.0135717	0.0407255
birA	2378.37	-0.458837	0.186102	-2.46552	0.0136816	0.0410241
proB	3152.97	-0.351711	0.142782	-2.46327	0.0137677	0.0412511
fliS	659.936	-0.427227	0.173482	-2.46265	0.0137913	0.0412907
ugpB	168.294	0.633086	0.257244	2.46103	0.0138537	0.0414461
yebO	2758.33	0.438077	0.17838	2.45587	0.0140546	0.0420154
rplQ	125693	0.35606	0.145052	2.45471	0.0140999	0.042119
fhuE	354.002	0.516282	0.210437	2.45338	0.0141522	0.0422433
ugpC	232.949	-0.676391	0.276209	-2.44884	0.0143318	0.0427475
yfgH	70.623	0.86098	0.351639	2.44848	0.014346	0.0427576
aroC	2347.2	0.361282	0.147615	2.44746	0.0143868	0.0428469
holB	1317.76	0.388081	0.158638	2.44634	0.0144317	0.0429482
yqaB	2303.2	0.369003	0.150873	2.44579	0.0144534	0.0429808
nhaB	2878.17	0.333452	0.136473	2.44335	0.0145517	0.0432235
yjiR	560.502	0.517112	0.211652	2.44322	0.0145569	0.0432235
atpH	39263	0.334848	0.137158	2.44133	0.0146334	0.0434182
lpxH	1913.28	0.34948	0.143246	2.43973	0.0146984	0.0435784
gcvH	285.367	-0.620312	0.254482	-2.43754	0.0147874	0.0437443
ugpQ	409.537	-0.58617	0.24047	-2.43759	0.0147853	0.0437443
yniA	334.752	0.494913	0.203011	2.43786	0.0147744	0.0437443
yddG	141.497	-0.596897	0.244949	-2.43683	0.0148167	0.0437983
ytfK	2110.12	-0.495561	0.203386	-2.43656	0.0148279	0.0437987
insL1	233.351	-0.609174	0.250252	-2.43424	0.0149231	0.0440471
ycgM	725.714	0.389705	0.160426	2.42919	0.0151327	0.0446324
rpmJ	36173.1	-0.367122	0.151202	-2.42803	0.0151812	0.0447423
flgK	3473.34	-0.398496	0.164198	-2.42692	0.0152275	0.0448134
ybhA	866.445	-0.389339	0.160426	-2.42691	0.015228	0.0448134
hyfB	86.0881	0.750786	0.309556	2.42537	0.0152929	0.0449711
ucpA	2090.83	-0.432698	0.178483	-2.4243	0.0153378	0.0450697
gltL	476.47	0.395367	0.163159	2.4232	0.0153846	0.0451737
yebF	948.364	0.430475	0.177689	2.42263	0.0154086	0.0452108
spoT	24380.4	0.325657	0.134448	2.42218	0.0154276	0.0452331
osmY	427.053	0.448567	0.185433	2.41902	0.0155624	0.0455944
rimL	164.262	-0.586794	0.242701	-2.41776	0.0156162	0.0457184
yhjD	771.587	-0.395106	0.163543	-2.41591	0.0156958	0.0459175
yeaG	67.8105	-0.94395	0.391365	-2.41194	0.0158677	0.0463862
ydfU	36.1419	0.999596	0.415021	2.40854	0.0160164	0.0467863
allB	59.4649	0.904591	0.375954	2.40612	0.0161229	0.0470627
yjfC	175.961	0.722082	0.300333	2.40427	0.0162046	0.0472665
pcm	853.962	-0.426461	0.177464	-2.40309	0.0162573	0.0473853
yahI	60.0514	0.987605	0.411081	2.40246	0.0162854	0.0474323
rne	16700.1	0.376007	0.156557	2.40173	0.0163177	0.0474915
fliQ	370.069	0.450501	0.187596	2.40144	0.0163305	0.0474938
nagA	1546.84	0.329636	0.137325	2.40041	0.0163768	0.0475238
sstT	1782.48	-0.42043	0.175133	-2.40064	0.0163666	0.0475238
yjjG	2119.86	0.339993	0.141635	2.40048	0.0163734	0.0475238
ygdD	631.157	0.505938	0.210877	2.3992	0.0164308	0.0476458
yaiW	767.24	-0.372123	0.155272	-2.39658	0.0165487	0.0479524
yijO	424.566	-0.465683	0.194388	-2.39564	0.0165913	0.0480409
mepH	506.981	0.383468	0.160091	2.39532	0.016606	0.0480483
yceH	347.181	-0.436728	0.182436	-2.39387	0.0166718	0.0482035
rnhA	1147.18	-0.348159	0.145584	-2.39147	0.0167811	0.0484841
hisG	381.194	0.475311	0.199311	2.38478	0.0170895	0.0493393
insA	904.799	0.402463	0.168849	2.38357	0.0171458	0.0494463
rnlB	548.115	0.44129	0.185148	2.38344	0.0171515	0.0494463
cutC	982.83	0.423131	0.177605	2.38242	0.0171991	0.0495474
endA	580.447	-0.398951	0.167489	-2.38195	0.0172212	0.0495751
pqiB	2098.61	0.32372	0.135966	2.3809	0.0172705	0.0496808
topA	20250.2	0.320246	0.134584	2.37952	0.017335	0.0498303
ybiC	264.973	0.530459	0.223045	2.37826	0.0173946	0.0499654
lhgO	38.745	0.941448	0.396306	2.37556	0.0175224	0.0502596
yebZ	1600.81	0.338375	0.142428	2.37576	0.0175131	0.0502596
tilS	1396.23	0.383737	0.161604	2.37455	0.0175704	0.0503608
bioA	166.818	0.543197	0.229027	2.37176	0.0177037	0.0507063
rcnB	1005.37	0.380551	0.160552	2.37026	0.0177754	0.050875
purH	2638.95	-0.361077	0.152436	-2.36872	0.0178499	0.0510512
leuE	362.992	0.449765	0.189998	2.36721	0.017923	0.0512232
gabT	73.3963	0.91399	0.386461	2.36503	0.0180288	0.0514577
mngB	238.037	-0.50774	0.214691	-2.36498	0.018031	0.0514577
cra	2961.62	-0.41153	0.174232	-2.36196	0.0181787	0.0518421
ftsE	2039.51	-0.338731	0.143546	-2.35973	0.0182881	0.0521164
sodC	178.95	-0.560537	0.237593	-2.35923	0.018313	0.0521499
dld	643.432	-0.413177	0.175196	-2.35837	0.0183553	0.0521971
pstS	916.541	0.404173	0.171379	2.35836	0.0183559	0.0521971
tusC	734.778	-0.461314	0.195883	-2.35504	0.0185206	0.0526278
lptB	3691.7	0.349583	0.148563	2.3531	0.0186177	0.0528656
yjbH	220.621	0.598466	0.25464	2.35024	0.0187612	0.0532351
ypeB	185.488	-0.570307	0.242714	-2.34971	0.0187882	0.0532737
gmhA	4208.86	-0.302962	0.129045	-2.34772	0.0188886	0.0535199
gadA	125.664	-0.720729	0.307061	-2.34718	0.018916	0.0535482
rluD	3898.64	0.350423	0.149307	2.34699	0.0189256	0.0535482
recD	1600.81	0.337232	0.143797	2.3452	0.0190167	0.0537675
yfjR	75.038	0.867971	0.370189	2.34467	0.0190438	0.0537675
yhjG	1367.83	-0.363548	0.15504	-2.34486	0.019034	0.0537675
fau	1736.02	0.41915	0.178877	2.34323	0.0191176	0.0538899
mgtA	5633.43	0.340048	0.145132	2.34303	0.0191279	0.0538899
yhdN	592.567	0.524131	0.223695	2.34306	0.0191265	0.0538899
pbpG	1359.13	-0.340303	0.145261	-2.34269	0.0191452	0.0539004
yheU	258.56	-0.478978	0.204556	-2.34155	0.019204	0.0540273
cysW	112.655	0.7229	0.308845	2.34066	0.0192499	0.0541182
ychJ	1371.77	-0.351398	0.150432	-2.33592	0.0194953	0.0547692
hemC	10450.3	-0.304626	0.130531	-2.33374	0.0196093	0.0549725
ldrD	179.972	-0.664514	0.28471	-2.33401	0.0195954	0.0549725
trmL	1393.93	-0.364321	0.156091	-2.33403	0.0195944	0.0549725
feaR	66.6337	0.746699	0.320211	2.3319	0.0197061	0.0551269
ycbX	1319.43	-0.318978	0.136759	-2.3324	0.0196797	0.0551269
yjfP	435.941	-0.41892	0.179638	-2.33202	0.0196996	0.0551269
gltD	1075.5	0.380364	0.163188	2.33084	0.0197617	0.0552437
purB	6459.79	-0.300379	0.129002	-2.32849	0.0198863	0.0555526
pal	14403	0.306885	0.131918	2.32633	0.0200012	0.0558344
yncL	60.6932	-0.82932	0.35668	-2.32511	0.020066	0.0559759
lysA	192.05	-0.577553	0.248445	-2.32467	0.0200896	0.0560023
ysgA	292.27	-0.489863	0.210907	-2.32265	0.020198	0.0562648
ppiC	7069.22	-0.339005	0.14599	-2.32211	0.0202268	0.0563056
yfbV	664.127	0.421754	0.181669	2.32155	0.0202572	0.0563506
sfmD	81.7546	0.791123	0.340982	2.32013	0.0203337	0.0565237
recO	1386.99	0.33941	0.14633	2.31948	0.0203691	0.0565825
pntB	803.827	-0.491796	0.212283	-2.3167	0.0205201	0.0569619
yidF	311.344	-0.502628	0.217352	-2.31251	0.0207495	0.0575584
ycbK	1075.36	-0.415908	0.179888	-2.31203	0.0207759	0.0575914
yraQ	563.991	-0.523062	0.226339	-2.31096	0.0208349	0.0577145
yedR	218.234	0.563649	0.244416	2.3061	0.0211049	0.0584217
ppiA	2830.15	-0.360334	0.156332	-2.30492	0.0211708	0.0585633
dsrB	424.815	-0.716801	0.311698	-2.29966	0.0214673	0.0593419
sgrR	741.839	-0.379181	0.165006	-2.29799	0.0215625	0.0595635
agp	126.825	-0.606093	0.264019	-2.29564	0.0216963	0.0598915
yigA	1575.91	-0.378404	0.164879	-2.29503	0.0217311	0.0599459
yqhG	150.643	0.563803	0.245859	2.2932	0.0218365	0.0601945
mqsR	657.809	-0.47542	0.207579	-2.29031	0.0220033	0.0606123
lplA	1101.68	0.338119	0.147824	2.28731	0.022178	0.061051
tatD	2717.9	0.317354	0.138811	2.28624	0.0222402	0.0611474
ybiR	182.174	-0.545721	0.238705	-2.28618	0.0222438	0.0611474
tdcD	170.76	-0.773088	0.339022	-2.28035	0.0225871	0.062048
yejM	6071.1	0.314399	0.138225	2.27455	0.0229331	0.0629114
yneG	253.998	-0.453957	0.199575	-2.27462	0.0229289	0.0629114
bglH	96.322	0.814977	0.358525	2.27314	0.0230178	0.0631001
gfcB	48.9655	0.923066	0.406499	2.27077	0.0231608	0.0634481
fimC	51.1552	0.89837	0.395885	2.26927	0.0232518	0.0636522
trpA	220.919	-0.515986	0.227405	-2.26902	0.0232674	0.0636522
fabA	14881.9	0.335682	0.148085	2.26683	0.0234007	0.0639049
torZ	104.435	0.664377	0.293102	2.26671	0.0234082	0.0639049
trpE	64.0793	0.75771	0.334227	2.26705	0.023387	0.0639049
yiiS	376.26	-0.599024	0.264419	-2.26544	0.0234858	0.0640727
etp	23.685	1.0855	0.479329	2.26463	0.0235355	0.0641423
hisJ	756.073	-0.395653	0.17472	-2.2645	0.0235436	0.0641423
yrhB	141.142	0.656933	0.290712	2.25974	0.0238375	0.0648982
racR	1275.29	-0.348941	0.154501	-2.25849	0.0239148	0.0650641
ychA	2943.88	0.375671	0.166537	2.25578	0.0240842	0.06548
mtlA	1434.4	0.407017	0.180456	2.25549	0.0241024	0.0654844
yihU	63.7904	0.926418	0.410955	2.25431	0.024177	0.0656422
glcC	293.292	0.587116	0.260476	2.25401	0.0241952	0.0656468
rnhB	2049.9	0.339608	0.150769	2.2525	0.0242907	0.0658608
yejK	2722.43	0.311554	0.138355	2.25184	0.0243324	0.0659288
map	16074.2	0.322458	0.143373	2.24908	0.0245074	0.0663295
rtcB	357.003	0.505896	0.224945	2.24898	0.0245138	0.0663295
ygdB	68.8924	0.805448	0.358237	2.24836	0.0245531	0.0663905
sdhA	787.256	0.523945	0.233094	2.24778	0.0245903	0.0664456
mzrA	1420.65	0.329567	0.146653	2.24725	0.0246239	0.0664913
gspH	46.1182	0.885956	0.394372	2.2465	0.0246722	0.0665764
yibH	137.288	0.682108	0.303673	2.2462	0.0246914	0.0665828
panD	3991.71	-0.315267	0.140624	-2.24191	0.024967	0.0672803
rcsD	3749.9	-0.29527	0.131774	-2.24073	0.0250434	0.0674402
prc	11019.2	0.28817	0.128911	2.23541	0.0253904	0.0683283
pepN	3052.83	-0.368394	0.164839	-2.23487	0.0254258	0.068377
amiD	797.054	0.322961	0.144579	2.2338	0.025496	0.0685044
ulaR	746.389	-0.348461	0.156007	-2.23363	0.0255077	0.0685044
ccmE	108.669	-0.59697	0.267555	-2.2312	0.0256679	0.0688879
yadI	274.431	-0.472052	0.211706	-2.22976	0.0257637	0.0690983
gltB	2689.11	0.368238	0.165169	2.22946	0.0257831	0.0691036
pdxJ	1542.24	0.356939	0.16027	2.22711	0.02594	0.069477
ydcJ	72.4279	0.732614	0.329115	2.22601	0.0260136	0.0696009
yedE	379.53	0.414165	0.186067	2.22589	0.0260213	0.0696009
ybhL	1612.2	-0.335553	0.150863	-2.22422	0.0261337	0.0698543
yfiR	584.518	-0.458791	0.206298	-2.22392	0.0261535	0.0698602
lplT	599.023	-0.406605	0.182992	-2.22198	0.0262845	0.0701628
rpmB	141244	0.320128	0.144097	2.22162	0.0263089	0.0701808
yneE	366.735	0.51076	0.230042	2.22029	0.0263989	0.0703733
cyaY	2853.56	-0.454354	0.204915	-2.21728	0.0266039	0.0707611
mlaD	1974.91	-0.514746	0.23217	-2.21711	0.0266157	0.0707611
pflC	62.9983	-0.774551	0.349336	-2.21721	0.0266089	0.0707611
rhaT	212.939	0.550144	0.248126	2.21719	0.0266099	0.0707611
ilvX	266.371	0.548182	0.247888	2.21141	0.0270077	0.0717522
yjjV	146.198	-0.61927	0.280065	-2.21116	0.0270247	0.0717522
etk	385.453	0.419496	0.189745	2.21085	0.0270464	0.0717617
yfgI	116.677	0.582793	0.263799	2.20923	0.0271585	0.0720109
gntX	3350.66	0.353107	0.160335	2.2023	0.027644	0.0732493
rbsR	895.947	-0.384721	0.174811	-2.20078	0.0277513	0.0734781
uspC	56.4721	-0.869752	0.395242	-2.20056	0.0277675	0.0734781
ygcG	44.4309	0.871245	0.396683	2.19632	0.0280688	0.0742261
blc	376.589	0.411637	0.187619	2.194	0.0282352	0.0746162
folX	1879.75	0.365994	0.16694	2.19237	0.0283527	0.074827
frsA	1696.11	-0.315867	0.144061	-2.19259	0.0283371	0.074827
sapB	601.957	0.360499	0.164562	2.19065	0.0284768	0.0750799
ybiW	112.669	-0.594608	0.271446	-2.19052	0.0284864	0.0750799
nupX	37.8316	0.893581	0.408849	2.1856	0.0288447	0.0759233
ybaY	692.174	0.346856	0.158682	2.18585	0.0288265	0.0759233
gspD	440.933	0.407741	0.186622	2.18485	0.0288997	0.0760175
sfmZ	23.7277	1.05148	0.481464	2.18393	0.0289674	0.0761297
yjgZ	111.617	0.624831	0.286128	2.18375	0.0289808	0.0761297
ydhS	145.171	0.623865	0.286083	2.18071	0.0292047	0.0766671
cydC	1552.84	-0.312597	0.143366	-2.18041	0.0292271	0.0766753
rplP	104282	0.318574	0.14617	2.17947	0.0292966	0.0768067
yiiG	292.977	0.486663	0.223821	2.17434	0.0296799	0.0777602
ygaV	264.966	0.668059	0.307907	2.16968	0.0300312	0.0786287
yghT	30.3564	1.04679	0.482765	2.16832	0.0301344	0.0788467
nrfC	36.83	-0.960208	0.442922	-2.16789	0.0301668	0.0788795
yffL	267.313	-0.424372	0.195859	-2.16672	0.0302564	0.0790326
yffR	165.601	0.640456	0.295604	2.1666	0.0302652	0.0790326
ylaB	689.671	0.573801	0.264897	2.16613	0.0303016	0.0790754
thiH	220.779	0.493653	0.227949	2.16563	0.0303396	0.0791224
nagZ	1071.29	-0.357097	0.165104	-2.16286	0.0305518	0.0795711
rlmM	2100.29	-0.381969	0.17659	-2.16303	0.0305389	0.0795711
yceJ	61.3097	0.755048	0.349164	2.16244	0.0305841	0.079603
ybfP	273.936	0.505529	0.233904	2.16127	0.0306747	0.0797863
yieL	161.808	0.591172	0.273683	2.16006	0.030768	0.0799766
ydhB	265.241	0.44414	0.205876	2.15732	0.0309806	0.0804765
ydbD	58.0081	0.798951	0.370431	2.15681	0.0310201	0.0805264
allE	100.341	-0.62348	0.289254	-2.15548	0.0311245	0.0806916
yfjP	99.292	0.609396	0.282694	2.15567	0.0311092	0.0806916
ycaN	98.8709	0.610739	0.283409	2.15497	0.0311639	0.0807411
sucC	864.526	-0.423321	0.196751	-2.15156	0.031432	0.0813825
yejE	111.025	-0.627089	0.292211	-2.14601	0.0318721	0.0824681
lpxB	5798.22	0.267209	0.124564	2.14515	0.0319407	0.0825917
gshA	9913.89	0.311403	0.145198	2.14468	0.0319787	0.0826359
rpsU	89376.9	0.365289	0.170448	2.14311	0.0321045	0.082907
mioC	9174.06	0.293585	0.137058	2.14204	0.0321901	0.0830738
yfjK	755.45	-0.337391	0.157826	-2.13774	0.0325377	0.0839163
mngR	374.502	-0.39469	0.184954	-2.13399	0.0328433	0.0845795
tehA	137.119	-0.510953	0.239456	-2.1338	0.0328588	0.0845795
yagF	184.297	0.504562	0.236424	2.13414	0.0328315	0.0845795
opgH	9387.71	0.271704	0.127362	2.13331	0.0328991	0.0846281
fliO	938.131	0.382616	0.1794	2.13275	0.0329448	0.0846909
garD	177.334	-0.501677	0.235336	-2.13174	0.033028	0.0848496
alsA	135.201	-0.580065	0.272526	-2.12847	0.0332978	0.0854874
mltA	2300.19	-0.426708	0.200693	-2.12617	0.0334889	0.0859223
murQ	223.954	-0.522761	0.246027	-2.12482	0.033602	0.0861567
yfaT	32.5198	0.917963	0.432128	2.12428	0.0336464	0.0862148
slyD	51072.6	-0.313897	0.147857	-2.12298	0.0337557	0.086439
btuE	374.305	-0.40387	0.19041	-2.12105	0.0339173	0.0866992
hemY	9053.01	0.311101	0.146678	2.12099	0.0339229	0.0866992
rfbA	2951.04	-0.410535	0.193528	-2.12131	0.0338953	0.0866992
valS	29343.8	0.277099	0.130768	2.11901	0.0340896	0.087069
ygjQ	134.09	0.597741	0.282269	2.11763	0.0342065	0.0873114
frwA	163.008	-0.536356	0.25339	-2.11672	0.0342832	0.087412
mtfA	168.191	-0.597386	0.282233	-2.11664	0.03429	0.087412
atpA	139751	0.302478	0.14308	2.11406	0.0345106	0.0879176
pabA	226.904	-0.557632	0.263819	-2.1137	0.0345412	0.0879393
cspA	797887	0.312198	0.147807	2.11219	0.0346699	0.0881537
lpxC	42150.1	0.315385	0.149312	2.11225	0.0346646	0.0881537
eamA	123.75	0.590878	0.280809	2.1042	0.0353608	0.0898376
phnO	139.245	0.566376	0.269189	2.10401	0.0353775	0.0898376
hycH	72.3559	0.695311	0.330826	2.10174	0.035576	0.0902838
aes	245.05	0.437861	0.208419	2.10087	0.0356523	0.0904196
ugd	697.697	0.378888	0.18049	2.09922	0.0357972	0.090729
dsbG	613.187	0.352708	0.168127	2.09787	0.0359171	0.0909746
trkH	6090.46	0.280476	0.133859	2.09531	0.0361431	0.0914886
ybdR	154.728	0.517502	0.247048	2.09474	0.0361942	0.0915596
ldtC	334.145	-0.449449	0.214673	-2.09365	0.0362915	0.0917472
yphF	39.6521	0.878238	0.419604	2.09302	0.0363475	0.0918302
sbmA	419.504	-0.395367	0.189039	-2.09145	0.0364876	0.0921253
ldrA	407.164	0.526757	0.252199	2.08865	0.036739	0.092701
manA	1324.87	-0.338194	0.162103	-2.08629	0.036952	0.0930866
rtn	731.545	-0.331537	0.158888	-2.08661	0.0369233	0.0930866
yhcA	31.4685	1.03017	0.493807	2.08618	0.0369622	0.0930866
xylF	98.0979	0.681183	0.326737	2.0848	0.037087	0.0933416
rna	2182.74	-0.270453	0.129778	-2.08396	0.0371636	0.093475
tmcA	1170.26	-0.357402	0.171609	-2.08265	0.0372829	0.0937157
yrdA	791.111	-0.35386	0.169995	-2.0816	0.0373794	0.0938985
moaD	153.074	-0.551588	0.265535	-2.07727	0.0377763	0.0946633
rhaB	75.6178	-0.706221	0.339981	-2.07724	0.0377794	0.0946633
rluC	3802.89	-0.380116	0.182936	-2.07786	0.037722	0.0946633
yhcN	7021.35	0.357002	0.171841	2.07751	0.0377548	0.0946633
yciK	427.976	-0.396891	0.191269	-2.07504	0.0379829	0.0951133
fabI	19007.2	-0.311994	0.150508	-2.07293	0.0381784	0.0955424
prpD	31.8671	0.965423	0.466057	2.07147	0.0383149	0.0958236
prpE	72.0472	0.730411	0.352878	2.06987	0.0384648	0.0961377
hupB	19223.4	-0.406786	0.19662	-2.0689	0.0385559	0.0962442
soxR	196.426	-0.573331	0.277111	-2.06895	0.0385504	0.0962442
cydD	1192.2	-0.329445	0.159332	-2.06767	0.038671	0.0964706
pdxB	2654.85	-0.296341	0.143504	-2.06504	0.0389194	0.0969803
yffP	54.0801	0.735424	0.35614	2.06499	0.0389242	0.0969803
rpsK	46558.3	-0.455732	0.220998	-2.06216	0.0391926	0.0975265
yfgF	263.375	-0.447304	0.21689	-2.06236	0.0391739	0.0975265
selB	4156.84	-0.298357	0.144714	-2.06171	0.0392357	0.0975724
yjbJ	730.424	0.390793	0.189639	2.06072	0.0393296	0.0977447
yjaA	351.487	0.462134	0.224413	2.0593	0.0394655	0.0980209
mrcB	5497.33	-0.30881	0.150244	-2.05538	0.0398419	0.0988938
cmoB	1229.37	0.374595	0.182354	2.05422	0.039954	0.0991099
gcvR	1523.6	-0.288172	0.140483	-2.05129	0.040239	0.0997544
envC	4992.61	-0.302646	0.14772	-2.04878	0.040484	0.100299
hipA	155.761	-0.563656	0.275721	-2.0443	0.0409242	0.101326
fimE	402.485	0.51456	0.25224	2.03996	0.0413545	0.102328
ubiJ	3998.27	-0.284373	0.139589	-2.03721	0.0416286	0.102942
ibsA	42.7884	-0.908016	0.446024	-2.0358	0.0417705	0.103164
ydeQ	16.664	1.09266	0.536684	2.03594	0.0417561	0.103164
yfeZ	93.1428	-0.706201	0.347013	-2.03508	0.0418424	0.103277
pspA	744.809	0.337704	0.166001	2.03435	0.0419167	0.103396
fis	29938.6	0.274929	0.135324	2.03163	0.0421906	0.104007
yjjQ	41.2664	0.836728	0.412063	2.03058	0.0422973	0.104205
glpF	2240.12	-0.778283	0.383501	-2.02942	0.042416	0.104433
ybaL	4034.99	0.29566	0.145787	2.02803	0.042557	0.104715
rimM	57227	-0.396343	0.195525	-2.02707	0.0426555	0.104892
atpC	44979.9	0.243955	0.120391	2.02635	0.0427292	0.105008
tufB	103303	0.256229	0.126628	2.02347	0.0430244	0.105668
yjeI	1993.7	-0.35411	0.175054	-2.02286	0.0430877	0.105758
barA	1628.77	-0.28752	0.142284	-2.02075	0.0433053	0.106219
ydhC	726.893	-0.342594	0.169557	-2.02053	0.0433289	0.106219
ftsX	3317.15	-0.314884	0.15606	-2.01772	0.0436208	0.106868
atpF	41060.6	0.314917	0.156266	2.01526	0.0438774	0.107364
dppB	202.037	0.515914	0.255986	2.0154	0.0438629	0.107364
arsC	142.998	-0.585989	0.291103	-2.01299	0.0441152	0.107879
chiQ	194.981	0.468124	0.232827	2.01061	0.0443671	0.108295
proP	9710.23	0.399287	0.198561	2.0109	0.0443356	0.108295
rpsT	99995.5	-0.377652	0.187829	-2.01062	0.0443655	0.108295
uidA	52.2545	0.771646	0.384269	2.00809	0.0446338	0.108879
dnaT	1128.15	0.312794	0.155858	2.00692	0.0447582	0.109115
cbdB	64.419	0.709325	0.35455	2.00064	0.0454317	0.110689
nusB	7742.32	-0.28075	0.140356	-2.00027	0.0454707	0.110716
setC	135.196	0.544418	0.272225	1.99988	0.0455133	0.110752
tam	74.1299	0.674899	0.337591	1.99916	0.0455909	0.110873
ubiC	2648.99	0.350531	0.17547	1.99768	0.0457519	0.111196
ygcW	10.1958	1.26621	0.634247	1.9964	0.0458901	0.111463
ogrK	169.458	-0.50416	0.252959	-1.99305	0.0462557	0.112283
chpS	59.9548	-0.752456	0.37771	-1.99215	0.0463541	0.112399
ybcL	60.1779	0.716744	0.3598	1.99206	0.0463645	0.112399
ytfE	443.947	0.400084	0.200861	1.99184	0.0463887	0.112399
yqaA	1812.92	0.334369	0.167937	1.99104	0.0464768	0.112544
fsaA	94.9146	-0.556331	0.279751	-1.98866	0.0467384	0.113108
yfcL	1180.04	-0.32049	0.161267	-1.98732	0.0468867	0.113398
kdpD	569.205	0.379825	0.191241	1.98611	0.047021	0.113653
cspH	715.008	0.510161	0.256999	1.98507	0.0471365	0.113794
yadD	293.492	0.45062	0.226987	1.98522	0.0471196	0.113794
sucB	1750.55	-0.33831	0.170496	-1.98427	0.0472254	0.113939
ybcV	38.4689	-0.958513	0.483665	-1.98177	0.0475051	0.114544
agaI	89.6764	0.645942	0.326179	1.98033	0.0476666	0.114864
ypdC	359.127	-0.41271	0.208558	-1.97887	0.0478306	0.115189
ybiI	120.601	0.599539	0.303015	1.97858	0.0478636	0.115198
cbdA	48.3411	-0.865965	0.437941	-1.97736	0.0480013	0.115319
glmM	12223.5	-0.247277	0.125037	-1.97762	0.0479713	0.115319
secF	3986.29	-0.415479	0.210108	-1.97745	0.0479904	0.115319
tyrA	816.83	-0.417257	0.211165	-1.97597	0.0481579	0.115626
hyfR	92.0691	-0.615438	0.311592	-1.97514	0.0482522	0.115782
gloB	728.538	-0.410369	0.20805	-1.97245	0.0485582	0.116375
ligT	566.112	0.345335	0.175067	1.97259	0.0485423	0.116375
cynT	84.9112	0.636723	0.322885	1.97198	0.0486116	0.116433
murJ	982.233	0.292233	0.1484	1.96923	0.0489269	0.117117
scpA	315.417	0.406585	0.206544	1.96851	0.0490094	0.117173
ylbE	35.4187	0.877642	0.445821	1.9686	0.0489994	0.117173
fetB	135.538	-0.533945	0.271711	-1.96512	0.0494008	0.118038
modC	385.555	-0.418788	0.21324	-1.96393	0.0495388	0.118296
ynfD	214.635	-0.464468	0.236666	-1.96254	0.0496991	0.118608
fliL	4112.07	0.387686	0.197779	1.9602	0.0499725	0.119045
yibN	9757.14	-0.262967	0.134132	-1.96051	0.0499368	0.119045
yqiJ	103.023	-0.625452	0.319037	-1.96044	0.0499446	0.119045
ydgJ	807.662	-0.320888	0.163804	-1.95897	0.050116	0.119117
yedW	144.388	-0.480696	0.245342	-1.95929	0.0500787	0.119117
yiaC	281.128	-0.429716	0.219364	-1.95891	0.050123	0.119117
yjcB	1525.98	0.416946	0.212797	1.95936	0.0500711	0.119117
yeiE	1049.85	-0.305759	0.156146	-1.95816	0.050211	0.119255
frvR	303.407	0.394578	0.201797	1.95533	0.0505446	0.119975
waaG	4538.09	0.366984	0.187815	1.95397	0.050705	0.120284
pgpA	1492.99	-0.303756	0.155712	-1.95075	0.0510865	0.121117
ansA	1845.72	0.266374	0.13664	1.94946	0.0512401	0.121335
rstB	848.142	0.285937	0.146673	1.94949	0.0512368	0.121335
lgoT	1304.74	-0.307806	0.157952	-1.94873	0.0513278	0.121471
leuS	13801.9	-0.342644	0.175957	-1.94731	0.0514974	0.121799
ftsB	2533.05	0.281603	0.144752	1.94542	0.0517248	0.122264
atpI	11392.7	0.274585	0.141166	1.94513	0.0517595	0.122273
yeeA	365.473	0.36348	0.186994	1.9438	0.0519192	0.122555
yihA	9234.02	-0.268914	0.138357	-1.94363	0.0519406	0.122555
glxK	15.2909	-1.08797	0.56089	-1.93972	0.052414	0.123461
slp	284.237	0.466353	0.240387	1.94001	0.052378	0.123461
tdh	11142.2	-0.249046	0.128395	-1.93968	0.0524181	0.123461
gnsA	922.943	0.390617	0.201488	1.93867	0.0525419	0.123679
ygfM	53.0873	0.733653	0.378499	1.93832	0.0525838	0.123705
ribD	2297.45	-0.398091	0.205465	-1.93751	0.0526831	0.123865
nanK	125.439	0.545582	0.281648	1.9371	0.0527325	0.123907
oppD	1278.26	0.283239	0.146245	1.93673	0.0527778	0.12394
cadC	670.453	-0.355977	0.183847	-1.93627	0.0528349	0.123966
pyrE	458.947	-0.417566	0.21567	-1.93613	0.0528515	0.123966
mdfA	1489.65	0.380867	0.196889	1.93442	0.0530614	0.124385
holD	2403.21	0.313413	0.162087	1.93361	0.0531609	0.124545
ycgY	19.0962	1.01934	0.527735	1.93153	0.0534177	0.125072
upp	6434.14	-0.301997	0.156549	-1.92908	0.0537204	0.125707
dnaC	1214.24	0.317051	0.16462	1.92595	0.0541102	0.126544
yahC	21.8929	1.02337	0.532211	1.92287	0.0544967	0.127373
qorB	300.26	-0.401708	0.209278	-1.9195	0.0549212	0.128234
sgcR	207.101	-0.445321	0.232007	-1.91943	0.0549297	0.128234
cho	207.89	0.411344	0.214927	1.91388	0.0556358	0.12973
flhA	1996.65	-0.331948	0.173435	-1.91397	0.0556243	0.12973
rhlE	6459.71	0.294689	0.154067	1.91273	0.0557827	0.129996
fldA	8401.77	0.274839	0.143726	1.91225	0.0558444	0.130063
citE	19.1515	-1.0567	0.552826	-1.91145	0.0559463	0.130147
fliM	4590.87	0.313067	0.163775	1.91156	0.0559325	0.130147
cysP	171.97	-0.651512	0.341084	-1.91012	0.0561177	0.130469
yghU	298.452	-0.421834	0.220912	-1.90951	0.0561965	0.130576
ybhB	259.258	-0.447988	0.234893	-1.9072	0.0564949	0.131193
yiiQ	1362.35	-0.289051	0.151865	-1.90334	0.0569961	0.132279
ybaB	5923.84	0.255083	0.13404	1.90304	0.0570353	0.132293
livJ	1359.58	0.309808	0.163062	1.89994	0.0574406	0.133155
gfcE	78.1945	0.617728	0.325376	1.89851	0.0576296	0.133515
rmf	321.615	0.354054	0.186937	1.89397	0.0582289	0.134824
csiD	34.048	0.790254	0.417408	1.89324	0.0583259	0.134891
tsaB	1080.46	-0.432216	0.228268	-1.89346	0.0582969	0.134891
mtr	950.901	0.321314	0.169766	1.89269	0.058399	0.134982
yggM	124.771	0.510204	0.269773	1.89123	0.0585934	0.135352
frmR	877.553	-1.00563	0.532441	-1.88871	0.058931	0.135974
wecB	6641.92	0.251958	0.133399	1.88875	0.0589258	0.135974
yhfL	160.761	-0.680883	0.36078	-1.88726	0.0591259	0.136344
gstB	307.002	-0.391038	0.207246	-1.88684	0.0591824	0.136395
astD	46.0711	0.695051	0.368649	1.8854	0.0593754	0.13676
ftsY	5954.76	-0.259897	0.137914	-1.88449	0.059499	0.136965
pgrR	287.59	0.377005	0.200307	1.88213	0.059818	0.13762
ppa	60838.5	-0.236886	0.125992	-1.88017	0.060085	0.137994
rlpA	3698.73	0.264479	0.140657	1.88031	0.0600663	0.137994
ypjD	1468.22	0.301395	0.160275	1.88048	0.0600426	0.137994
luxS	3979.63	-0.248084	0.13204	-1.87886	0.0602641	0.138325
yjaH	2420.97	-0.264786	0.141072	-1.87696	0.0605238	0.13884
mog	1504.46	-0.298684	0.159242	-1.87565	0.0607028	0.139171
gadX	814.584	-0.446338	0.238078	-1.87475	0.0608267	0.139309
hofQ	96.5419	-0.633957	0.338163	-1.87471	0.0608333	0.139309
lgt	1282.76	-0.298712	0.159362	-1.87443	0.0608718	0.139316
tamA	1494.04	-0.257988	0.137664	-1.87404	0.0609248	0.139357
yjiA	705.468	-0.372962	0.199102	-1.87322	0.0610381	0.139536
rssB	657.626	-0.344773	0.18435	-1.87021	0.0614552	0.140408
yneJ	183.338	0.460579	0.246432	1.86899	0.0616242	0.140713
bcsB	1044.69	0.304541	0.163241	1.86559	0.062099	0.141477
nuoI	566.974	0.330575	0.17722	1.86534	0.0621333	0.141477
rayT	113.133	-0.639187	0.342561	-1.8659	0.0620547	0.141477
uraA	1354.09	-0.366088	0.196261	-1.86532	0.0621371	0.141477
yjeO	278.261	0.429375	0.230186	1.86533	0.0621345	0.141477
prmA	4900.12	-0.240993	0.129446	-1.86173	0.0626413	0.142298
rtcA	422.63	0.377266	0.202627	1.86187	0.0626216	0.142298
ycfL	592.554	-0.377363	0.20264	-1.86224	0.0625695	0.142298
ypjK	16.0979	1.15389	0.619787	1.86175	0.0626378	0.142298
tdcC	449.398	-0.43191	0.232279	-1.85945	0.0629638	0.142867
ygbJ	123.118	0.522196	0.280809	1.85961	0.0629406	0.142867
amn	1183.83	-0.273854	0.147349	-1.85854	0.0630928	0.143018
ygaM	61.7626	0.655901	0.352926	1.85847	0.0631025	0.143018
mqo	872.742	0.420125	0.226298	1.85651	0.0633803	0.143533
ybjX	5001.94	0.271931	0.146486	1.85636	0.0634023	0.143533
ilvA	1357.7	0.332699	0.179257	1.85599	0.0634548	0.14357
dsdA	167.746	-0.454364	0.244942	-1.85499	0.0635983	0.143731
ulaA	79.964	-0.649096	0.349894	-1.85512	0.0635788	0.143731
atoC	80.9066	-0.626272	0.33771	-1.85447	0.0636725	0.143817
citT	128.177	0.547165	0.29522	1.85341	0.0638233	0.144075
fucR	340.806	-0.385116	0.207842	-1.85292	0.0638933	0.144151
lpxM	1328.9	0.270243	0.145869	1.85264	0.0639333	0.144159
eutR	163.428	0.417175	0.225226	1.85225	0.0639893	0.144203
rcsF	1431.42	-0.407669	0.220125	-1.85199	0.064028	0.144208
prfA	2054.89	-0.306999	0.165893	-1.85058	0.0642294	0.14458
ylcI	52.3869	-0.769989	0.416737	-1.84766	0.0646516	0.145448
yijE	671.638	-0.383927	0.207911	-1.8466	0.0648054	0.145711
pka	1110.5	-0.285427	0.155217	-1.83889	0.0659315	0.148075
shiA	513.115	-0.32099	0.174548	-1.83898	0.0659184	0.148075
ykgG	50.9183	-0.705685	0.384248	-1.83653	0.0662786	0.14877
yjbQ	1120.64	-0.316904	0.172662	-1.8354	0.0664464	0.149062
rlmC	1132.96	0.266573	0.145274	1.83497	0.0665108	0.149123
lpxA	13500.9	0.284509	0.155142	1.83386	0.066675	0.149322
yegW	292.701	-0.440714	0.240308	-1.83395	0.0666607	0.149322
rof	604.304	-0.356483	0.194495	-1.83286	0.066823	0.149569
yihR	53.7567	0.736203	0.401839	1.83208	0.0669392	0.149744
ycgG	67.4225	0.653516	0.356972	1.83072	0.0671422	0.150114
pqiC	889.232	0.266996	0.145909	1.82988	0.067268	0.15031
yqcA	1940.55	-0.264081	0.144577	-1.82657	0.0677646	0.151335
yliE	848.367	0.388575	0.212862	1.82547	0.0679296	0.151618
insC1	20.2757	0.972049	0.532702	1.82475	0.0680384	0.151775
fucO	132.286	-0.510124	0.27982	-1.82304	0.068297	0.152095
kduI	130.066	0.467757	0.256561	1.82318	0.068276	0.152095
pstB	1316.55	0.295887	0.162279	1.82331	0.0682557	0.152095
dxr	1794.11	-0.268341	0.147358	-1.82101	0.0686054	0.152696
agaV	46.6252	-0.757099	0.415964	-1.82011	0.0687429	0.152916
dcuD	168.919	-0.437273	0.240531	-1.81795	0.0690723	0.153477
ycgN	595.682	0.305033	0.167789	1.81796	0.0690701	0.153477
gyrB	29951.5	-0.24076	0.132548	-1.8164	0.0693083	0.153915
insQ	549.04	0.351199	0.193454	1.81541	0.0694603	0.154166
sieB	29.637	0.804642	0.443299	1.81512	0.069505	0.154179
fabF	30360	0.229546	0.12673	1.8113	0.0700944	0.155399
menH	228.142	-0.411101	0.227163	-1.80972	0.0703399	0.155857
plsB	14933.1	-0.221564	0.122598	-1.80724	0.0707245	0.156621
ybiO	210.779	0.476225	0.263683	1.80605	0.0709106	0.156946
hyfF	90.028	0.566694	0.313865	1.80554	0.0709907	0.157035
kefF	124.506	-0.516335	0.286228	-1.80393	0.0712419	0.157503
fliZ	1142.71	-0.33044	0.183735	-1.79846	0.0721048	0.159322
yehB	35.0014	-0.730966	0.406757	-1.79706	0.0723264	0.159722
yhcG	388.887	0.341573	0.190152	1.79632	0.0724444	0.159894
ygaH	1184.54	0.287703	0.160438	1.79324	0.0729344	0.160886
accC	40260.4	-0.21583	0.12038	-1.79291	0.072988	0.160915
rpsP	37518.2	-0.376224	0.209956	-1.79192	0.0731458	0.161083
setB	195.142	-0.438919	0.24493	-1.79202	0.0731303	0.161083
yagU	319.107	-0.398793	0.222648	-1.79114	0.0732713	0.16127
malM	566.557	0.315206	0.176011	1.79083	0.07332	0.161288
rhmA	71.1889	0.577792	0.3233	1.78717	0.0739103	0.162496
sapC	383.488	0.340739	0.190927	1.78466	0.0743169	0.163299
nuoL	1470.88	-0.296399	0.166138	-1.78405	0.074416	0.163427
ais	30.2933	0.842058	0.472284	1.78295	0.0745948	0.163638
ybcW	125.227	-0.589567	0.330641	-1.78311	0.0745691	0.163638
yfhM	2543.25	0.226009	0.126795	1.78247	0.0746722	0.163717
hydN	57.6926	0.637865	0.357991	1.78179	0.0747835	0.163871
yqiH	106.891	0.563448	0.316608	1.77964	0.0751348	0.164549
hipB	78.6275	-0.597551	0.335912	-1.77889	0.0752577	0.164727
clpB	4839.02	0.270732	0.152243	1.77829	0.0753565	0.164853
secM	5153.73	0.221514	0.124848	1.77427	0.076019	0.16621
prmC	818.551	-0.347589	0.195958	-1.77379	0.0760971	0.166289
ytfJ	570.438	0.310868	0.175359	1.77276	0.0762691	0.166573
yfaQ	86.7863	0.517238	0.292068	1.77095	0.0765687	0.167136
cusF	21.603	0.987966	0.558587	1.76869	0.0769459	0.167867
sgrT	172.088	-0.58601	0.331508	-1.76771	0.0771094	0.168131
lrhA	712.103	0.296809	0.16796	1.76714	0.0772044	0.168245
coaE	1779.75	0.274668	0.155506	1.76628	0.0773485	0.168467
dadX	248.164	0.434917	0.246451	1.76472	0.0776114	0.168912
yibA	223.307	-0.591635	0.335288	-1.76456	0.0776383	0.168912
gfcC	37.3146	0.71665	0.406408	1.76338	0.0778368	0.169095
paoD	125.351	0.493756	0.279948	1.76374	0.0777755	0.169095
ybjG	1289.65	0.298657	0.169374	1.7633	0.0778503	0.169095
idnD	48.7514	0.684037	0.388099	1.76253	0.077979	0.169097
yahD	30.1617	-0.808864	0.458869	-1.76274	0.0779451	0.169097
yhfS	186.811	0.436847	0.24783	1.76269	0.0779534	0.169097
ybjO	183.295	0.438246	0.248977	1.76019	0.078376	0.169865
ymdF	44.2823	0.775347	0.440846	1.75877	0.0786162	0.170292
udk	2996.13	0.294856	0.167684	1.7584	0.0786795	0.170336
potG	32.1944	-0.829901	0.472299	-1.75715	0.0788922	0.170541
ppiB	13286.2	-0.272538	0.155069	-1.75752	0.078829	0.170541
ybdJ	376.927	0.382711	0.21781	1.75709	0.0789031	0.170541
yjdF	221.027	-0.410561	0.23374	-1.75649	0.0790056	0.170669
ykgH	52.5495	0.74329	0.423581	1.75478	0.0792974	0.171206
yecE	327.534	0.352816	0.201139	1.75409	0.079415	0.171274
yggR	63.4552	0.592133	0.33754	1.75426	0.0793858	0.171274
pncA	974.03	0.270991	0.154703	1.75168	0.0798281	0.172071
fepE	72.4712	0.564317	0.322231	1.75128	0.0798978	0.172128
nagB	1123.2	0.287721	0.164497	1.74909	0.0802753	0.172753
skp	14639.4	0.233696	0.133602	1.7492	0.0802563	0.172753
ymgE	11.3467	1.12384	0.642639	1.74879	0.080327	0.172771
pth	1819.7	0.277296	0.158617	1.74821	0.0804285	0.172831
smg	1922.95	-0.249591	0.142797	-1.74787	0.0804859	0.172831
yhbP	421.728	-0.327898	0.187596	-1.7479	0.0804819	0.172831
cysS	8605.33	0.230991	0.132223	1.74698	0.0806416	0.173
ddlB	4373.02	-0.269254	0.154153	-1.74666	0.0806957	0.173
sgcC	88.0403	-0.557108	0.318951	-1.74669	0.0806916	0.173
tyrS	5807.43	-0.267192	0.153055	-1.74573	0.0808585	0.173256
gltP	5685.86	-0.255523	0.146432	-1.74499	0.080986	0.173435
yagG	47.4835	0.642871	0.368733	1.74346	0.0812538	0.173915
hcaD	86.7662	0.509262	0.292473	1.74123	0.081643	0.174654
arfA	132.263	0.476272	0.273771	1.73967	0.0819163	0.175144
fkpB	1691.52	0.268868	0.154801	1.73686	0.0824113	0.176012
sbp	595.89	-0.324864	0.187035	-1.73691	0.0824028	0.176012
potE	111.091	0.449129	0.258893	1.7348	0.0827758	0.176628
rplT	112320	0.27321	0.157515	1.7345	0.0828287	0.176628
secD	11791.6	-0.269544	0.155426	-1.73423	0.0828779	0.176628
ycaL	134.1	0.43041	0.248165	1.73437	0.0828519	0.176628
aceB	1699.37	0.26427	0.152438	1.73362	0.0829851	0.176666
dsbE	104.209	-0.545974	0.314928	-1.73365	0.08298	0.176666
yfeA	1258.4	0.268905	0.155193	1.73271	0.0831469	0.176916
putP	650.168	-0.338408	0.195397	-1.7319	0.0832916	0.177129
yebQ	157.201	-0.41472	0.239735	-1.72991	0.0836462	0.177787
uhpA	452.86	0.304506	0.176122	1.72895	0.0838184	0.178058
yagI	877.717	0.343382	0.198671	1.7284	0.0839165	0.178137
yfeR	256.486	0.39168	0.226635	1.72824	0.0839457	0.178137
npr	491.477	-0.300582	0.174015	-1.72734	0.0841073	0.178243
yiaY	64.0772	-0.602003	0.348541	-1.72721	0.0841304	0.178243
yjbE	75.6953	-0.707353	0.409435	-1.72763	0.0840542	0.178243
apt	6785.5	-0.279652	0.162306	-1.72299	0.08489	0.17966
sgbH	28.2735	0.807857	0.468825	1.72315	0.0848613	0.17966
ypfN	520.102	0.437596	0.254142	1.72186	0.0850952	0.179999
yfjT	113.409	0.523791	0.304442	1.7205	0.0853421	0.180424
yedI	153.693	-0.416771	0.242423	-1.71919	0.0855791	0.180829
tsaA	1585.49	0.306699	0.17851	1.7181	0.0857783	0.181154
arnB	121.963	0.499085	0.290722	1.71671	0.0860322	0.181593
ung	1181.67	-0.23895	0.139281	-1.7156	0.0862357	0.181926
nagK	1303.1	-0.258818	0.151071	-1.71321	0.0866731	0.182751
rcsC	2462.81	0.229413	0.13393	1.71294	0.0867235	0.18276
bdm	10.7433	-1.12151	0.655034	-1.71213	0.0868721	0.182965
mraY	1835.32	-0.294658	0.172122	-1.71191	0.086913	0.182965
yhjE	193.485	0.427277	0.250064	1.70867	0.0875115	0.184127
cysI	550.229	0.420442	0.246386	1.70644	0.0879259	0.184901
recQ	4003.05	0.216881	0.127198	1.70507	0.0881819	0.185341
ecpR	17.3696	1.0466	0.61392	1.70478	0.0882352	0.185355
rluA	5109.32	0.249143	0.146448	1.70124	0.0888978	0.186648
hisM	67.5802	-0.559674	0.329113	-1.70055	0.0890276	0.186821
yecD	491.666	0.286191	0.168405	1.69942	0.0892398	0.187168
uhpC	287.786	0.340393	0.200426	1.69834	0.089443	0.187494
fadL	22157.4	0.246469	0.14517	1.6978	0.0895464	0.187607
psiF	146.507	0.423966	0.249787	1.69731	0.0896384	0.187607
ypjA	297.604	0.341923	0.201441	1.69739	0.0896239	0.187607
glyS	22904	-0.228172	0.134539	-1.69595	0.089895	0.187816
ppiD	12784.9	0.218375	0.12875	1.69611	0.0898645	0.187816
ybcI	152.553	0.400656	0.236237	1.69599	0.0898884	0.187816
ybcM	146.685	0.502954	0.296592	1.69578	0.0899279	0.187816
yodD	78.2397	0.571862	0.337739	1.69321	0.0904161	0.188736
araA	142.294	0.465414	0.275098	1.69181	0.0906822	0.189192
abgB	46.027	0.749929	0.443341	1.69154	0.0907336	0.189199
pspB	45.4455	0.679281	0.401726	1.69091	0.0908547	0.189352
yiaD	6369.32	-0.208167	0.123137	-1.69054	0.0909256	0.189401
dgoT	266.079	0.4399	0.260399	1.68933	0.0911557	0.18978
gnsB	670.183	-0.857751	0.508016	-1.68843	0.0913283	0.19004
acnA	762.181	0.261982	0.155411	1.68573	0.091847	0.190947
yfjM	55.5578	-0.567121	0.336488	-1.68541	0.0919091	0.190947
yigZ	1954.7	-0.239455	0.142074	-1.68542	0.0919071	0.190947
dppA	2718.31	0.273289	0.162251	1.68436	0.0921117	0.191268
dxs	2990.54	-0.212094	0.126033	-1.68284	0.0924056	0.191778
accB	15938.5	-0.238177	0.141615	-1.68186	0.0925955	0.192071
bcsZ	331.694	0.338855	0.201517	1.68152	0.0926617	0.192108
recG	4943.3	0.230107	0.137019	1.67938	0.0930773	0.192869
ackA	26014.8	-0.216095	0.128705	-1.67899	0.0931533	0.192926
treR	731.29	0.293829	0.17542	1.675	0.0939339	0.194441
eptA	218.08	-0.41378	0.247146	-1.67424	0.0940839	0.19465
yecJ	2085.76	0.4239	0.25344	1.67258	0.0944094	0.195221
ybjJ	543.837	-0.301375	0.180471	-1.66993	0.0949323	0.1962
bcsC	1125.01	-0.273037	0.163604	-1.66888	0.0951405	0.196381
ycdX	922.312	-0.286444	0.171641	-1.66885	0.0951464	0.196381
ydjF	171.829	-0.407814	0.244384	-1.66874	0.0951683	0.196381
flgE	6446.82	-0.279086	0.167328	-1.6679	0.0953355	0.196521
rspA	41.8786	0.680797	0.408159	1.66797	0.0953218	0.196521
aslA	419.298	0.368227	0.221302	1.66391	0.09613	0.197953
csgD	39.415	0.742958	0.446498	1.66397	0.0961189	0.197953
yggN	663.133	-0.302587	0.182022	-1.66236	0.0964399	0.198488
ybjH	319.136	0.295727	0.178038	1.66104	0.0967063	0.198933
kdpA	27.4559	-0.858639	0.517457	-1.65934	0.0970469	0.19922
lpp	141091	-0.38128	0.229777	-1.65935	0.097046	0.19922
purF	1661.85	0.251129	0.151277	1.66006	0.0969018	0.19922
yfcF	178.373	-0.392143	0.236293	-1.65956	0.0970026	0.19922
yfdF	134.849	0.631448	0.380956	1.65753	0.0974114	0.199865
yeeJ	710.456	0.249652	0.150869	1.65476	0.0979723	0.200912
ppdA	60.489	0.56599	0.342209	1.65393	0.0981417	0.201155
infA	18701.2	-0.308114	0.186381	-1.65314	0.0983024	0.20138
ettA	23336.4	0.213767	0.129348	1.65266	0.0984006	0.201477
nth	1186.24	0.333274	0.201759	1.65184	0.0985671	0.201714
ibsB	43.0668	-0.618933	0.374933	-1.65078	0.0987833	0.202003
rhsA	261.587	0.353093	0.213912	1.65065	0.0988105	0.202003
yeiI	1127.95	0.275876	0.167221	1.64977	0.0989895	0.202265
flhC	1077.11	-0.26235	0.159101	-1.64895	0.0991572	0.202503
thiC	398.942	0.29262	0.177487	1.64868	0.0992126	0.202512
dnaK	40188.7	-0.197964	0.12017	-1.64736	0.099484	0.202962
asnS	15852.4	-0.214222	0.130479	-1.64181	0.10063	0.205193
rluB	5352.75	0.269293	0.164055	1.64148	0.100698	0.205227
asd	5323.94	-0.240401	0.146489	-1.64108	0.10078	0.205289
amtB	167.561	-0.416737	0.254211	-1.63933	0.101144	0.205819
psuG	12.3097	-0.949426	0.579088	-1.63952	0.101105	0.205819
holA	1767.13	0.254129	0.155046	1.63905	0.101203	0.205833
trpD	132.113	0.460057	0.280761	1.63861	0.101295	0.205915
flc	414.253	0.29531	0.180284	1.63803	0.101415	0.206054
ilvY	629.277	-0.32271	0.197048	-1.63772	0.10148	0.20608
seqA	5138.21	-0.233021	0.142341	-1.63706	0.101618	0.206255
uof	1471.23	0.341345	0.208696	1.63561	0.101922	0.206765
wcaG	26.983	0.765386	0.468593	1.63337	0.102391	0.207609
flhB	1112.4	-0.273492	0.167695	-1.63089	0.102913	0.208562
yccM	188.503	0.346381	0.212645	1.62892	0.10333	0.2093
yihW	1130.26	0.27341	0.168193	1.62557	0.104042	0.210634
yihF	508.43	0.37798	0.233077	1.62169	0.104869	0.2122
atoE	26.8582	0.816539	0.504201	1.61947	0.105346	0.213057
yfcG	39.0953	0.642081	0.396538	1.61922	0.1054	0.213058
nrfF	24.7925	0.822191	0.508065	1.61828	0.105602	0.213358
yraJ	783.032	0.295702	0.182858	1.61711	0.105854	0.213758
lysC	1221.59	-0.293067	0.181589	-1.61391	0.106548	0.215049
flgH	1577.75	0.297909	0.184705	1.61289	0.106768	0.215383
yaaY	1974.71	-0.346281	0.214791	-1.61218	0.106923	0.215587
gltS	1488.73	0.239616	0.148673	1.6117	0.107028	0.215688
yhdY	78.8455	0.532224	0.330626	1.60975	0.107453	0.216436
pheM	129.203	0.46518	0.289068	1.60924	0.107564	0.216548
pgsA	1089.98	0.239969	0.149199	1.60838	0.107752	0.216816
osmB	105.662	-0.502733	0.312792	-1.60724	0.108001	0.217207
rluF	2302.01	-0.228919	0.14247	-1.60679	0.1081	0.217297
bioH	1609.11	-0.255913	0.159396	-1.60551	0.108381	0.21775
trmD	74453.3	-0.270085	0.168272	-1.60505	0.108483	0.217846
yjfL	12.1285	-1.00597	0.627448	-1.60327	0.108876	0.218524
degP	4356.37	0.222705	0.138965	1.6026	0.109024	0.21871
yahM	126.434	-0.442698	0.276346	-1.60197	0.109162	0.218877
fhuD	930.972	0.348624	0.217687	1.60149	0.109269	0.21898
yecF	2298.03	-0.300946	0.188042	-1.60042	0.109506	0.219343
smrA	307.354	-0.369151	0.231053	-1.59769	0.110111	0.220444
epmA	3042.21	-0.228437	0.143096	-1.59639	0.110403	0.220917
ybjQ	692.853	-0.271035	0.169873	-1.59552	0.110596	0.221192
ftsW	2402.33	-0.225696	0.141487	-1.59518	0.110673	0.221234
hofO	14.5695	-0.949319	0.595437	-1.59432	0.110863	0.221503
zapB	30430.3	-0.243016	0.152537	-1.59316	0.111124	0.221912
yciX	132.764	-0.393302	0.247205	-1.591	0.11161	0.222771
gdhA	870.444	-0.270883	0.170316	-1.59048	0.111727	0.222779
rfbC	1365.09	-0.375758	0.236253	-1.59049	0.111724	0.222779
ydeI	13.7604	0.921692	0.579955	1.58925	0.112005	0.223221
motA	2683.89	-0.299484	0.188558	-1.58828	0.112222	0.223533
yfjZ	16.0239	0.928216	0.584499	1.58805	0.112274	0.223533
araB	69.923	0.530482	0.334615	1.58535	0.112887	0.22464
cysK	2569.45	-0.289772	0.182818	-1.58503	0.112959	0.224672
yidX	898.295	-0.308959	0.195015	-1.58428	0.11313	0.224899
pspE	513.909	-0.336915	0.212754	-1.58359	0.113287	0.224985
yihX	1210.96	-0.27263	0.172159	-1.58359	0.113286	0.224985
fucK	147.14	-0.401526	0.253831	-1.58186	0.113681	0.225654
yagN	1521.03	-0.22704	0.143561	-1.58149	0.113765	0.225708
agaR	1803.78	-0.24803	0.156931	-1.5805	0.113991	0.225938
[truncated: 1,965 more rows]

## Sheet: (3) TMP+ERY_vs_Control
Gene name	Mean of normalized gene counts	log2 fold change	Standard error	Wald statistic	Unadjusted P-value	P-value after Benjamini-Hochberg correction		(3) Differential gene expression in TMP+ERY treatment versus no-drug control
fliC	64327.6	-8.59167	0.164139	-52.3439	0	NA		Differentially expressed genes are displayed in blue
flgE	8082.74	-8.5342	0.226359	-37.7021	0	NA
tsr	11908.6	-6.43568	0.173093	-37.1806	1.40451e-302	1.8605e-299
fliF	7927.93	-9.21582	0.274496	-33.5736	4.0681e-247	4.04166e-244
yhjH	3048.3	-6.585	0.19884	-33.1171	1.687e-240	1.34083e-237
flgL	4200.23	-6.34441	0.192241	-33.0023	7.51934e-239	4.98031e-236
cheA	3513.67	-7.59521	0.23419	-32.4319	9.76325e-231	5.54274e-228
fliM	5694.8	-8.19253	0.258235	-31.7251	7.00373e-221	3.47911e-218
flgK	4395.69	-8.17213	0.259094	-31.5412	2.36459e-218	1.0441e-215
flgG	4047.44	-7.9724	0.25625	-31.1118	1.66688e-212	6.6242e-210
fliL	5090.65	-7.79917	0.250821	-31.0946	2.84886e-212	1.02922e-209
flgD	5822.22	-9.47504	0.319784	-29.6295	6.22652e-193	2.06201e-190
flhA	2474.41	-6.76836	0.228865	-29.5735	3.27129e-192	1.00001e-189
flgF	3025.08	-7.73547	0.265871	-29.0948	4.17385e-186	1.18478e-183
fliG	4107.09	-8.35734	0.289	-28.9181	7.07535e-184	1.8745e-181
fliD	3128.11	-8.63334	0.304135	-28.3866	2.96334e-177	7.3602e-175
fliI	2694.83	-7.9351	0.281943	-28.1443	2.81423e-174	6.57867e-172
tar	2521.93	-8.50973	0.311547	-27.3144	2.85806e-164	6.30996e-162
motB	2158.87	-7.39587	0.27277	-27.1139	6.75214e-162	1.41226e-159
motA	3405.35	-9.03452	0.340898	-26.5021	9.16247e-155	1.82058e-152
fliK	1558.11	-6.94271	0.269444	-25.7668	2.08885e-146	3.95291e-144
flgN	1639.62	-5.24995	0.206021	-25.4825	3.07865e-143	5.56116e-141
fliP	1964.54	-6.88747	0.272057	-25.3163	2.11543e-141	3.65509e-139
tap	1850.23	-8.12784	0.32204	-25.2386	1.51115e-140	2.50221e-138
fliH	2209.46	-7.99967	0.318161	-25.1435	1.66475e-139	2.64629e-137
fruB	3206.25	-7.50702	0.299663	-25.0515	1.68113e-138	2.56954e-136
narG	3631.79	-6.42074	0.260422	-24.6551	3.24357e-134	4.77405e-132
flgM	1133.35	-5.60904	0.23006	-24.3807	2.73747e-131	3.88525e-129
flgA	1088.97	-6.83524	0.280908	-24.3327	8.84105e-131	1.21153e-128
flgC	3086.13	-9.076	0.373124	-24.3243	1.08407e-130	1.41731e-128
focA	3678.3	-4.39981	0.180887	-24.3235	1.1056e-130	1.41731e-128
fliZ	1416.19	-7.07324	0.29233	-24.1961	2.44636e-129	3.03807e-127
adhE	14962.6	-4.6427	0.194202	-23.9066	2.61751e-126	3.15212e-124
yfcZ	2169.57	-4.12401	0.173671	-23.7461	1.20642e-124	1.41009e-122
yigI	1340.93	4.18991	0.177447	23.6122	2.8913e-123	3.28287e-121
flxA	1221.19	-6.85696	0.294928	-23.2496	1.43475e-119	1.5838e-117
flgH	1969.15	-8.0018	0.346522	-23.0917	5.60613e-118	6.02128e-116
flgB	4004.58	-10.2424	0.446496	-22.9395	1.8753e-116	1.96117e-114
glpB	1164.63	-5.70004	0.250303	-22.7726	8.57254e-115	8.73519e-113
grcA	9631.58	-5.55521	0.246899	-22.5	4.15329e-112	4.12629e-110
fruK	1508.85	-6.85379	0.305112	-22.4632	9.5022e-112	9.21018e-110
flhC	1233.81	-4.5091	0.204021	-22.1012	3.08119e-108	2.91539e-106
fliE	1911.45	-8.33711	0.383435	-21.7432	8.01402e-105	7.40645e-103
napF	693.982	-6.07737	0.283498	-21.4371	6.02393e-102	5.4407e-100
yecR	1262.38	-7.6719	0.359597	-21.3347	5.40739e-101	4.77533e-99
fruA	2648.13	-5.7934	0.271662	-21.3258	6.54526e-101	5.65453e-99
carA	9861.25	3.66009	0.172917	21.1668	1.93176e-99	1.63337e-97
pflB	45062.2	-3.20423	0.151416	-21.1619	2.14576e-99	1.77651e-97
fliY	873.599	-4.79624	0.227368	-21.0946	8.91865e-99	7.2332e-97
dmsA	820.13	-5.55492	0.264653	-20.9894	8.19806e-98	6.51582e-96
napA	2081.01	-5.15262	0.245934	-20.9513	1.82751e-97	1.42403e-95
ynfK	688.507	-4.81218	0.230478	-20.8791	8.29519e-97	6.33944e-95
cheW	1102.88	-8.15657	0.392568	-20.7775	6.92133e-96	5.18969e-94
fdnG	1240	-5.81316	0.282765	-20.5583	6.48939e-94	4.77571e-92
yfcC	778.148	-4.07898	0.200141	-20.3806	2.48712e-92	1.79705e-90
yhbU	864.699	-4.04588	0.198649	-20.367	3.28247e-92	2.32938e-90
fliR	877.716	-5.51008	0.277356	-19.8664	7.94633e-88	5.54013e-86
soxS	1457.03	3.59269	0.186004	19.3151	4.00893e-83	2.74681e-81
flhB	1377.2	-8.71435	0.4546	-19.1693	6.68413e-82	4.42712e-80
dhaK	1224.55	-4.67526	0.243892	-19.1694	6.67359e-82	4.42712e-80
cydA	12635	-2.76752	0.144898	-19.0998	2.53488e-81	1.65141e-79
nikA	1641.55	-3.73857	0.195916	-19.0825	3.52796e-81	2.26131e-79
dhaM	1168.03	-3.75442	0.198287	-18.9342	5.95815e-80	3.75836e-78
cheY	619.587	-7.81683	0.416764	-18.756	1.72893e-78	1.07356e-76
ftnA	1712.36	-3.44686	0.184526	-18.6796	7.2606e-78	4.43902e-76
fliO	1165.65	-7.91549	0.42957	-18.4265	8.04548e-76	4.84435e-74
yhjG	1690.77	-3.29409	0.178788	-18.4246	8.34105e-76	4.94736e-74
fliS	834.598	-7.83441	0.427186	-18.3396	3.9985e-75	2.33677e-73
cheR	551.729	-6.7953	0.373111	-18.2126	4.10331e-74	2.36327e-72
ptsH	13616.2	-2.81081	0.155566	-18.0683	5.66141e-73	3.21406e-71
flhE	493.773	-5.48914	0.305299	-17.9795	2.81805e-72	1.57731e-70
glpC	637.573	-5.13237	0.288711	-17.7768	1.06838e-70	5.89687e-69
rfaH	6420.4	3.07383	0.17346	17.7207	2.90411e-70	1.58095e-68
frdA	7521.32	-3.7554	0.214095	-17.5408	6.99925e-69	3.75879e-67
ptsG	16921.4	-2.83659	0.163951	-17.3015	4.58529e-67	2.42959e-65
gatY	3436.04	-4.1377	0.240278	-17.2205	1.86337e-66	9.74346e-65
yjcZ	675.039	-4.74126	0.275758	-17.1936	2.96785e-66	1.53172e-64
fbp	11139.6	2.47024	0.146269	16.8883	5.48511e-64	2.79459e-62
fliN	1687.82	-9.58448	0.57218	-16.7508	5.58572e-63	2.80983e-61
yhbV	623.784	-3.44681	0.206613	-16.6824	1.75901e-62	8.73788e-61
gatZ	2130.47	-4.46868	0.268536	-16.6409	3.52063e-62	1.72728e-60
xanP	2477.71	2.50452	0.151267	16.557	1.42608e-61	6.91126e-60
sodA	106189	2.9814	0.180926	16.4785	5.23397e-61	2.506e-59
ydfZ	547.779	-4.62271	0.280895	-16.4571	7.46101e-61	3.52977e-59
glmU	64121.3	2.46329	0.151003	16.3128	8.00584e-60	3.74296e-58
hldD	20194.1	2.46223	0.151868	16.2129	4.08566e-59	1.88796e-57
dnaN	11052.9	2.26688	0.140228	16.1657	8.79832e-59	4.01891e-57
amyA	846.417	-3.13035	0.194007	-16.1353	1.44182e-58	6.51111e-57
bhsA	2250.73	2.75642	0.171886	16.0363	7.12737e-58	3.18249e-56
ptsI	34788.7	-2.49779	0.156747	-15.9351	3.61552e-57	1.59645e-55
cdd	682.275	-4.28916	0.269424	-15.9197	4.62382e-57	2.01924e-55
adeD	3572.88	2.43496	0.153548	15.8579	1.23919e-56	5.35278e-55
recF	4547.9	2.37818	0.150972	15.7525	6.60485e-56	2.82233e-54
rsmG	6267.18	2.33751	0.148941	15.6942	1.65725e-55	7.00631e-54
ves	389.564	-4.74573	0.303167	-15.6539	3.12684e-55	1.30801e-53
flhD	724.994	-3.92438	0.250818	-15.6463	3.51852e-55	1.45652e-53
frdB	1828.25	-3.25218	0.209432	-15.5285	2.22397e-54	9.11141e-53
pflA	1657.5	-2.83791	0.183913	-15.4308	1.01625e-53	4.12099e-52
dnaA	18953.2	2.33984	0.152377	15.3557	3.24608e-53	1.30302e-51
carB	14754.1	3.13295	0.204149	15.3464	3.74364e-53	1.48772e-51
fliJ	595.004	-8.01388	0.522824	-15.3281	4.96561e-53	1.95379e-51
pepT	1228.29	-3.24533	0.211739	-15.327	5.04541e-53	1.96573e-51
dhaL	495.846	-4.1727	0.272717	-15.3005	7.59066e-53	2.92867e-51
glpA	2761.93	-7.21592	0.473074	-15.2532	1.56641e-52	5.9855e-51
pyrB	1464.74	2.68779	0.176385	15.2382	1.97277e-52	7.46645e-51
tatD	2712.67	2.28467	0.150638	15.1666	5.88536e-52	2.20645e-50
manZ	2028.52	-3.27076	0.216793	-15.0871	1.97035e-51	7.31792e-50
ibpA	2366.06	2.38506	0.158722	15.0266	4.91343e-51	1.80796e-49
glpD	170482	2.05465	0.137052	14.9917	8.32043e-51	3.03352e-49
kdgT	1137.28	3.02487	0.20198	14.976	1.05294e-50	3.80397e-49
yjjI	1015.53	-3.80627	0.254458	-14.9583	1.37391e-50	4.91886e-49
yidR	3362.52	2.21787	0.149006	14.8844	4.15972e-50	1.47596e-48
srkA	12787.3	2.38133	0.160031	14.8804	4.41779e-50	1.55366e-48
napG	207.644	-4.81927	0.327446	-14.7178	4.95749e-49	1.72817e-47
fliA	4107.04	-8.94053	0.619394	-14.4343	3.14779e-47	1.08777e-45
glgP	9218.06	2.1007	0.145831	14.405	4.81229e-47	1.64862e-45
manX	2833.3	-3.77067	0.262017	-14.391	5.89743e-47	2.00311e-45
fliQ	459.832	-6.87475	0.477898	-14.3854	6.39063e-47	2.15223e-45
yifB	2016.38	2.45695	0.171156	14.355	9.90943e-47	3.30925e-45
pepE	841.862	-3.15784	0.22169	-14.2444	4.85966e-46	1.60936e-44
yecH	236.533	-4.32898	0.304995	-14.1936	1.00363e-45	3.29622e-44
fliT	724	-8.75716	0.617873	-14.1731	1.34467e-45	4.38011e-44
aspA	15492.2	-3.24928	0.229479	-14.1593	1.63508e-45	5.28278e-44
miaA	22734.3	1.95223	0.137998	14.1468	1.95446e-45	6.26374e-44
abrB	558.407	-2.79168	0.19743	-14.1401	2.1494e-45	6.83338e-44
mdtL	847.145	2.48513	0.176	14.1201	2.85667e-45	9.00984e-44
dcuC	534.702	-3.92094	0.277885	-14.1099	3.2997e-45	1.03252e-43
fimE	433.734	3.55804	0.254238	13.9949	1.67421e-44	5.1979e-43
pykA	3010.66	-2.41328	0.17283	-13.9633	2.60917e-44	8.03785e-43
yiiX	2038.69	2.27189	0.162995	13.9384	3.70309e-44	1.13201e-42
ymdA	296.203	-4.45848	0.322081	-13.8427	1.40739e-43	4.26945e-42
ubiA	3592.04	2.22785	0.162892	13.6769	1.39553e-42	4.2014e-41
nirC	702.473	-2.98282	0.21877	-13.6345	2.49769e-42	7.46302e-41
hemC	10938	2.0086	0.148056	13.5665	6.32858e-42	1.87685e-40
napH	211.916	-4.47506	0.331117	-13.515	1.27522e-41	3.75386e-40
hypD	725.681	-2.51966	0.188111	-13.3946	6.50421e-41	1.90057e-39
gpp	22701.7	1.94224	0.145244	13.3723	8.7823e-41	2.54751e-39
dsbA	14319.2	1.99875	0.149811	13.3418	1.32194e-40	3.80679e-39
waaF	8544.56	2.07119	0.155277	13.3386	1.37991e-40	3.94515e-39
gapA	74130.9	-2.2301	0.167746	-13.2945	2.49061e-40	7.06977e-39
pldA	5730.99	1.9836	0.149297	13.2863	2.77937e-40	7.83349e-39
adiA	1519.05	2.18582	0.16505	13.2434	4.92731e-40	1.37895e-38
rarD	2422.64	2.04543	0.154553	13.2345	5.54691e-40	1.5415e-38
frdD	1060.73	-2.59087	0.195922	-13.224	6.37482e-40	1.75927e-38
lldP	1186.49	2.67813	0.203048	13.1897	1.00648e-39	2.75845e-38
cycA	8591.4	2.1093	0.160082	13.1763	1.20096e-39	3.2689e-38
yrfG	4535.03	1.88576	0.143349	13.155	1.59336e-39	4.30749e-38
manY	1657.19	-3.07461	0.234789	-13.0952	3.50558e-39	9.41295e-38
waaA	9113.43	2.01343	0.154208	13.0565	5.832e-39	1.55546e-37
ompT	11520	-2.23304	0.172783	-12.924	3.29714e-38	8.73523e-37
yeaD	480.086	-3.07539	0.238008	-12.9214	3.41023e-38	8.97499e-37
yegD	4329.3	2.28958	0.178106	12.8551	8.04792e-38	2.10411e-36
cpxA	7907.16	1.85586	0.145062	12.7935	1.78165e-37	4.62762e-36
cpxP	11223.6	2.35742	0.184412	12.7835	2.02799e-37	5.23326e-36
yjaG	7435.95	1.78635	0.139808	12.7772	2.19958e-37	5.63945e-36
nuoB	3124.68	-1.93661	0.15221	-12.7233	4.38941e-37	1.11818e-35
ycgR	706.702	-3.10919	0.245464	-12.6666	9.05591e-37	2.29224e-35
pykF	18864.8	-1.9781	0.156193	-12.6645	9.30661e-37	2.34079e-35
znuA	1858.89	-2.07615	0.164486	-12.622	1.59624e-36	3.98959e-35
pitA	24739	2.04797	0.162357	12.614	1.76787e-36	4.39094e-35
nfuA	11076.1	1.81817	0.14453	12.5798	2.72617e-36	6.72906e-35
yiaF	31390.7	2.00566	0.159759	12.5543	3.76478e-36	9.23534e-35
livJ	1439.3	2.1841	0.173987	12.5532	3.81555e-36	9.30244e-35
hypB	549.902	-2.90832	0.232107	-12.5301	5.10822e-36	1.23781e-34
rapA	24173.6	1.9995	0.159755	12.516	6.09977e-36	1.46912e-34
pstC	948.194	2.2765	0.182412	12.48	9.60145e-36	2.29856e-34
nikB	441.105	-3.01159	0.241521	-12.4693	1.09807e-35	2.61301e-34
sthA	7320.07	2.12447	0.171008	12.4232	1.95543e-35	4.62552e-34
yidB	1151.31	2.14623	0.17324	12.3888	3.00614e-35	7.06887e-34
yiaD	6288.65	1.76096	0.142253	12.3791	3.39304e-35	7.93172e-34
frdC	863.852	-2.88845	0.233889	-12.3497	4.89004e-35	1.13643e-33
dut	6860.57	2.04357	0.165497	12.348	4.99133e-35	1.15323e-33
trxC	2047.17	2.21082	0.179178	12.3387	5.60611e-35	1.28778e-33
rplA	409208	1.75723	0.142557	12.3265	6.52302e-35	1.4898e-33
rpoH	26154.6	1.96974	0.160467	12.2751	1.23267e-34	2.79922e-33
yfbS	472.921	-2.80156	0.22911	-12.228	2.20227e-34	4.97262e-33
acpT	4100.07	2.53522	0.207663	12.2083	2.80576e-34	6.29949e-33
ompW	140.586	-5.14331	0.421656	-12.1979	3.1895e-34	7.12082e-33
narK	1393.26	-7.65337	0.629024	-12.1671	4.65599e-34	1.03368e-32
slmA	6972.91	1.78773	0.147112	12.1522	5.58407e-34	1.23284e-32
fimB	2501.65	2.72152	0.224328	12.1319	7.15783e-34	1.57156e-32
gmk	17559.5	1.76427	0.145543	12.1219	8.08136e-34	1.76458e-32
yohJ	186.753	-3.49721	0.2894	-12.0843	1.27807e-33	2.77544e-32
hybO	672.354	-2.56021	0.21206	-12.073	1.46652e-33	3.16737e-32
feoA	1024.03	-2.74571	0.227747	-12.056	1.80356e-33	3.87424e-32
cydB	6023.43	-2.62737	0.218405	-12.0298	2.47822e-33	5.29486e-32
napD	144.8	-5.36928	0.447241	-12.0053	3.3316e-33	7.08009e-32
yggT	3143.75	1.93979	0.161617	12.0025	3.44925e-33	7.29113e-32
narH	334.349	-3.43832	0.286512	-12.0006	3.52641e-33	7.41478e-32
modA	1048.64	-2.05678	0.171738	-11.9763	4.73186e-33	9.89707e-32
yieH	1222.85	2.08491	0.174284	11.9627	5.57146e-33	1.15921e-31
rlmG	6666.63	1.96106	0.163968	11.96	5.75633e-33	1.19144e-31
ynjE	348.724	-2.93965	0.246342	-11.9332	7.94682e-33	1.6363e-31
dps	1886.19	2.00217	0.168053	11.9139	1.00173e-32	2.05199e-31
ydiY	1142.67	-2.07208	0.174122	-11.9002	1.181e-32	2.40683e-31
ubiD	13523.8	1.74824	0.146975	11.8948	1.25959e-32	2.54347e-31
dnaK	41313	1.6181	0.136035	11.8947	1.26086e-32	2.54347e-31
coaD	2018.65	1.98687	0.167764	11.8432	2.3327e-32	4.68189e-31
rhlB	34292.5	1.69935	0.14353	11.8397	2.43312e-32	4.8589e-31
codB	1316.37	1.86916	0.159634	11.709	1.14575e-31	2.27661e-30
csrD	4737.96	1.74804	0.149366	11.703	1.22985e-31	2.43155e-30
hemY	8991.08	1.91363	0.163799	11.6828	1.56128e-31	3.07154e-30
nrdD	3450.27	-2.66545	0.228286	-11.6759	1.69286e-31	3.314e-30
feoB	4418.77	-2.35045	0.201634	-11.657	2.11298e-31	4.11618e-30
nrdA	36492.7	1.84788	0.159303	11.5998	4.13275e-31	8.01149e-30
nepI	1982.27	2.20781	0.190442	11.5931	4.46789e-31	8.61912e-30
yggE	3985.03	1.71323	0.148007	11.5753	5.49609e-31	1.05514e-29
dld	712.476	-2.27292	0.196473	-11.5686	5.94106e-31	1.13509e-29
tusB	2288.7	2.00582	0.173855	11.5373	8.55529e-31	1.62019e-29
metL	6365.01	1.80729	0.156648	11.5373	8.56167e-31	1.62019e-29
murI	6290.09	1.76192	0.152774	11.5329	9.00963e-31	1.69689e-29
fbaA	13016.8	-1.69099	0.146725	-11.5249	9.88232e-31	1.85247e-29
dcrB	24276.3	1.8649	0.1621	11.5046	1.25005e-30	2.33226e-29
sulA	2595.94	2.43855	0.212407	11.4806	1.65216e-30	3.06808e-29
fhuF	10386.5	2.28785	0.200154	11.4305	2.94563e-30	5.44461e-29
cheZ	1015.79	-7.50677	0.658981	-11.3915	4.61069e-30	8.48282e-29
nirB	7205.48	-5.12762	0.450257	-11.3882	4.78764e-30	8.76778e-29
rho	104000	1.67895	0.147601	11.3749	5.57456e-30	1.01621e-28
glpQ	1428.81	-2.80129	0.246282	-11.3743	5.61338e-30	1.01861e-28
gntX	3424.16	1.994	0.175407	11.3679	6.04378e-30	1.09173e-28
pspG	389.666	2.45729	0.216859	11.3313	9.18564e-30	1.65175e-28
wecA	15580.9	1.72498	0.152356	11.3221	1.02023e-29	1.82631e-28
udp	5713.94	-2.32331	0.205791	-11.2896	1.47658e-29	2.63136e-28
fmt	17297.6	1.73819	0.154001	11.2868	1.52425e-29	2.70419e-28
dgkA	2729.53	1.82746	0.162264	11.2623	2.01457e-29	3.55818e-28
yggS	2367.43	1.69672	0.150666	11.2614	2.0342e-29	3.57695e-28
nikC	290.066	-2.8775	0.255881	-11.2455	2.43814e-29	4.26836e-28
pstS	972.993	2.09586	0.186446	11.2411	2.56257e-29	4.46651e-28
trkH	6094.85	1.68703	0.150106	11.2389	2.62686e-29	4.55858e-28
ibpB	480.779	2.56955	0.228841	11.2285	2.95311e-29	5.10246e-28
hslR	2188.01	1.90413	0.169958	11.2035	3.9187e-29	6.74152e-28
bglJ	1059.78	2.04981	0.183549	11.1677	5.86896e-29	1.00531e-27
ubiJ	4043.79	1.75574	0.157244	11.1657	6.00313e-29	1.02388e-27
gpmM	13863.4	-1.61067	0.144442	-11.151	7.08221e-29	1.20277e-27
hemG	2028.78	1.70701	0.153847	11.0956	1.31836e-28	2.22942e-27
cadA	900.585	2.26756	0.204689	11.0781	1.6026e-28	2.69861e-27
gatB	189.938	-5.00901	0.453545	-11.0441	2.34049e-28	3.92452e-27
mtlR	2383.64	1.77364	0.160706	11.0365	2.54716e-28	4.25312e-27
avtA	8185.73	1.73615	0.158338	10.9649	5.63905e-28	9.37639e-27
atpH	37938.3	1.66575	0.152392	10.9307	8.22506e-28	1.36193e-26
mobA	851.923	2.15789	0.198254	10.8844	1.36752e-27	2.25498e-26
glpG	5009.85	1.71678	0.157762	10.8821	1.40362e-27	2.30495e-26
waaC	3923.08	1.94818	0.179208	10.8711	1.58318e-27	2.58912e-26
yigE	496.406	2.1835	0.200989	10.8638	1.7153e-27	2.79369e-26
hflC	20194.2	1.54061	0.142233	10.8316	2.43816e-27	3.95479e-26
modB	287.616	-2.80827	0.25939	-10.8264	2.5799e-27	4.16769e-26
wzzE	10176.5	1.58199	0.146267	10.8158	2.89862e-27	4.6636e-26
dtpA	12386.3	-1.72622	0.159724	-10.8075	3.17145e-27	5.082e-26
mipA	3654.6	-2.44591	0.227064	-10.7719	4.67113e-27	7.45505e-26
proV	5454.33	1.85579	0.172534	10.7561	5.54519e-27	8.81464e-26
ybgE	938.012	-1.95655	0.181977	-10.7516	5.82174e-27	9.21737e-26
dapF	4888.9	1.67259	0.155793	10.736	6.8963e-27	1.08754e-25
ompF	25710.8	-1.69412	0.157883	-10.7303	7.33834e-27	1.15267e-25
ppiC	7261.98	1.73101	0.1615	10.7184	8.34744e-27	1.30601e-25
yicN	1219.3	2.13007	0.198833	10.7128	8.86278e-27	1.3812e-25
gor	8792.37	1.70974	0.160073	10.681	1.24949e-26	1.93963e-25
atpC	43924.4	1.5109	0.141477	10.6795	1.26967e-26	1.9633e-25
rtcR	781.819	2.06987	0.194009	10.669	1.42174e-26	2.18993e-25
yohK	248	-2.82832	0.26519	-10.6653	1.47978e-26	2.27052e-25
gdhA	1018.76	-1.98303	0.186012	-10.6607	1.55343e-26	2.37435e-25
napC	354.643	-2.55328	0.23954	-10.6591	1.58135e-26	2.40777e-25
cpxR	7555.12	1.54254	0.144992	10.6388	1.96615e-26	2.98224e-25
yhgF	10309.7	1.65637	0.156352	10.5939	3.18131e-26	4.80705e-25
mqsR	738.287	2.22301	0.209982	10.5867	3.43484e-26	5.17048e-25
pepQ	12109.8	1.53533	0.145104	10.5809	3.65301e-26	5.47814e-25
mlc	356.345	-2.59545	0.24628	-10.5386	5.73317e-26	8.56527e-25
ahpF	27617.5	2.24316	0.213276	10.5176	7.16414e-26	1.0663e-24
livK	850.547	1.92113	0.182914	10.5029	8.37591e-26	1.24201e-24
dusB	63888.4	1.66434	0.158785	10.4817	1.04803e-25	1.54827e-24
mioC	8943.37	1.56139	0.149216	10.4639	1.26475e-25	1.86152e-24
yidC	91298.4	1.61811	0.154642	10.4636	1.26961e-25	1.86178e-24
yecT	477.535	-2.49351	0.238625	-10.4495	1.47359e-25	2.15295e-24
rsd	2135.84	1.78419	0.170772	10.4478	1.49964e-25	2.183e-24
mdaB	2163.4	1.69004	0.161807	10.4448	1.54793e-25	2.24506e-24
flgI	2074.98	-7.51866	0.719918	-10.4438	1.56457e-25	2.26094e-24
pntA	882.494	-3.02584	0.290898	-10.4017	2.43459e-25	3.50546e-24
uspE	1613.64	-1.86642	0.179763	-10.3827	2.97305e-25	4.24997e-24
ynfM	756.921	1.80712	0.174049	10.3828	2.9689e-25	4.24997e-24
yeeX	3669.64	-1.76355	0.170732	-10.3293	5.19166e-25	7.39486e-24
atpB	38412.2	1.42657	0.138402	10.3074	6.52276e-25	9.25766e-24
dmsB	142.208	-3.64655	0.354527	-10.2857	8.17635e-25	1.15633e-23
rlmJ	6668.1	1.7648	0.172122	10.2532	1.14508e-24	1.61368e-23
rsmD	1966.57	1.62029	0.158169	10.244	1.25882e-24	1.76768e-23
yihA	9145.64	1.57987	0.154313	10.2381	1.33871e-24	1.87326e-23
modC	438.609	-2.52524	0.246806	-10.2317	1.42996e-24	1.99392e-23
waaG	4483.55	2.05151	0.200554	10.2292	1.46675e-24	2.03806e-23
iscR	6589.12	1.59526	0.156293	10.2069	1.84766e-24	2.5584e-23
dusA	6481.98	1.66333	0.163017	10.2034	1.91468e-24	2.64199e-23
nudE	4222.95	1.73907	0.17062	10.1927	2.13789e-24	2.93979e-23
rluA	5033.27	1.65765	0.162705	10.1881	2.2417e-24	3.07191e-23
phnL	465.075	2.09182	0.205335	10.1873	2.25871e-24	3.08457e-23
metJ	5071.63	1.59647	0.156724	10.1865	2.27754e-24	3.09964e-23
intZ	891.095	-1.92609	0.18932	-10.1737	2.59729e-24	3.52275e-23
cvrA	1020.85	-1.72757	0.169839	-10.1718	2.64931e-24	3.58107e-23
atpA	136248	1.60102	0.157938	10.137	3.78513e-24	5.09902e-23
ymdB	205.481	-3.59027	0.354386	-10.131	4.02708e-24	5.40663e-23
fecI	1803.45	1.92554	0.19034	10.1163	4.67729e-24	6.25844e-23
napB	141.029	-3.55308	0.351319	-10.1135	4.81223e-24	6.41738e-23
ubiC	2687.54	1.77655	0.175668	10.1131	4.83314e-24	6.42371e-23
atpI	11102.5	1.59233	0.157506	10.1097	5.00625e-24	6.63161e-23
rplK	212827	1.86034	0.184204	10.0993	5.56219e-24	7.34357e-23
purH	2632.77	1.70161	0.168596	10.0928	5.94423e-24	7.82198e-23
lldD	633.123	1.87292	0.185644	10.0888	6.19353e-24	8.12313e-23
wecF	2692.52	1.58317	0.156972	10.0856	6.39439e-24	8.35898e-23
yieE	3247.15	1.45768	0.144769	10.069	7.57434e-24	9.86899e-23
coaA	6282.04	1.49425	0.148865	10.0376	1.04195e-23	1.35317e-22
yihG	1399.7	1.69619	0.169195	10.0251	1.18232e-23	1.53047e-22
fdnH	168.342	-3.54363	0.353799	-10.016	1.29708e-23	1.67357e-22
glnA	32468	1.69932	0.169742	10.0112	1.36091e-23	1.75024e-22
hslU	12840.8	1.39377	0.13925	10.0091	1.3906e-23	1.78266e-22
fdnI	198.035	-3.03929	0.304025	-9.99687	1.57292e-23	2.0099e-22
bssR	105.214	-4.70188	0.470544	-9.99244	1.64481e-23	2.08854e-22
pyrI	826.812	2.01372	0.201524	9.99243	1.64497e-23	2.08854e-22
def	12444.3	1.57115	0.157716	9.96187	2.23816e-23	2.83262e-22
raiA	8319.02	-2.03923	0.204821	-9.95613	2.37118e-23	2.99145e-22
recN	2928.99	1.59029	0.159953	9.94225	2.72598e-23	3.42817e-22
aer	939.288	-2.42739	0.244197	-9.9403	2.77991e-23	3.48497e-22
yifE	29098.2	2.23107	0.224655	9.93111	3.04838e-23	3.80951e-22
betI	1781.91	1.52914	0.154757	9.8809	5.03769e-23	6.27579e-22
mnmE	5629.15	1.48119	0.149946	9.87813	5.17911e-23	6.43181e-22
tdh	10857.2	1.44559	0.146483	9.86868	5.69068e-23	7.0451e-22
greA	9156.98	1.57798	0.159989	9.86304	6.01998e-23	7.42962e-22
yhcC	321.965	-2.22921	0.226066	-9.86089	6.15006e-23	7.56667e-22
fabR	7008.3	1.58134	0.160655	9.84309	7.342e-23	9.00528e-22
ghoS	149.67	-4.09092	0.416601	-9.81974	9.25848e-23	1.1321e-21
yicG	1872.51	1.75979	0.179272	9.81631	9.57848e-23	1.16763e-21
yhiI	1251.94	1.85934	0.18985	9.79375	1.19774e-22	1.4556e-21
yeaC	229.183	-3.02601	0.308998	-9.79295	1.20721e-22	1.46264e-21
dmsC	188.972	-2.95676	0.301955	-9.79204	1.21813e-22	1.47139e-21
csdA	4027.11	1.41955	0.145219	9.77521	1.43861e-22	1.73244e-21
yjaB	355.091	2.26879	0.232133	9.77367	1.46067e-22	1.75368e-21
yidZ	1463.57	1.6749	0.172094	9.73245	2.19243e-22	2.62431e-21
ppsA	907.549	1.70267	0.174978	9.73078	2.22869e-22	2.65971e-21
groL	62601.3	1.38326	0.142256	9.72372	2.3889e-22	2.84236e-21
yicC	14127.4	1.55912	0.160409	9.71965	2.4864e-22	2.94954e-21
uvrD	11535.9	1.54111	0.158825	9.70318	2.92249e-22	3.45654e-21
gyrB	30371.3	1.46621	0.151432	9.68231	3.5853e-22	4.22789e-21
metB	1816.88	1.66406	0.17189	9.681	3.63149e-22	4.26969e-21
ybfA	197.712	-3.38251	0.349802	-9.66978	4.05251e-22	4.75064e-21
mdtI	368.216	2.3926	0.247554	9.66496	4.24806e-22	4.96523e-21
dnaB	12983.2	1.54188	0.159645	9.6582	4.53765e-22	5.28816e-21
cheB	423.989	-10.1152	1.04985	-9.63482	5.69893e-22	6.6221e-21
dinD	668.422	2.01925	0.209936	9.61838	6.68761e-22	7.74827e-21
nuoC	4514.41	-1.96614	0.204778	-9.60133	7.89225e-22	9.11739e-21
ygdQ	2992.85	1.57188	0.163841	9.59398	8.47529e-22	9.76255e-21
nuoA	2400.84	-1.71863	0.179261	-9.58732	9.04042e-22	1.03834e-20
ydbH	680.968	-1.87601	0.195948	-9.57403	1.02819e-21	1.17753e-20
ubiB	9163.64	1.39924	0.14624	9.56806	1.08928e-21	1.24391e-20
yecA	606.898	-2.15852	0.225766	-9.56088	1.16758e-21	1.3295e-20
asnC	744.07	1.76647	0.185197	9.53832	1.45165e-21	1.64824e-20
yigZ	2014.99	1.47982	0.1552	9.53495	1.4996e-21	1.69784e-20
yceA	4344.43	1.62272	0.170266	9.53048	1.56554e-21	1.76745e-20
nuoF	1528.99	-2.23644	0.234694	-9.52918	1.58534e-21	1.78474e-20
deaD	104199	1.56041	0.164359	9.49391	2.22524e-21	2.49806e-20
glgA	1335.36	1.68396	0.177395	9.49269	2.25141e-21	2.52031e-20
rsmJ	1079.54	1.74559	0.184129	9.48025	2.53681e-21	2.83182e-20
wecB	6559.46	1.39154	0.146838	9.47672	2.624e-21	2.92095e-20
yegE	353.219	-2.37116	0.250789	-9.45481	3.23619e-21	3.59235e-20
hslV	2912.5	1.48689	0.15748	9.44178	3.66485e-21	4.05685e-20
msrB	418.571	-2.66446	0.282216	-9.44119	3.6857e-21	4.0686e-20
sodB	3721.65	-1.67155	0.177189	-9.4337	3.95881e-21	4.35798e-20
menD	1060.34	-1.76741	0.187415	-9.43044	4.08363e-21	4.48297e-20
ycfP	1309.03	-1.60935	0.170969	-9.41313	4.81566e-21	5.27202e-20
bglF	5943.17	1.88309	0.200073	9.41202	4.8669e-21	5.31347e-20
yidI	643.146	1.82483	0.19391	9.41067	4.92965e-21	5.36724e-20
lysP	1385.95	-1.75285	0.18646	-9.40063	5.42357e-21	5.88887e-20
corA	8652.57	1.75816	0.187308	9.38645	6.20544e-21	6.71946e-20
ydaN	257.899	-2.48061	0.265084	-9.35782	8.1396e-21	8.78988e-20
alx	2144.77	1.54418	0.165572	9.32638	1.09553e-20	1.17985e-19
atpD	111848	1.52853	0.164312	9.30262	1.3703e-20	1.47177e-19
yhbW	623.281	-1.74253	0.18763	-9.28706	1.58605e-20	1.69891e-19
fecR	1462.97	1.80266	0.194264	9.27941	1.70414e-20	1.8205e-19
gntR	4872.04	1.36905	0.147649	9.27234	1.82105e-20	1.94018e-19
dtpD	319.491	-2.16341	0.233625	-9.26016	2.04135e-20	2.16907e-19
pntB	902.803	-1.98262	0.214584	-9.23936	2.47965e-20	2.62777e-19
modF	725.501	-1.64204	0.177855	-9.23248	2.64435e-20	2.79485e-19
nuoM	935.588	-1.63795	0.177854	-9.20953	3.27561e-20	3.45286e-19
panF	2512.63	1.44214	0.156628	9.20738	3.34172e-20	3.51323e-19
dtd	1292.59	1.57838	0.172984	9.12442	7.21207e-20	7.56221e-19
aspC	1670.6	-1.82602	0.200254	-9.11849	7.61778e-20	7.9666e-19
ytfL	2894.12	1.54005	0.169134	9.10553	8.58468e-20	8.9542e-19
intF	1952.61	1.44489	0.15896	9.08964	9.93645e-20	1.0337e-18
csgC	114.653	-5.79002	0.637676	-9.07989	1.08687e-19	1.12774e-18
mdtF	1167.84	1.6667	0.183619	9.07693	1.1168e-19	1.15577e-18
yeaP	835.89	-1.70073	0.187801	-9.05602	1.353e-19	1.39658e-18
yijD	3871.82	1.44757	0.15997	9.04904	1.44233e-19	1.48492e-18
epd	9045.19	-1.47147	0.162744	-9.04159	1.54408e-19	1.58557e-18
yjjW	238.381	-2.74507	0.303623	-9.04105	1.55177e-19	1.58936e-18
atpG	60807.9	1.54987	0.171482	9.03808	1.59441e-19	1.62883e-18
ymcE	1025.7	1.82706	0.202772	9.01043	2.05244e-19	2.09138e-18
glmS	69572	1.82845	0.203082	9.00351	2.18617e-19	2.22196e-18
yhaO	1477.18	-2.1348	0.237119	-9.00309	2.1945e-19	2.22473e-18
zapB	31712.4	1.48401	0.165339	8.97556	2.81914e-19	2.85071e-18
mreB	24825.4	1.36916	0.152744	8.96375	3.13828e-19	3.16536e-18
ridA	14174.4	1.27551	0.142649	8.94162	3.83502e-19	3.85832e-18
yfeX	3367.03	-1.60737	0.180126	-8.92356	4.5152e-19	4.53116e-18
trxA	39677.6	1.46354	0.164142	8.9163	4.82135e-19	4.8262e-18
pgaA	659.672	1.83075	0.205667	8.90154	5.50757e-19	5.49927e-18
ycdZ	1527.03	-1.66633	0.187397	-8.89197	6.0035e-19	5.97942e-18
fis	29666.8	1.35113	0.152598	8.8542	8.42887e-19	8.37408e-18
yeiQ	403.841	-2.17284	0.245472	-8.8517	8.61942e-19	8.54203e-18
mutL	6348.78	1.35822	0.153662	8.83897	9.66009e-19	9.54955e-18
umuD	206.479	3.31903	0.375532	8.8382	9.72721e-19	9.59205e-18
tatE	910.752	-1.59812	0.180922	-8.83321	1.01718e-18	1.00056e-17
narP	241.61	-2.57025	0.291091	-8.8297	1.04953e-18	1.02984e-17
proW	2807.91	1.72274	0.195117	8.82926	1.0537e-18	1.03138e-17
yibL	4392.89	1.40394	0.159052	8.8269	1.07619e-18	1.0508e-17
nikD	366.842	-2.34293	0.265804	-8.81451	1.20205e-18	1.17082e-17
insG	1675.63	1.36286	0.154681	8.81077	1.2429e-18	1.20765e-17
pepA	14968.9	1.26509	0.143715	8.80282	1.33426e-18	1.29325e-17
ispB	10738.8	1.25489	0.142607	8.79961	1.37288e-18	1.32745e-17
yhgN	1133.33	1.51916	0.17291	8.78583	1.55213e-18	1.49713e-17
proX	3075.99	1.43376	0.16344	8.77235	1.74983e-18	1.68373e-17
ccmA	328.591	-2.00682	0.229516	-8.74369	2.25625e-18	2.16579e-17
uhpT	502.791	-1.77456	0.202979	-8.74255	2.27911e-18	2.18245e-17
cbrB	470.657	1.94201	0.222309	8.73563	2.42294e-18	2.31461e-17
edd	1142.52	-2.32339	0.266904	-8.70497	3.17652e-18	3.02722e-17
glpE	3357.13	1.73448	0.199332	8.70146	3.27639e-18	3.11493e-17
tatC	7902.71	1.27147	0.146133	8.70075	3.2969e-18	3.12694e-17
rimK	559.089	-2.42052	0.278428	-8.69352	3.51393e-18	3.32485e-17
pck	20749.7	1.38254	0.159086	8.69053	3.60738e-18	3.40517e-17
ybiJ	473.907	1.79416	0.206856	8.67346	4.19189e-18	3.94753e-17
dacB	3082.51	1.3286	0.153461	8.65758	4.81879e-18	4.52716e-17
nlpE	1657.8	1.34694	0.155772	8.64689	5.29214e-18	4.96013e-17
cbrA	307.611	2.30526	0.266839	8.63912	5.66479e-18	5.29691e-17
yhhQ	1183.75	1.53893	0.178172	8.63732	5.7547e-18	5.36835e-17
ompC	157888	-1.19333	0.13819	-8.63547	5.84868e-18	5.44325e-17
yhjK	3491.31	1.31513	0.152361	8.63164	6.048e-18	5.6156e-17
menB	1397.82	-1.47754	0.171491	-8.61586	6.94182e-18	6.43049e-17
yjiY	432.961	-2.35521	0.273751	-8.60349	7.73265e-18	7.14641e-17
queG	3497.77	1.4701	0.171208	8.58661	8.95745e-18	8.25914e-17
epmB	5644.08	1.25377	0.146049	8.58461	9.11479e-18	8.38476e-17
priB	69861.2	1.4335	0.167304	8.56825	1.05068e-17	9.64298e-17
yhhM	1162.59	1.58478	0.184976	8.56752	1.05737e-17	9.68203e-17
potD	3611.17	-1.55504	0.181687	-8.55893	1.13919e-17	1.04072e-16
pppA	984.417	1.48208	0.173603	8.53719	1.37527e-17	1.25351e-16
holC	1962.05	1.32798	0.155754	8.52616	1.51291e-17	1.37581e-16
pdhR	23264.3	2.13897	0.25097	8.52281	1.55729e-17	1.41294e-16
atpE	30454	1.16032	0.136516	8.49951	1.90394e-17	1.72352e-16
malT	6907.91	-2.11838	0.249256	-8.4988	1.91569e-17	1.73021e-16
uvrC	1937.9	-1.38689	0.163397	-8.48789	2.1042e-17	1.89616e-16
clpA	3492.78	-1.79038	0.211777	-8.45408	2.81293e-17	2.52909e-16
ytfE	448.668	1.81476	0.214886	8.44525	3.03393e-17	2.717e-16
rplI	211234	1.43749	0.170214	8.44519	3.03561e-17	2.717e-16
mepM	2182.05	-1.4195	0.168475	-8.42554	3.5908e-17	3.20671e-16
add	1435.59	-1.44388	0.171425	-8.42279	3.67622e-17	3.27563e-16
wecC	7397.75	1.33717	0.158857	8.41745	3.84776e-17	3.4208e-16
ychH	138.076	-2.9611	0.35215	-8.40862	4.14865e-17	3.67188e-16
glnG	2015.34	1.27193	0.151263	8.40873	4.14463e-17	3.67188e-16
nlpI	54045	1.2361	0.147011	8.40824	4.16226e-17	3.67574e-16
aaeB	629.257	1.80604	0.214922	8.40321	4.34439e-17	3.82807e-16
nuoN	2098.99	-1.38213	0.164703	-8.39168	4.79224e-17	4.21336e-16
alr	4613.36	1.40612	0.167603	8.38961	4.87759e-17	4.27893e-16
wrbA	111.809	-3.55345	0.424697	-8.36702	5.9095e-17	5.17277e-16
waaB	3990.31	1.99654	0.239052	8.35189	6.71773e-17	5.86731e-16
zapC	235.505	-1.95806	0.234539	-8.34857	6.90921e-17	6.02132e-16
atpF	39696.9	1.43948	0.172467	8.34637	7.03919e-17	6.12117e-16
aroK	18937.1	1.48711	0.178367	8.33738	7.59527e-17	6.59031e-16
allR	687.282	-1.57409	0.189074	-8.32523	8.41639e-17	7.28687e-16
oppC	738.84	-1.61053	0.193651	-8.31666	9.04746e-17	7.81622e-16
folA	3779.15	1.64307	0.197594	8.3154	9.14443e-17	7.88286e-16
mdtJ	733.858	2.59036	0.311587	8.31345	9.2961e-17	7.98002e-16
rsmB	7037.92	1.38985	0.167181	8.31343	9.29731e-17	7.98002e-16
fdhF	1451.21	1.50035	0.180596	8.30778	9.7507e-17	8.35114e-16
rimI	1645.65	1.43822	0.173176	8.30494	9.98728e-17	8.53537e-16
yrhB	134.102	2.55817	0.309213	8.27316	1.30456e-16	1.11252e-15
yifL	2787.14	1.33594	0.16152	8.27103	1.32806e-16	1.13013e-15
ttdR	193.856	-2.44591	0.295853	-8.26733	1.36998e-16	1.16331e-15
rhsA	264.311	1.90245	0.230219	8.26365	1.41283e-16	1.19714e-15
ribC	1346.97	-1.38587	0.168065	-8.246	1.63787e-16	1.38487e-15
narI	102.091	-3.4744	0.422041	-8.23239	1.83519e-16	1.54842e-15
bcsB	1055.17	1.44559	0.175651	8.22994	1.87301e-16	1.57698e-15
trg	351.751	-2.00543	0.243848	-8.22411	1.96645e-16	1.64866e-15
ligB	550.077	1.72161	0.209334	8.22424	1.96428e-16	1.64866e-15
ydcP	929.765	-1.72278	0.209499	-8.22333	1.97929e-16	1.65519e-15
potC	1032.82	-1.47759	0.179687	-8.22313	1.98256e-16	1.65519e-15
pstA	879.974	1.62826	0.198274	8.21213	2.17302e-16	1.81039e-15
waaQ	5127.2	1.6913	0.205979	8.21103	2.19303e-16	1.82324e-15
mpl	10311.1	1.24911	0.152281	8.20268	2.35095e-16	1.95045e-15
hybA	283.582	-2.63618	0.321633	-8.19625	2.48006e-16	2.05329e-15
eda	1814.53	-2.09102	0.255319	-8.18983	2.61601e-16	2.16134e-15
rplJ	329627	1.17828	0.143933	8.18626	2.69473e-16	2.22175e-15
groS	13310.8	1.36402	0.166916	8.1719	3.03573e-16	2.49772e-15
yifK	7812.45	1.4815	0.181412	8.1665	3.17476e-16	2.60671e-15
htpG	11594.3	1.16464	0.142646	8.16454	3.22663e-16	2.64384e-15
oppD	1412.86	-1.37363	0.168287	-8.16245	3.28299e-16	2.68449e-15
aegA	309.696	-2.06945	0.253596	-8.1604	3.33915e-16	2.7248e-15
waaP	2502.35	1.84329	0.22603	8.15507	3.48983e-16	2.84193e-15
nrdB	10282.7	1.30906	0.160538	8.15422	3.51431e-16	2.85601e-15
leuB	376.645	1.90392	0.233826	8.14247	3.87282e-16	3.14093e-15
secE	23535.3	1.13344	0.139316	8.13575	4.09388e-16	3.31345e-15
yicH	2805.39	1.3302	0.163597	8.131	4.25766e-16	3.43901e-15
mscS	8497.69	1.38205	0.170033	8.12811	4.36029e-16	3.51476e-15
ftsY	6024.51	1.24337	0.153056	8.1236	4.52537e-16	3.64045e-15
yidQ	1466.04	1.3935	0.171684	8.11665	4.79245e-16	3.84752e-15
ycbK	1146.75	-1.55985	0.192614	-8.09833	5.57203e-16	4.46437e-15
rbsC	1310.21	-2.23615	0.276905	-8.07549	6.72058e-16	5.37376e-15
chrR	1970.97	1.33208	0.164999	8.07325	6.84514e-16	5.46237e-15
argH	1556.58	1.55307	0.192511	8.06743	7.17923e-16	5.71749e-15
gcvT	865.168	-1.63937	0.20323	-8.06658	7.22951e-16	5.74601e-15
ytfF	595.892	1.81657	0.225449	8.05755	7.78358e-16	6.17404e-15
narJ	111.807	-2.82235	0.352696	-8.00223	1.22187e-15	9.6727e-15
ftsH	53168.3	1.10998	0.138754	7.99962	1.24799e-15	9.8599e-15
glpT	1458.48	-4.23377	0.529547	-7.99508	1.29494e-15	1.02105e-14
adiY	170.842	-2.50461	0.313282	-7.99473	1.29854e-15	1.02186e-14
xerD	2852.33	1.22564	0.153559	7.98155	1.44501e-15	1.13488e-14
ycgZ	125.74	2.93904	0.368461	7.97654	1.50498e-15	1.17965e-14
orn	3785.76	1.19758	0.150223	7.97201	1.56118e-15	1.22128e-14
yciU	514.678	-1.69947	0.213331	-7.96638	1.63387e-15	1.27564e-14
greB	1580.57	1.37987	0.173395	7.95798	1.74869e-15	1.3626e-14
nirD	476.031	-4.93979	0.621026	-7.95425	1.80225e-15	1.40159e-14
yoaE	1020.47	-1.39219	0.175313	-7.94117	2.00287e-15	1.55457e-14
yfbU	888.552	-1.35961	0.171585	-7.92378	2.30397e-15	1.78479e-14
bioH	1584.01	1.36291	0.172279	7.91107	2.55177e-15	1.9729e-14
dfp	4803.93	1.28191	0.162248	7.90098	2.76729e-15	2.13538e-14
cfa	929.54	-1.40195	0.178105	-7.87146	3.50527e-15	2.6996e-14
ycbL	1665.59	-1.25321	0.159355	-7.86424	3.71332e-15	2.8543e-14
yehT	270.558	-2.03957	0.259553	-7.85799	3.90349e-15	2.99468e-14
yqjF	314.951	1.75996	0.224313	7.84601	4.29473e-15	3.28849e-14
yidJ	278.191	1.7666	0.225462	7.83546	4.67129e-15	3.56995e-14
nusG	30028.9	1.21348	0.154892	7.83438	4.71157e-15	3.59382e-14
kdsC	3182.91	1.23543	0.157788	7.8297	4.89027e-15	3.72297e-14
artI	1560.78	-1.41617	0.181148	-7.81776	5.37735e-15	4.08596e-14
emrD	2139.79	1.25885	0.161159	7.8112	5.6646e-15	4.29602e-14
ynfF	141.024	-2.47628	0.317413	-7.80144	6.12047e-15	4.6329e-14
slt	2213.76	1.28859	0.16533	7.79405	6.48959e-15	4.90297e-14
srlR	649.822	-1.72043	0.220804	-7.79165	6.61382e-15	4.98735e-14
hypE	433.624	-1.69372	0.217466	-7.78843	6.78474e-15	5.10654e-14
trmL	1425.94	1.33802	0.171819	7.78739	6.84093e-15	5.1391e-14
hypF	501.663	-1.58575	0.20391	-7.77673	7.4425e-15	5.58047e-14
rsmC	7421.91	1.16753	0.150231	7.77158	7.7515e-15	5.80122e-14
aroG	2710	-1.287	0.165625	-7.77059	7.8124e-15	5.8358e-14
pta	19141.8	-1.30302	0.167976	-7.7572	8.68247e-15	6.47357e-14
rhtA	240.379	-2.05162	0.264554	-7.75504	8.8314e-15	6.57228e-14
yhcB	15472.6	1.35088	0.174459	7.74322	9.69339e-15	7.20029e-14
cbrC	629.164	1.6906	0.218366	7.74206	9.78205e-15	7.25259e-14
aroB	21069.6	1.12816	0.14573	7.7414	9.83294e-15	7.27674e-14
nuoG	3939.93	-1.35685	0.175327	-7.73896	1.0023e-14	7.40361e-14
yrbN	2340.79	1.65837	0.214671	7.72519	1.11684e-14	8.23438e-14
blc	363.629	1.60026	0.207183	7.72393	1.12801e-14	8.3013e-14
oppB	271.12	-2.08255	0.269755	-7.72014	1.16198e-14	8.53548e-14
yfjL	789.554	-1.36548	0.177157	-7.7077	1.28103e-14	9.39264e-14
zntR	493.388	1.46727	0.190554	7.70004	1.36024e-14	9.95504e-14
mntR	287.415	-1.82882	0.238044	-7.68269	1.55782e-14	1.13801e-13
ssb	10104.5	1.4979	0.195008	7.68119	1.57616e-14	1.14929e-13
uvrA	6223.12	1.19719	0.156138	7.66751	1.75372e-14	1.27642e-13
oppF	1865.48	-1.315	0.171521	-7.66674	1.76422e-14	1.28172e-13
yehU	406.775	-2.1557	0.281193	-7.66626	1.77079e-14	1.28414e-13
ychO	219.808	-1.90207	0.248298	-7.66041	1.85345e-14	1.34164e-13
rcsA	243.224	-2.56274	0.334711	-7.65657	1.90964e-14	1.3798e-13
can	15773.9	1.15308	0.150846	7.6441	2.10417e-14	1.5176e-13
yiiQ	1392.92	1.28156	0.167759	7.6393	2.18414e-14	1.57242e-13
frvX	286.806	2.14046	0.28049	7.63116	2.32659e-14	1.67195e-13
hfq	21344	1.34685	0.176594	7.62682	2.40616e-14	1.72601e-13
rbbA	987.606	1.47201	0.193112	7.62261	2.48599e-14	1.78006e-13
yfeC	367.486	-1.79634	0.235691	-7.62159	2.50569e-14	1.79094e-13
yebC	4892.65	-1.404	0.184244	-7.62033	2.53023e-14	1.80523e-13
yebK	675.324	-1.72972	0.227039	-7.61861	2.56422e-14	1.8262e-13
yhiJ	237.56	2.00618	0.263548	7.61222	2.69428e-14	1.9154e-13
rep	5885.81	1.44313	0.189601	7.61139	2.71158e-14	1.92118e-13
purD	1515.36	1.38573	0.18206	7.61137	2.71208e-14	1.92118e-13
pgk	8963.46	-1.15603	0.151896	-7.61067	2.72679e-14	1.92816e-13
ydhQ	579.386	-1.97976	0.26086	-7.58935	3.21512e-14	2.26943e-13
coaE	1689.89	1.31019	0.172687	7.58711	3.27109e-14	2.30484e-13
nuoE	698.976	-2.07471	0.273903	-7.57461	3.60204e-14	2.53354e-13
ackA	26485.6	-1.12048	0.147988	-7.57137	3.69298e-14	2.59292e-13
higA	384.796	1.64103	0.216932	7.56472	3.88709e-14	2.72439e-13
gatA	462.179	-5.24424	0.693398	-7.56311	3.93534e-14	2.75335e-13
ghrA	275.49	-1.76483	0.233451	-7.55973	4.03907e-14	2.82096e-13
yrfF	3911.2	1.13224	0.150281	7.53412	4.91645e-14	3.42771e-13
ubiE	7378.99	1.3589	0.18043	7.53144	5.01845e-14	3.4927e-13
leuA	541.166	1.63104	0.216606	7.53002	5.07332e-14	3.52472e-13
entS	1555.22	1.43799	0.191003	7.52866	5.1265e-14	3.55545e-13
yibN	9908.76	1.14029	0.151591	7.52213	5.38897e-14	3.73097e-13
ettA	22424.7	1.09858	0.146208	7.5138	5.74335e-14	3.96941e-13
yicI	600.216	1.39118	0.185232	7.51048	5.89118e-14	4.06451e-13
nfsA	604.248	-2.07498	0.276467	-7.50537	6.12544e-14	4.2188e-13
rpsR	77986.5	1.27437	0.169942	7.49882	6.43931e-14	4.4273e-13
yjgA	9085.58	1.06025	0.141461	7.49496	6.63209e-14	4.55197e-13
caiF	183.748	2.17128	0.289733	7.49408	6.67635e-14	4.57445e-13
yicR	14488.1	1.5213	0.203431	7.47821	7.5341e-14	5.15327e-13
nuoL	1525.14	-1.3932	0.18637	-7.47545	7.69397e-14	5.25358e-13
yiiG	287.777	1.80816	0.241907	7.47461	7.74357e-14	5.27838e-13
artJ	438.568	-1.55228	0.20774	-7.47226	7.88318e-14	5.36434e-13
mreC	9807.32	1.20203	0.160879	7.47163	7.9209e-14	5.38079e-13
lldR	312.675	1.7074	0.228569	7.46996	8.02217e-14	5.44029e-13
yggU	613.661	1.4576	0.195285	7.46397	8.39556e-14	5.68381e-13
pspF	176.483	-2.14576	0.287894	-7.4533	9.10373e-14	6.15276e-13
borD	6743.07	1.48853	0.199971	7.4437	9.79021e-14	6.60548e-13
yhhL	509.494	1.70488	0.22908	7.44232	9.89308e-14	6.66358e-13
fadI	96.019	-2.70034	0.363303	-7.43276	1.06356e-13	7.15158e-13
cdh	1940.14	1.34036	0.180377	7.43088	1.0788e-13	7.24178e-13
lgoT	1481.91	-1.30979	0.176292	-7.42968	1.08861e-13	7.29533e-13
dinJ	341.53	-1.68286	0.226515	-7.42937	1.09118e-13	7.30027e-13
rihA	405.085	-2.03176	0.27537	-7.37831	1.60317e-13	1.07076e-12
rhaT	215.962	1.98024	0.268415	7.37754	1.6124e-13	1.07511e-12
rlmB	3857.35	1.11395	0.151008	7.37679	1.62147e-13	1.07935e-12
yqgA	563.329	-1.55902	0.21164	-7.36638	1.75326e-13	1.16513e-12
hflK	20087.8	1.11942	0.151994	7.36489	1.7729e-13	1.17621e-12
rffG	5517.95	1.23261	0.167462	7.36054	1.83162e-13	1.21314e-12
slp	287.708	1.89501	0.257571	7.35724	1.87756e-13	1.2415e-12
tatA	6966.4	1.07536	0.14617	7.35693	1.88184e-13	1.24227e-12
lyxK	153.071	2.21842	0.301578	7.35604	1.89441e-13	1.24849e-12
rnpA	16932.4	1.21567	0.165395	7.35012	1.98032e-13	1.30294e-12
hybB	157.556	-2.09762	0.285447	-7.34854	2.00388e-13	1.31627e-12
crfC	762.363	-1.55433	0.211541	-7.34762	2.01761e-13	1.3231e-12
frlR	1324.58	1.16718	0.158873	7.34662	2.03283e-13	1.33088e-12
kdgR	917.295	-1.67267	0.22779	-7.34305	2.0878e-13	1.36463e-12
ydjF	183.269	-2.05041	0.280439	-7.31143	2.64312e-13	1.72476e-12
sbmA	443.649	-1.5589	0.213496	-7.30175	2.84042e-13	1.85046e-12
gyrA	14447.4	-1.38724	0.190002	-7.3012	2.8521e-13	1.85503e-12
dppA	2992.91	1.29555	0.17752	7.29806	2.91956e-13	1.89557e-12
yhjJ	4083.81	1.1568	0.158513	7.29785	2.92397e-13	1.89557e-12
hisL	95.3325	-3.05896	0.419816	-7.28643	3.18278e-13	2.05999e-12
ynjH	115.615	-3.01711	0.41411	-7.28578	3.19805e-13	2.06651e-12
yjaA	367.266	1.71244	0.235239	7.2796	3.34822e-13	2.16004e-12
rpsF	252446	1.28944	0.177163	7.27825	3.38169e-13	2.1781e-12
yjjG	2046.83	1.16772	0.161057	7.25034	4.1574e-13	2.67338e-12
gsk	2709.99	-1.15738	0.159843	-7.24074	4.46249e-13	2.86494e-12
ydiJ	851.153	-1.68212	0.232424	-7.23729	4.57742e-13	2.93398e-12
phnF	67.0232	3.11772	0.430866	7.23593	4.62336e-13	2.95865e-12
mqsA	1100.75	1.96246	0.271302	7.23348	4.70775e-13	3.00781e-12
ygdI	863.001	1.23954	0.17138	7.23273	4.73389e-13	3.01966e-12
prlC	7684.4	1.36849	0.189344	7.22754	4.91805e-13	3.1321e-12
yddG	160.51	-2.0643	0.285638	-7.22697	4.93884e-13	3.14031e-12
galR	486.371	-1.55752	0.215802	-7.21734	5.30141e-13	3.36546e-12
rzpD	290.57	2.24225	0.3118	7.19131	6.41722e-13	4.06731e-12
menC	1400.23	-1.33141	0.185183	-7.18971	6.4931e-13	4.10885e-12
crr	19356.8	-1.13094	0.157794	-7.16718	7.65609e-13	4.83709e-12
alaA	2950.5	-1.06857	0.149182	-7.16282	7.9037e-13	4.9856e-12
dgoT	286.885	1.96889	0.274933	7.16135	7.98861e-13	5.03118e-12
serS	15177.9	-1.06817	0.149201	-7.15924	8.11263e-13	5.1012e-12
metE	694.507	1.53062	0.214042	7.15106	8.6113e-13	5.40621e-12
asnB	1257.95	-1.20224	0.168197	-7.1478	8.81808e-13	5.5273e-12
ychN	749.202	-1.24515	0.17426	-7.14536	8.97585e-13	5.61733e-12
flc	412.129	-1.53358	0.214786	-7.14005	9.32994e-13	5.82975e-12
plsB	14935	1.00739	0.141141	7.1375	9.50442e-13	5.92945e-12
yegH	1287.98	-1.20121	0.168396	-7.13325	9.80267e-13	6.10593e-12
aldA	135.345	-2.63981	0.370241	-7.12997	1.00394e-12	6.24359e-12
mppA	1244.3	-1.32812	0.186468	-7.12249	1.05991e-12	6.58138e-12
mutY	4964.27	1.08307	0.152229	7.11475	1.12117e-12	6.95089e-12
fpr	3232.7	1.21745	0.171253	7.10904	1.16851e-12	7.23308e-12
ygaH	1106.85	1.22248	0.172502	7.08676	1.37293e-12	8.48527e-12
yaaJ	637.14	-1.42069	0.200563	-7.0835	1.40557e-12	8.66826e-12
iadA	3766.45	1.13713	0.160535	7.08337	1.4069e-12	8.66826e-12
ruvC	2528.21	-1.1641	0.164437	-7.0793	1.44884e-12	8.91281e-12
phnK	89.4692	2.87049	0.405893	7.07204	1.52669e-12	9.37724e-12
rdgB	2128.51	1.12301	0.159354	7.04728	1.82453e-12	1.11893e-11
sugE	1597.04	1.48368	0.210574	7.04588	1.8429e-12	1.12845e-11
yehD	41.7397	-5.57002	0.79163	-7.03614	1.97643e-12	1.20836e-11
hflX	15556.4	1.12649	0.160149	7.03402	2.00662e-12	1.22493e-11
hslO	5756.8	1.23161	0.175116	7.03313	2.01945e-12	1.23088e-11
artM	1235.26	-1.28525	0.182975	-7.02417	2.15343e-12	1.31052e-11
yffS	362.679	-1.93926	0.276209	-7.021	2.2028e-12	1.33852e-11
yecC	365.948	-1.59392	0.227141	-7.0173	2.26202e-12	1.37241e-11
betB	2150.61	1.25675	0.179275	7.01021	2.37952e-12	1.4415e-11
yghG	546.876	1.6333	0.233251	7.00233	2.51734e-12	1.52267e-11
yijF	170.297	2.03327	0.290441	7.00063	2.5482e-12	1.53899e-11
panM	1522.58	1.10083	0.157542	6.9875	2.79821e-12	1.68742e-11
nrdG	338.37	-2.0748	0.297202	-6.9811	2.92877e-12	1.76347e-11
ydgH	798.864	-1.41652	0.20306	-6.97588	3.03965e-12	1.82747e-11
yccJ	85.5064	-2.65411	0.381024	-6.96573	3.26709e-12	1.96124e-11
ugpB	178.494	1.88648	0.270956	6.96231	3.34739e-12	2.00642e-11
yhhJ	334.424	1.76877	0.254061	6.96199	3.35494e-12	2.00791e-11
rpoZ	15590.9	1.22984	0.176816	6.95552	3.51255e-12	2.09908e-11
gadX	843.126	1.73308	0.249238	6.95351	3.56306e-12	2.12607e-11
mtlD	3678.7	1.18862	0.171159	6.94452	3.79759e-12	2.26261e-11
yihS	426.29	1.71822	0.2479	6.93109	4.17602e-12	2.48436e-11
lipB	770.665	-1.66293	0.240156	-6.9244	4.37828e-12	2.60079e-11
clsC	283.593	-1.57467	0.227694	-6.91573	4.65454e-12	2.76077e-11
holD	2367.32	1.2212	0.176733	6.90987	4.85099e-12	2.873e-11
adeQ	134.633	2.32655	0.337549	6.89248	5.48271e-12	3.24037e-11
mdtE	224.418	1.76511	0.256097	6.89236	5.48758e-12	3.24037e-11
yggW	2814.02	1.15341	0.167351	6.89213	5.49615e-12	3.24061e-11
yiiR	591.878	1.32236	0.191926	6.88995	5.58128e-12	3.28592e-11
acpH	568.042	1.30196	0.188992	6.88893	5.62121e-12	3.30454e-11
ndk	6847.59	1.10624	0.160674	6.88502	5.77799e-12	3.39169e-11
mdtK	655.186	-1.27204	0.185467	-6.85858	6.95488e-12	4.0765e-11
ghrB	5287.77	1.08555	0.158336	6.85601	7.08101e-12	4.14432e-11
yjjX	1276.34	1.13574	0.166253	6.83139	8.40929e-12	4.91449e-11
zntA	2558.23	1.21836	0.178444	6.82771	8.62795e-12	5.03487e-11
yagU	351.157	-1.70659	0.250319	-6.81769	9.25167e-12	5.39093e-11
dosC	60.8935	-4.59006	0.674426	-6.80587	1.00441e-11	5.84408e-11
nupC	3240.56	-1.45066	0.21317	-6.80518	1.00924e-11	5.8636e-11
btuR	341.459	-1.50185	0.220785	-6.80231	1.02957e-11	5.96502e-11
bcsA	881.309	1.21894	0.179195	6.80229	1.02969e-11	5.96502e-11
gatD	135.681	-2.30096	0.338445	-6.79861	1.05634e-11	6.11048e-11
crp	21581.5	1.09501	0.16114	6.79542	1.07996e-11	6.23802e-11
yegI	416.428	1.51817	0.22353	6.79179	1.10754e-11	6.38803e-11
yrdD	2489.75	1.04375	0.153778	6.78737	1.14196e-11	6.577e-11
grxA	1762.15	1.76348	0.260049	6.78136	1.19053e-11	6.84687e-11
glcC	301.556	1.7317	0.25592	6.76658	1.31866e-11	7.57275e-11
sohB	1138.82	-1.64988	0.243855	-6.76585	1.3253e-11	7.59991e-11
aslB	367.696	1.43389	0.212327	6.75323	1.44586e-11	8.27935e-11
betT	1806.17	1.06543	0.157867	6.74893	1.48937e-11	8.51618e-11
yjgM	1058.42	1.36903	0.203083	6.74123	1.57046e-11	8.96699e-11
glk	697.222	-1.47387	0.218981	-6.7306	1.6897e-11	9.63398e-11
parC	10751.2	1.11697	0.166132	6.72339	1.77548e-11	1.01085e-10
ypfM	231.811	-2.61738	0.389313	-6.72307	1.77934e-11	1.0116e-10
setB	215.577	-1.88601	0.280976	-6.71236	1.91498e-11	1.08716e-10
aroA	1191.73	-1.31995	0.19681	-6.70674	1.9902e-11	1.12825e-10
yhhW	1065.51	1.26153	0.188187	6.70357	2.03387e-11	1.15136e-10
aslA	440.949	1.59	0.237201	6.7032	2.0391e-11	1.15269e-10
yhgA	660.031	1.30002	0.194115	6.69714	2.12537e-11	1.19975e-10
hypC	65.9722	-2.85122	0.425796	-6.69621	2.13887e-11	1.20566e-10
fadA	290.456	1.55066	0.23184	6.6885	2.25475e-11	1.26918e-10
gstB	332.096	-1.58022	0.236925	-6.66971	2.56303e-11	1.44066e-10
yheS	5246.45	1.10184	0.165407	6.66136	2.71302e-11	1.52282e-10
rlmE	10196.2	1.03964	0.156461	6.64475	3.03727e-11	1.70241e-10
mhpR	161.793	2.01856	0.303911	6.64196	3.0954e-11	1.73255e-10
paaY	198.001	-1.71691	0.258507	-6.64163	3.10241e-11	1.73403e-10
nikE	383.867	-1.69204	0.255067	-6.6337	3.2737e-11	1.8272e-10
psd	7417.56	1.00337	0.151334	6.63019	3.3525e-11	1.86856e-10
lspA	2721.32	0.976073	0.147334	6.62488	3.47522e-11	1.93425e-10
guaA	10484.6	-1.29873	0.196236	-6.61823	3.63518e-11	2.02045e-10
pstB	1351.88	1.18259	0.178741	6.61624	3.6845e-11	2.045e-10
pldB	3643.17	0.957717	0.144975	6.6061	3.94579e-11	2.18697e-10
feoC	521.678	-1.60145	0.242921	-6.59246	4.32588e-11	2.3943e-10
yjbH	229.79	1.79579	0.272745	6.58415	4.57507e-11	2.5287e-10
znuC	564.504	-1.33199	0.202358	-6.58236	4.63053e-11	2.5558e-10
adeP	8132.74	1.12812	0.17149	6.57835	4.75697e-11	2.62194e-10
mtfA	192.638	-2.08692	0.31749	-6.57318	4.92509e-11	2.71084e-10
mgsA	1087.51	-1.40761	0.214155	-6.57282	4.93696e-11	2.71362e-10
yiiD	2030.1	1.29103	0.196525	6.5693	5.05528e-11	2.77482e-10
yceH	354.252	-1.38897	0.211486	-6.56766	5.11104e-11	2.80156e-10
gcvP	794.025	-1.50752	0.229654	-6.56434	5.22646e-11	2.86087e-10
pgl	1222.92	-1.63222	0.248853	-6.55896	5.41828e-11	2.9618e-10
rraB	13311.1	1.01804	0.155409	6.5507	5.72688e-11	3.12619e-10
dtpB	2404.61	1.09091	0.166644	6.54638	5.89497e-11	3.21352e-10
bcsZ	333.777	1.39527	0.213205	6.54425	5.97964e-11	3.25522e-10
eptB	2452.97	1.08684	0.166309	6.53504	6.35921e-11	3.45711e-10
rsgA	8893.77	0.998474	0.152841	6.53277	6.45627e-11	3.50508e-10
ppa	59107	0.948779	0.145507	6.52049	7.00785e-11	3.79934e-10
leuC	384.372	1.58337	0.242874	6.5193	7.06362e-11	3.82437e-10
yidD	6170.5	1.12257	0.172252	6.51704	7.17073e-11	3.87707e-10
yejG	2147.72	1.03625	0.159115	6.51261	7.38573e-11	3.9879e-10
nudC	1518.94	1.08177	0.166365	6.50241	7.9044e-11	4.26216e-10
cydX	221.495	-2.2855	0.351675	-6.49889	8.09122e-11	4.35698e-10
rplX	91923.9	1.13825	0.175168	6.49805	8.137e-11	4.3757e-10
efp	48020.9	1.13691	0.175021	6.49582	8.2585e-11	4.43504e-10
iclR	5290.29	1.08447	0.16722	6.48529	8.85632e-11	4.74966e-10
rpmB	144035	1.02834	0.15875	6.47778	9.30843e-11	4.98541e-10
acpP	78404.7	-1.14986	0.177738	-6.46942	9.83824e-11	5.26207e-10
yhjD	819.855	1.14894	0.177677	6.46642	1.00349e-10	5.36002e-10
ydjX	108.628	-2.11638	0.327327	-6.46563	1.00878e-10	5.38107e-10
pdxK	634.755	-1.23565	0.191171	-6.46357	1.02259e-10	5.44744e-10
xylB	236.607	2.08197	0.322194	6.46186	1.03425e-10	5.50214e-10
yidK	132.886	2.17655	0.337713	6.44498	1.15615e-10	6.14243e-10
arcB	2487.27	-1.18175	0.183381	-6.44426	1.16165e-10	6.16342e-10
kch	375.676	-1.41575	0.219831	-6.44016	1.19345e-10	6.32369e-10
rplQ	124429	1.03121	0.160304	6.43286	1.25225e-10	6.62644e-10
ycfL	624.735	-1.45205	0.22615	-6.42073	1.35619e-10	7.16687e-10
rplE	176474	1.10541	0.172205	6.41914	1.37047e-10	7.23271e-10
ilvA	1479.83	1.25505	0.195646	6.41491	1.40905e-10	7.42647e-10
lsrR	37.5373	-4.45924	0.695529	-6.4113	1.44289e-10	7.59474e-10
argG	1632.99	-1.07803	0.168356	-6.40328	1.52076e-10	7.99407e-10
mlaB	1797.57	1.20949	0.18945	6.38419	1.7231e-10	9.0457e-10
ftsE	2078.67	1.00418	0.157439	6.37819	1.79192e-10	9.39457e-10
yceM	365.046	-1.34249	0.210554	-6.37598	1.81792e-10	9.51834e-10
polB	1555.2	1.03896	0.163033	6.37272	1.85709e-10	9.71063e-10
fdhD	1767.12	1.14107	0.179299	6.36409	1.96457e-10	1.02591e-09
yjbB	1067.78	1.13722	0.17884	6.35888	2.03235e-10	1.05991e-09
trmA	6111.82	1.00985	0.158877	6.35619	2.06822e-10	1.07721e-09
nhaA	4334.28	0.938875	0.14791	6.34761	2.18692e-10	1.13754e-09
yibQ	2256.54	1.053	0.165916	6.34659	2.20136e-10	1.14355e-09
frvR	326.238	1.38707	0.21866	6.34349	2.24616e-10	1.16531e-09
yfbT	823.083	-1.21387	0.191411	-6.34171	2.27228e-10	1.17732e-09
murB	4996.43	1.16475	0.183716	6.33994	2.2985e-10	1.18936e-09
hsdM	3975.21	1.07694	0.169984	6.33553	2.36523e-10	1.22229e-09
iscS	16392	1.05467	0.166599	6.3306	2.44217e-10	1.26041e-09
kefB	584.391	1.33947	0.211715	6.32675	2.50385e-10	1.29057e-09
ybhG	202.168	-1.63061	0.257859	-6.32366	2.55447e-10	1.31495e-09
cho	239.593	-1.59643	0.252468	-6.3233	2.56039e-10	1.3163e-09
dcyD	533.032	-1.3308	0.21068	-6.3167	2.67201e-10	1.37191e-09
mnmG	19153.2	1.51196	0.239374	6.3163	2.67907e-10	1.37376e-09
nuoH	1106.94	-1.17597	0.186198	-6.31567	2.6899e-10	1.37754e-09
zraR	777.527	1.24235	0.196953	6.30786	2.82921e-10	1.44701e-09
kefG	465.377	1.47989	0.234931	6.29925	2.99091e-10	1.52775e-09
gpmA	5582.35	-1.29774	0.206044	-6.29838	3.00766e-10	1.53433e-09
yjfZ	1197.28	1.23304	0.195857	6.29565	3.06121e-10	1.55965e-09
pdxH	836.282	-1.13681	0.180909	-6.28385	3.30283e-10	1.68059e-09
chaC	136.107	-1.96864	0.313523	-6.2791	3.40543e-10	1.73058e-09
ydiH	110.883	-2.19251	0.349408	-6.27494	3.49772e-10	1.77521e-09
pgaB	241.166	1.73747	0.277015	6.27209	3.56227e-10	1.80567e-09
hdeA	806.613	1.32722	0.211785	6.26681	3.68523e-10	1.86562e-09
rimO	2811.88	-0.965924	0.154156	-6.26587	3.70747e-10	1.87449e-09
alaC	225.299	-1.63159	0.260436	-6.26483	3.73226e-10	1.88463e-09
lptC	2787.6	0.946728	0.151173	6.26255	3.78724e-10	1.90996e-09
yeaE	401.453	-1.27336	0.203414	-6.25997	3.85061e-10	1.93946e-09
mnmH	365.726	-1.51115	0.241545	-6.25618	3.94527e-10	1.98462e-09
priA	2875.17	0.936773	0.149758	6.25525	3.96873e-10	1.9939e-09
ypeA	132.631	-2.47499	0.395806	-6.25305	4.02511e-10	2.01967e-09
frlD	296.088	1.50588	0.240965	6.24938	4.12076e-10	2.06506e-09
bdcR	670.29	1.25776	0.201407	6.24488	4.24125e-10	2.12276e-09
rtcB	350.356	1.52442	0.24416	6.24352	4.27828e-10	2.1386e-09
yhdN	583.749	1.43943	0.230739	6.23833	4.4228e-10	2.20806e-09
fepB	938.099	1.28679	0.206626	6.22765	4.73476e-10	2.36085e-09
ycaR	329.516	-1.53511	0.246616	-6.22471	4.82451e-10	2.40258e-09
rplN	162475	1.0923	0.175523	6.22311	4.8741e-10	2.42424e-09
spy	233.823	1.44925	0.23294	6.22157	4.9219e-10	2.44496e-09
oppA	4005.58	-0.942605	0.15162	-6.2169	5.07088e-10	2.51581e-09
nfi	1885	1.00598	0.162184	6.20267	5.55137e-10	2.75076e-09
phnO	149.729	1.79268	0.289242	6.19785	5.72385e-10	2.8327e-09
selB	4241.91	0.997745	0.161074	6.19433	5.85349e-10	2.89325e-09
lpxM	1441.61	-1.01795	0.164357	-6.19353	5.88302e-10	2.90424e-09
chaA	2032.91	-1.11074	0.179502	-6.1879	6.09723e-10	3.00625e-09
yciK	469.455	-1.29396	0.209485	-6.17687	6.53865e-10	3.2199e-09
ravA	2065.81	-1.14399	0.185336	-6.17253	6.72063e-10	3.30542e-09
plsC	3177.35	0.953507	0.154572	6.16868	6.88617e-10	3.38265e-09
hypT	1379.99	1.06674	0.173008	6.16583	7.01133e-10	3.43864e-09
rplL	315744	1.00618	0.163191	6.16569	7.01746e-10	3.43864e-09
uxaB	139.143	-2.21874	0.360411	-6.15613	7.4544e-10	3.64825e-09
yidX	899.872	1.27773	0.207618	6.15425	7.54345e-10	3.68729e-09
phnP	237.14	1.50525	0.244816	6.14847	7.82328e-10	3.81938e-09
yigA	1598.53	1.08218	0.176052	6.14696	7.89839e-10	3.85131e-09
ykgF	78.6083	-2.48229	0.403917	-6.14554	7.96898e-10	3.88097e-09
mdtG	178.457	-1.79529	0.292206	-6.14393	8.05055e-10	3.91431e-09
dhaR	478.603	-1.19452	0.194427	-6.1438	8.05713e-10	3.91431e-09
prmA	4873.13	0.915389	0.14906	6.14107	8.19657e-10	3.97719e-09
srlQ	542.596	-1.18492	0.193013	-6.13907	8.30047e-10	4.02269e-09
ydfG	1845.55	-1.18782	0.193649	-6.13384	8.57814e-10	4.15219e-09
dacC	724.693	-1.25995	0.205467	-6.13211	8.67216e-10	4.1926e-09
yhiM	349.095	1.36014	0.221826	6.13157	8.70186e-10	4.20184e-09
tehB	387.306	-1.38216	0.225581	-6.12709	8.95001e-10	4.31642e-09
tsaB	1184.46	-1.38703	0.226655	-6.11956	9.38358e-10	4.52004e-09
yfeA	1331.44	-1.0718	0.175481	-6.10781	1.0101e-09	4.85975e-09
recJ	6102.93	1.07003	0.175198	6.10755	1.01174e-09	4.86175e-09
artQ	928.76	-1.35859	0.22246	-6.10712	1.01445e-09	4.86888e-09
xylR	803.156	1.14839	0.188164	6.10315	1.04e-09	4.98548e-09
waaO	3180.93	1.66441	0.272973	6.09736	1.07837e-09	5.1632e-09
sucC	889.167	-1.3284	0.21804	-6.09247	1.11183e-09	5.31697e-09
amn	1281.72	-1.0261	0.168441	-6.09173	1.11698e-09	5.3352e-09
dam	4723.46	0.951779	0.156322	6.08858	1.13916e-09	5.43459e-09
yhdT	690.972	1.13642	0.186822	6.08291	1.18021e-09	5.62369e-09
rluE	622.037	-1.19721	0.197028	-6.07637	1.22933e-09	5.85074e-09
rpe	2774.32	0.911194	0.149972	6.07577	1.23396e-09	5.86575e-09
phoU	1470.78	1.05462	0.173625	6.07414	1.24658e-09	5.91863e-09
ybiR	186.991	-1.67627	0.27633	-6.0662	1.30974e-09	6.21109e-09
rimJ	555.717	-1.19796	0.197734	-6.05846	1.37434e-09	6.50967e-09
rsmA	7160.97	0.941437	0.155578	6.05123	1.43748e-09	6.80065e-09
yigB	1614.55	0.991997	0.16403	6.04767	1.4696e-09	6.94433e-09
nagE	1719.09	-1.22146	0.202276	-6.03857	1.5549e-09	7.33867e-09
argO	695.059	1.16958	0.193804	6.03483	1.59127e-09	7.50144e-09
shiA	545.878	-1.20038	0.198945	-6.03374	1.60207e-09	7.54341e-09
csdE	1411.2	1.04613	0.173511	6.0292	1.64776e-09	7.74933e-09
ybiH	366.948	-1.29905	0.215494	-6.02821	1.65782e-09	7.78743e-09
hinT	1225.82	-1.28654	0.21355	-6.02455	1.69581e-09	7.95649e-09
yhgE	1330.67	1.03669	0.17219	6.02065	1.73715e-09	8.14082e-09
ilvE	1518.01	1.08487	0.180298	6.01709	1.77585e-09	8.31239e-09
yaeQ	1716.46	1.06775	0.177474	6.0164	1.78336e-09	8.33772e-09
yihP	170.696	1.74185	0.289975	6.00689	1.89117e-09	8.83138e-09
cadB	301.701	1.67299	0.279074	5.99479	2.03745e-09	9.50333e-09
ynfC	254.328	-1.47176	0.24584	-5.98667	2.14179e-09	9.97828e-09
slyD	50846.9	0.988764	0.165247	5.98357	2.18302e-09	1.01585e-08
yaaA	2396.2	0.998429	0.167039	5.97724	2.26954e-09	1.05487e-08
lptA	3752.57	0.903181	0.151146	5.97556	2.29305e-09	1.06455e-08
sucB	1797.77	-1.12345	0.18833	-5.96529	2.44195e-09	1.13236e-08
kdgK	3207.65	1.07988	0.181068	5.96392	2.4625e-09	1.14056e-08
yheT	1453.03	1.05831	0.177487	5.96276	2.48013e-09	1.14738e-08
rtcA	442.786	1.3037	0.218797	5.95848	2.54602e-09	1.1765e-08
lrhA	745.06	-1.12627	0.189197	-5.95287	2.63482e-09	1.21612e-08
icd	4820.68	-1.35145	0.227105	-5.95077	2.66891e-09	1.23043e-08
yiaJ	951.004	1.02782	0.172741	5.95002	2.68103e-09	1.23458e-08
ycaO	7494.64	-0.924258	0.15536	-5.94914	2.69559e-09	1.23985e-08
bacA	2052.33	1.03666	0.174947	5.92554	3.11274e-09	1.43006e-08
bax	7710.82	1.1401	0.192427	5.92486	3.12569e-09	1.43435e-08
arfB	554.772	1.13732	0.192094	5.92062	3.20734e-09	1.47012e-08
yfiR	577.224	-1.35569	0.228992	-5.92024	3.21464e-09	1.47177e-08
djlA	2086.83	0.960753	0.162366	5.91721	3.27458e-09	1.49749e-08
hemD	3092.05	1.20065	0.202961	5.9157	3.3046e-09	1.50948e-08
yiaG	153.649	1.79611	0.30378	5.91252	3.36915e-09	1.5372e-08
bfr	606.051	1.13639	0.192592	5.9005	3.62398e-09	1.65157e-08
uvrY	1744.25	-0.953598	0.161983	-5.88701	3.93235e-09	1.79005e-08
rstB	902.666	-0.992505	0.168627	-5.88582	3.96094e-09	1.80101e-08
cobB	867.975	-1.05925	0.180048	-5.88314	4.02547e-09	1.82825e-08
ychE	531.595	-1.14892	0.195307	-5.88267	4.03702e-09	1.83141e-08
anmK	178.438	-1.53127	0.260317	-5.88233	4.0453e-09	1.83307e-08
lpp	149182	-1.43712	0.244324	-5.882	4.05327e-09	1.83459e-08
yhbT	2572.04	-1.01454	0.172525	-5.88055	4.08902e-09	1.84867e-08
cbl	743.618	-1.20478	0.204935	-5.87886	4.1309e-09	1.86548e-08
dsbC	3371.24	1.13901	0.193791	5.87753	4.16439e-09	1.87847e-08
hemE	4468.36	0.916456	0.156051	5.8728	4.28496e-09	1.9298e-08
pnp	62806.3	0.87647	0.149245	5.87269	4.28791e-09	1.9298e-08
bamB	5330.18	-1.27245	0.216887	-5.86687	4.44107e-09	1.99334e-08
menE	1172.38	-1.21142	0.206484	-5.86687	4.44112e-09	1.99334e-08
rtn	752.607	-1.06923	0.182252	-5.86675	4.44413e-09	1.99334e-08
phnM	109.02	2.00179	0.341656	5.85907	4.65459e-09	2.08538e-08
ybdG	1436.38	-0.993072	0.169782	-5.84912	4.94192e-09	2.21162e-08
rplP	101937	0.924409	0.15809	5.84736	4.99421e-09	2.23251e-08
melA	357.87	1.34671	0.230379	5.84562	5.04674e-09	2.25093e-08
slyX	3272.41	1.31859	0.225564	5.84575	5.04306e-09	2.25093e-08
ygdD	584.878	1.35032	0.231224	5.83987	5.22408e-09	2.32741e-08
uspF	136.822	-1.86809	0.320004	-5.83771	5.29217e-09	2.35511e-08
folM	398.875	-1.36237	0.233386	-5.83739	5.30251e-09	2.35707e-08
dppF	722.54	1.14435	0.196239	5.83139	5.49661e-09	2.44062e-08
cspG	22662.1	0.987813	0.169487	5.82827	5.60055e-09	2.48399e-08
eamB	131.868	-1.73433	0.29891	-5.80219	6.54541e-09	2.89983e-08
tusA	2347.59	0.972889	0.167686	5.80185	6.55861e-09	2.90244e-08
lptG	4967.15	0.968348	0.166928	5.80098	6.59302e-09	2.91442e-08
malM	574.012	1.08105	0.187028	5.78017	7.46246e-09	3.29509e-08
rpmH	79850.3	1.18485	0.205073	5.77774	7.57123e-09	3.33941e-08
waaY	3320.65	2.70464	0.46815	5.77729	7.59118e-09	3.3445e-08
mak	161.641	-1.8079	0.313039	-5.77534	7.67991e-09	3.37984e-08
eutB	1736.33	-1.0364	0.179484	-5.77432	7.72654e-09	3.3966e-08
gltX	15140.8	-0.834606	0.144973	-5.75696	8.56407e-09	3.76062e-08
ybjN	1360.82	-0.95158	0.165417	-5.75261	8.78746e-09	3.85446e-08
phnH	66.7852	2.45909	0.427867	5.74733	9.06633e-09	3.97239e-08
nhaB	3012.68	-0.89734	0.156289	-5.74155	9.38144e-09	4.10593e-08
truC	1660.68	0.987187	0.17199	5.73979	9.47951e-09	4.14429e-08
ycjF	76.0618	-2.38	0.414674	-5.73944	9.49924e-09	4.14835e-08
rpmG	36412.8	1.09549	0.190931	5.73764	9.60076e-09	4.18808e-08
tadA	2171.77	1.06292	0.185598	5.72703	1.02204e-08	4.45351e-08
btuC	598.55	-1.09839	0.191866	-5.72478	1.03568e-08	4.508e-08
mdtP	112.135	1.84048	0.321689	5.7213	1.05712e-08	4.59625e-08
yejE	120.679	-1.9798	0.346223	-5.71828	1.07606e-08	4.6735e-08
damX	18512	0.859915	0.150784	5.70295	1.17751e-08	5.10854e-08
ihfB	4958.68	-0.858393	0.150592	-5.70014	1.19712e-08	5.18796e-08
ghxP	932.574	0.948127	0.166346	5.69973	1.19998e-08	5.19468e-08
fdoI	6904.77	0.920047	0.161469	5.69797	1.21242e-08	5.24281e-08
ddlA	6639.42	0.831782	0.146307	5.68519	1.3067e-08	5.64436e-08
ybgI	454.253	-1.31055	0.230671	-5.68148	1.3353e-08	5.76166e-08
suhB	27962	0.964723	0.169972	5.67576	1.38073e-08	5.95123e-08
gcvH	317.809	-1.54547	0.272432	-5.67285	1.40439e-08	6.04665e-08
ynfE	195.251	-1.53268	0.270283	-5.67066	1.42245e-08	6.11776e-08
yafQ	167.328	-1.75329	0.309232	-5.66982	1.42945e-08	6.14123e-08
upp	6523.99	-0.947641	0.167372	-5.66189	1.49716e-08	6.42516e-08
ygaZ	5284.77	0.871878	0.153996	5.66169	1.49893e-08	6.42583e-08
ucpA	2186.16	-1.10435	0.195129	-5.65962	1.51705e-08	6.49651e-08
yibG	57.8542	2.47737	0.43787	5.65779	1.53338e-08	6.55937e-08
yejA	586.294	-1.06439	0.188202	-5.65558	1.55321e-08	6.63706e-08
xylA	295.503	1.40685	0.248855	5.65328	1.57418e-08	6.71945e-08
marR	439.388	1.15132	0.20367	5.65289	1.5777e-08	6.72725e-08
rspR	1414.22	-0.979998	0.173414	-5.65119	1.59341e-08	6.78696e-08
birA	2309.62	1.13309	0.200672	5.64646	1.63785e-08	6.96876e-08
abgR	96.9657	-2.15315	0.381494	-5.64399	1.66153e-08	7.06194e-08
ilvD	1292.12	1.12936	0.200122	5.64339	1.66736e-08	7.07914e-08
acrF	643.634	1.1715	0.207766	5.63857	1.71468e-08	7.27228e-08
yibT	1185.56	1.3414	0.238035	5.63532	1.74737e-08	7.40305e-08
yfgD	1053.14	-1.15519	0.205047	-5.63377	1.76309e-08	7.4617e-08
yfcL	1220.7	-1.02207	0.181536	-5.63014	1.80061e-08	7.61237e-08
yciI	759.331	-1.10127	0.195786	-5.62487	1.85649e-08	7.84025e-08
acrZ	1092.18	-1.45473	0.258656	-5.62417	1.86404e-08	7.86382e-08
fsr	307.895	-1.28649	0.228757	-5.62381	1.86793e-08	7.87186e-08
yihX	1260.6	1.05578	0.18779	5.62215	1.88595e-08	7.93304e-08
nhaR	1622.65	1.0032	0.178439	5.62211	1.88644e-08	7.93304e-08
yibB	3246.73	1.42951	0.254435	5.61837	1.92773e-08	8.09808e-08
hcp	83.2888	-2.06701	0.368065	-5.61587	1.95573e-08	8.20704e-08
sdiA	971.673	-1.14498	0.204039	-5.61157	2.00494e-08	8.40466e-08
uspB	318.863	1.23348	0.220041	5.60571	2.07409e-08	8.68537e-08
nrfG	127.971	1.72919	0.308498	5.60519	2.08022e-08	8.70188e-08
ybaQ	1053.76	-1.04736	0.186887	-5.60424	2.09177e-08	8.74099e-08
spoT	23970	0.847057	0.151201	5.60218	2.11675e-08	8.83608e-08
xylE	243.356	1.49785	0.267838	5.59239	2.23964e-08	9.33928e-08
higB	260.532	1.53359	0.274451	5.58784	2.2991e-08	9.57719e-08
hofB	502.926	1.14123	0.204334	5.58511	2.33555e-08	9.71883e-08
rnlA	2015.62	-1.0401	0.186286	-5.58333	2.35953e-08	9.80832e-08
zapA	11432	0.854969	0.153697	5.56269	2.65648e-08	1.10312e-07
mscM	3945.19	0.818696	0.147342	5.55644	2.75336e-08	1.14216e-07
yhdJ	346.501	1.19111	0.214523	5.55237	2.81823e-08	1.16785e-07
yhhX	2724.38	0.84191	0.151755	5.54783	2.89244e-08	1.19735e-07
sbp	647.806	1.09973	0.198268	5.54667	2.91157e-08	1.20401e-07
yjfI	41.1531	2.83315	0.510931	5.54508	2.93815e-08	1.21374e-07
pfkA	11034.1	-0.862559	0.155624	-5.54257	2.98065e-08	1.23002e-07
lpxT	4544.96	1.13055	0.204527	5.52761	3.24627e-08	1.33824e-07
pflD	457.471	1.23312	0.223153	5.52587	3.27863e-08	1.35019e-07
murQ	227.562	-1.55267	0.281046	-5.52463	3.30177e-08	1.35831e-07
argT	509.938	1.15516	0.209171	5.52255	3.34116e-08	1.37309e-07
hisM	71.0055	-2.31174	0.41925	-5.51399	3.5078e-08	1.44008e-07
moaA	3663.38	-0.852882	0.154919	-5.50536	3.68423e-08	1.51095e-07
yidA	4136.69	0.833302	0.151567	5.49792	3.84304e-08	1.57446e-07
sgbE	172.51	1.60614	0.292242	5.49593	3.88658e-08	1.59065e-07
rbsR	934.925	1.04135	0.189485	5.49571	3.89146e-08	1.59101e-07
yjbR	632.326	1.10505	0.20111	5.49478	3.91199e-08	1.59777e-07
setC	142.723	1.60489	0.292179	5.49283	3.95551e-08	1.61388e-07
apaH	1850.38	0.873921	0.159183	5.49005	4.01817e-08	1.63777e-07
sucA	1927.96	-0.990951	0.180511	-5.4897	4.0261e-08	1.63932e-07
rpsH	76606.1	0.971166	0.176924	5.48917	4.03818e-08	1.64255e-07
ybhA	890.589	-1.00571	0.183504	-5.48056	4.23979e-08	1.72279e-07
ybhD	61.2354	-2.73964	0.500194	-5.47716	4.32216e-08	1.75447e-07
trpA	244.019	-1.3708	0.250876	-5.46405	4.65383e-08	1.88717e-07
trmH	3279.68	0.835176	0.153021	5.45791	4.81764e-08	1.95161e-07
gmhB	542.574	-1.55409	0.28495	-5.45392	4.92718e-08	1.99395e-07
gcd	4148	1.03389	0.189589	5.45331	4.94407e-08	1.99875e-07
ansB	716.601	-2.76953	0.508523	-5.44622	5.14507e-08	2.0779e-07
tatB	4969.64	0.902255	0.165722	5.4444	5.19809e-08	2.09718e-07
apt	7061.76	-0.975001	0.179277	-5.43851	5.37269e-08	2.16542e-07
yihW	1143.71	0.996541	0.18345	5.43221	5.56601e-08	2.2388e-07
yaiW	805.513	-0.926091	0.170479	-5.4323	5.56313e-08	2.2388e-07
grxB	620.099	-1.05826	0.19484	-5.43144	5.59011e-08	2.24622e-07
yjcB	1586.56	1.24136	0.228745	5.42682	5.73674e-08	2.30281e-07
hsrA	890.775	0.924916	0.170717	5.41782	6.03308e-08	2.41932e-07
malS	529.177	1.08786	0.200979	5.4128	6.20485e-08	2.48569e-07
leuE	373.06	-1.18311	0.218646	-5.41109	6.26423e-08	2.50696e-07
yiiM	559.982	1.16418	0.215157	5.41084	6.27291e-08	2.5079e-07
flgJ	1331.9	-7.80676	1.44289	-5.41051	6.28458e-08	2.51004e-07
helD	995.733	-1.12434	0.207978	-5.40608	6.44191e-08	2.5703e-07
ccmF	178.47	-1.72403	0.319031	-5.40396	6.5186e-08	2.59829e-07
nagK	1344.44	-0.877112	0.162436	-5.39974	6.67393e-08	2.65753e-07
ldtA	694.303	-1.12512	0.20841	-5.39861	6.71592e-08	2.66891e-07
mfd	2175.49	-1.09218	0.202303	-5.39872	6.71177e-08	2.66891e-07
rlmH	5022.51	0.884369	0.163924	5.39499	6.85272e-08	2.72055e-07
yijE	698.716	1.18902	0.220441	5.39382	6.89739e-08	2.73555e-07
sucD	889.199	-1.17464	0.21779	-5.39346	6.91155e-08	2.73843e-07
dtpC	425.988	1.07696	0.199712	5.3926	6.94453e-08	2.74876e-07
fsaB	134.081	1.56708	0.291342	5.37883	7.4971e-08	2.96453e-07
fadJ	174.735	-1.40458	0.261502	-5.37121	7.82109e-08	3.08956e-07
phoP	1147.8	-1.12651	0.20977	-5.37023	7.86342e-08	3.1032e-07
ykgE	53.2115	-2.66523	0.496315	-5.37003	7.8725e-08	3.1037e-07
yicL	976.157	0.919692	0.171291	5.36919	7.90901e-08	3.115e-07
fklB	8381.75	0.848246	0.158099	5.36529	8.08209e-08	3.18002e-07
sad	128.564	-1.73421	0.32338	-5.36276	8.196e-08	3.22165e-07
puuA	409.156	1.38209	0.257793	5.36123	8.26558e-08	3.24475e-07
serC	3329.4	-0.826194	0.154109	-5.36111	8.2711e-08	3.24475e-07
yibF	961.015	1.0554	0.196872	5.36081	8.28482e-08	3.24693e-07
yjcS	113.257	1.90116	0.354836	5.35785	8.42173e-08	3.29733e-07
yhbE	9823.35	0.8426	0.157395	5.35342	8.6307e-08	3.37583e-07
umuC	181.682	1.51683	0.283537	5.34967	8.81169e-08	3.44323e-07
fdhE	8239.75	0.818616	0.153328	5.33897	9.34776e-08	3.64912e-07
cnu	298.9	-1.40004	0.262253	-5.33852	9.37096e-08	3.65458e-07
yebT	1019.74	-0.887736	0.166517	-5.33119	9.75724e-08	3.8015e-07
fadB	238.902	1.33815	0.251174	5.32759	9.95226e-08	3.87368e-07
pdxY	941.069	-0.964784	0.181241	-5.32322	1.01946e-07	3.96411e-07
ybaZ	160.659	-1.68679	0.317118	-5.31912	1.04271e-07	4.05057e-07
fadL	21497.1	0.82283	0.155312	5.29792	1.1713e-07	4.54563e-07
mlaC	4245.5	1.00001	0.188806	5.29652	1.1803e-07	4.57611e-07
tldD	6777.13	0.758536	0.143467	5.28717	1.24225e-07	4.81161e-07
ydjA	342.379	-1.50704	0.285099	-5.28602	1.25006e-07	4.83243e-07
gspD	438.618	1.06272	0.201043	5.28603	1.24996e-07	4.83243e-07
ftsP	5983.99	0.855223	0.1619	5.28243	1.27483e-07	4.92339e-07
yedE	419.396	-1.12271	0.212566	-5.28172	1.27979e-07	4.93775e-07
cyaY	2978.04	1.14257	0.216519	5.27698	1.31332e-07	5.06222e-07
basS	752.476	0.97474	0.184867	5.27265	1.34467e-07	5.17804e-07
map	15917.4	0.842204	0.159803	5.27028	1.36214e-07	5.24023e-07
hscB	2316.87	1.07104	0.203317	5.26781	1.38062e-07	5.30617e-07
epmA	3008.21	0.851347	0.161643	5.26684	1.38796e-07	5.32921e-07
chiA	1341.57	0.96214	0.182699	5.26627	1.39224e-07	5.3405e-07
yebQ	171.452	-1.40817	0.26791	-5.25614	1.47112e-07	5.63765e-07
acuI	558.758	-1.0706	0.203805	-5.25307	1.49583e-07	5.72682e-07
fdoG	48725.9	1.05594	0.201168	5.24907	1.5287e-07	5.84702e-07
deoC	1330.7	-1.25249	0.238721	-5.24668	1.54866e-07	5.91766e-07
infA	19024.1	-1.02736	0.196105	-5.23884	1.61589e-07	6.16865e-07
ycbJ	204.184	-1.41077	0.269311	-5.23846	1.61924e-07	6.17089e-07
csrA	9065.6	-0.812939	0.155188	-5.23842	1.61959e-07	6.17089e-07
yfiB	777.146	-0.993797	0.189734	-5.23784	1.62467e-07	6.18019e-07
surA	13263.2	0.878945	0.167808	5.23779	1.62514e-07	6.18019e-07
codA	1814	0.98526	0.188314	5.23202	1.6767e-07	6.37016e-07
zapD	2358.82	0.812325	0.155326	5.2298	1.69695e-07	6.44096e-07
ftsN	5259.17	0.801849	0.153339	5.22927	1.70179e-07	6.45317e-07
yfgF	275.136	-1.29559	0.248063	-5.22281	1.76233e-07	6.67635e-07
malE	243.563	-1.54139	0.295737	-5.21201	1.86806e-07	7.07015e-07
galK	1097.71	-1.1933	0.22937	-5.2025	1.96626e-07	7.43474e-07
sgcQ	1526.19	1.04469	0.200832	5.2018	1.97363e-07	7.45554e-07
yihF	495.732	1.27446	0.245116	5.19943	1.99905e-07	7.54438e-07
glgC	968.588	1.12276	0.215961	5.19893	2.0044e-07	7.5574e-07
potB	1279.23	-0.893413	0.171863	-5.19841	2.01e-07	7.57132e-07
artP	1591.98	-0.930478	0.179079	-5.19591	2.03725e-07	7.6667e-07
sra	166.501	-1.53084	0.294645	-5.19553	2.04132e-07	7.67476e-07
yagN	1472.34	0.839363	0.16169	5.19117	2.08976e-07	7.84945e-07
ghoT	97.7069	-1.85581	0.357558	-5.19025	2.10007e-07	7.88073e-07
mreD	1799.84	1.06311	0.204959	5.18696	2.1375e-07	8.0136e-07
metF	520.871	1.03283	0.199306	5.18214	2.19358e-07	8.2161e-07
mobB	283.629	1.25165	0.241592	5.18084	2.20889e-07	8.26567e-07
yraQ	591.966	-1.20867	0.23363	-5.17343	2.2984e-07	8.5925e-07
trkA	4290.21	1.01842	0.196894	5.17241	2.31094e-07	8.63128e-07
yebF	1009.65	0.990486	0.191505	5.17212	2.3145e-07	8.63645e-07
nrfA	427.353	-1.35687	0.262953	-5.16013	2.46777e-07	9.19972e-07
yahM	132.359	-1.69445	0.328395	-5.15981	2.47195e-07	9.20667e-07
secB	9976.41	0.803805	0.155893	5.15612	2.52122e-07	9.38138e-07
yccU	523.814	-1.01625	0.197219	-5.15292	2.56457e-07	9.53377e-07
cspA	792199	0.828117	0.160812	5.14959	2.61056e-07	9.69568e-07
yfaE	1490.33	1.04736	0.203409	5.14907	2.61786e-07	9.7137e-07
folP	2403.23	0.84488	0.164244	5.14405	2.68883e-07	9.96772e-07
manA	1411.47	-0.911261	0.177193	-5.14277	2.70714e-07	1.00262e-06
gsiB	253.519	-1.25183	0.243458	-5.14186	2.72032e-07	1.00657e-06
torI	299.869	-1.39614	0.271694	-5.13865	2.76721e-07	1.02297e-06
ulaD	151.09	1.6072	0.312945	5.13574	2.8103e-07	1.03793e-06
mukF	1163.91	-0.981362	0.191172	-5.13339	2.84575e-07	1.05005e-06
yecS	206.402	-1.25908	0.245367	-5.13142	2.87563e-07	1.06009e-06
prmC	878.978	-1.10572	0.21568	-5.12666	2.9493e-07	1.08624e-06
recD	1529.87	0.816788	0.159346	5.12587	2.96174e-07	1.08981e-06
yqjH	810.295	0.907875	0.177263	5.12163	3.02903e-07	1.11354e-06
rpoD	25132.9	0.764759	0.149543	5.11398	3.1544e-07	1.15856e-06
rimP	13824.9	0.804195	0.157323	5.11175	3.19188e-07	1.17124e-06
xerC	2124.47	0.896001	0.175322	5.11059	3.21159e-07	1.17739e-06
lolD	1272.77	-1.0157	0.198752	-5.11038	3.21509e-07	1.17758e-06
dadX	282.244	-1.4053	0.275139	-5.10761	3.26262e-07	1.19389e-06
ulaF	184.448	1.57331	0.308161	5.10546	3.29985e-07	1.2064e-06
xylH	253.233	1.21114	0.237242	5.10511	3.306e-07	1.20754e-06
yjhH	231.201	1.32253	0.259132	5.10369	3.33089e-07	1.21529e-06
yfiN	650.309	-0.930011	0.182234	-5.1034	3.33599e-07	1.21529e-06
rpoA	281047	0.841112	0.164815	5.10338	3.33639e-07	1.21529e-06
fdoH	9371.66	0.991069	0.19472	5.08972	3.58585e-07	1.30496e-06
yjgZ	113.968	1.59964	0.314563	5.08527	3.67099e-07	1.33472e-06
talB	39708.8	0.916053	0.180171	5.08437	3.68857e-07	1.33989e-06
amiA	1164.28	-0.89356	0.175757	-5.08406	3.69453e-07	1.34083e-06
gspK	268.95	1.35438	0.266439	5.08327	3.70991e-07	1.34518e-06
mdtO	194.094	1.39241	0.273965	5.08244	3.72615e-07	1.34984e-06
yedF	90.3174	-1.82849	0.359824	-5.08162	3.74235e-07	1.35447e-06
tsgA	6132.98	0.831306	0.1637	5.07823	3.80968e-07	1.37759e-06
yhaJ	429.484	-1.24392	0.245191	-5.07329	3.91e-07	1.41257e-06
ybaP	827.979	-0.875447	0.172693	-5.06939	3.99101e-07	1.44053e-06
gstA	325.064	-1.1671	0.230258	-5.06868	4.00581e-07	1.44456e-06
yqjG	407.701	1.06311	0.210213	5.05729	4.25256e-07	1.53216e-06
phnG	30.9191	3.06257	0.605678	5.05643	4.27172e-07	1.53766e-06
mnaT	168.819	-1.30767	0.259155	-5.04592	4.5135e-07	1.62323e-06
recQ	3933.33	0.743123	0.147562	5.03601	4.75335e-07	1.70794e-06
lysU	18321.2	0.815417	0.161957	5.03477	4.78417e-07	1.71746e-06
pyrE	472.822	1.15453	0.229562	5.02928	4.9233e-07	1.76581e-06
yhaM	966.22	-1.11159	0.221469	-5.01915	5.19e-07	1.85979e-06
zitB	200.412	-1.4134	0.281824	-5.01519	5.29814e-07	1.89683e-06
rng	3920.08	0.735586	0.146716	5.01366	5.34032e-07	1.91021e-06
glpX	4361.81	0.773361	0.154288	5.01244	5.37443e-07	1.92068e-06
rhtB	383.526	1.12493	0.224493	5.01099	5.41501e-07	1.93345e-06
queC	462.278	-1.39333	0.278068	-5.01075	5.42174e-07	1.93411e-06
yqgF	1118.9	0.890212	0.178077	4.99904	5.76177e-07	2.05357e-06
lptB	3547.39	0.829344	0.166168	4.991	6.00667e-07	2.13893e-06
baeR	316.031	-1.13235	0.226922	-4.99005	6.03636e-07	2.14758e-06
ypeB	184.9	-1.3112	0.262821	-4.98894	6.07115e-07	2.15803e-06
ybeL	218.627	-1.29103	0.258794	-4.98862	6.08119e-07	2.15966e-06
yjeO	272.865	1.24216	0.249327	4.98205	6.29158e-07	2.23239e-06
zur	1866.53	0.796422	0.159959	4.9789	6.39455e-07	2.26488e-06
ribF	7449.04	0.712195	0.14304	4.979	6.39147e-07	2.26488e-06
rbsD	678.322	-2.9951	0.601889	-4.97617	6.4856e-07	2.29508e-06
treR	731.829	0.967457	0.194464	4.97498	6.52536e-07	2.3071e-06
ynjI	181.525	-1.49049	0.29961	-4.97476	6.533e-07	2.30775e-06
yciX	141.55	-1.46614	0.294793	-4.97347	6.57638e-07	2.32101e-06
php	136.437	1.55737	0.31316	4.97308	6.58971e-07	2.32365e-06
ybhB	261.863	-1.2285	0.247213	-4.96939	6.71647e-07	2.36625e-06
mntS	560.965	-1.03531	0.208454	-4.96661	6.81349e-07	2.3983e-06
cysS	8286.25	0.742534	0.14962	4.96281	6.9482e-07	2.44355e-06
yicS	113.335	1.59417	0.321872	4.95279	7.31556e-07	2.57047e-06
ydgJ	872.087	-0.910666	0.183979	-4.94983	7.42781e-07	2.60761e-06
narX	1055.98	-0.823054	0.166308	-4.94898	7.46036e-07	2.61672e-06
yhjV	1996.94	0.919786	0.185958	4.94621	7.5672e-07	2.65186e-06
rsmE	1825.19	0.777662	0.157423	4.93996	7.81396e-07	2.73592e-06
yeiR	1129.15	-0.807373	0.163483	-4.93858	7.86927e-07	2.75286e-06
yciQ	323.616	-1.10712	0.224188	-4.93836	7.87819e-07	2.75356e-06
pheS	6838.71	-0.82318	0.166761	-4.93628	7.96266e-07	2.78064e-06
rhaR	170.411	1.42029	0.2878	4.935	8.01507e-07	2.79648e-06
aroP	2251.06	0.834079	0.169268	4.92758	8.32536e-07	2.90219e-06
rnd	4357.44	0.821864	0.166812	4.92689	8.35486e-07	2.90992e-06
bcsC	1172.01	0.879802	0.178662	4.9244	8.46197e-07	2.94465e-06
ariR	45.295	2.82406	0.573854	4.92122	8.60064e-07	2.99028e-06
yeaY	1150.3	-0.814142	0.165542	-4.91802	8.7422e-07	3.03684e-06
dsdC	136.262	-1.51441	0.307945	-4.9178	8.75207e-07	3.03762e-06
pheT	16841.4	-0.756983	0.154033	-4.91443	8.90422e-07	3.08773e-06
fieF	2761.53	0.830836	0.169379	4.90518	9.33432e-07	3.23405e-06
diaA	1885.08	0.792533	0.161818	4.89768	9.69752e-07	3.35696e-06
ftsX	3313.76	0.849839	0.173589	4.89569	9.7963e-07	3.38821e-06
aroD	182.807	-1.4101	0.288124	-4.89408	9.8765e-07	3.41298e-06
ybjD	1062.33	-0.821714	0.167943	-4.8928	9.94092e-07	3.43225e-06
yhcD	913.347	0.894651	0.182917	4.89102	1.00316e-06	3.46054e-06
actP	242.636	1.1729	0.239903	4.88906	1.01316e-06	3.49204e-06
srlD	103.386	-1.75976	0.360181	-4.88578	1.03021e-06	3.5477e-06
elaA	130.412	-1.70403	0.349077	-4.88154	1.05262e-06	3.62175e-06
yihQ	148.124	1.4185	0.290606	4.88117	1.05458e-06	3.62536e-06
agp	137.313	-1.44789	0.296704	-4.87993	1.06124e-06	3.64193e-06
barA	1601.49	-0.786374	0.161142	-4.88001	1.06079e-06	3.64193e-06
cspE	58006.7	-2.33592	0.479073	-4.87592	1.08304e-06	3.71356e-06
nanA	259.937	-1.4004	0.287262	-4.87501	1.08805e-06	3.72752e-06
mpaA	427.695	-1.02611	0.21094	-4.86447	1.14765e-06	3.92832e-06
yraH	224.76	1.15347	0.23713	4.86428	1.14875e-06	3.92868e-06
argR	4886.17	0.769175	0.158163	4.86317	1.15518e-06	3.94728e-06
rpsC	187220	0.843516	0.173638	4.85789	1.18643e-06	4.05058e-06
lptE	2383.48	-0.888198	0.182987	-4.8539	1.21058e-06	4.12948e-06
ydgI	1170.03	-1.04622	0.215595	-4.85268	1.21803e-06	4.15132e-06
yphH	275.035	-1.17203	0.241574	-4.85163	1.22453e-06	4.16992e-06
lipA	6685.27	-0.826158	0.170346	-4.84987	1.23542e-06	4.20339e-06
rhaD	88.5508	1.78698	0.368676	4.847	1.2534e-06	4.26093e-06
evgS	1384.41	-1.03662	0.213907	-4.84615	1.25877e-06	4.27553e-06
metH	1860.78	-0.820887	0.169481	-4.84354	1.27547e-06	4.32854e-06
rcsB	3104.04	-0.725244	0.150045	-4.83351	1.34143e-06	4.54851e-06
pheA	1555.78	-0.868583	0.179707	-4.83332	1.34272e-06	4.54901e-06
speC	847.122	-0.948206	0.196368	-4.82873	1.37407e-06	4.65123e-06
bioA	185.312	-1.3192	0.273323	-4.82652	1.3894e-06	4.69513e-06
sppA	2608.07	-0.809837	0.167786	-4.8266	1.38887e-06	4.69513e-06
yihM	202.636	-1.60496	0.332778	-4.82293	1.41467e-06	4.77645e-06
rcsD	3795.85	-0.729063	0.15119	-4.82218	1.42001e-06	4.79042e-06
treA	103.085	-1.91277	0.397143	-4.81632	1.46231e-06	4.92895e-06
lrp	3526	-0.757267	0.15725	-4.81569	1.46694e-06	4.94034e-06
cyoE	9118.52	-0.924759	0.192059	-4.81497	1.47221e-06	4.95391e-06
yadS	948.47	0.842632	0.175155	4.81079	1.50333e-06	5.05435e-06
modE	777.634	-0.822249	0.170976	-4.80914	1.51582e-06	5.09203e-06
gnd	21086.3	-0.689657	0.143513	-4.80554	1.54338e-06	5.18023e-06
rpiA	5175.96	-0.714218	0.148635	-4.80518	1.54609e-06	5.18495e-06
dadA	375.975	-1.19386	0.248533	-4.80364	1.55805e-06	5.22064e-06
yaeF	310.51	1.01739	0.211845	4.80254	1.56666e-06	5.24508e-06
ygiW	608.156	0.930963	0.193891	4.80147	1.57509e-06	5.2666e-06
glmM	12176.8	0.684338	0.142529	4.80138	1.57574e-06	5.2666e-06
ppk	2178.73	-0.745609	0.155552	-4.79331	1.64052e-06	5.4785e-06
citB	165.059	-1.44012	0.300488	-4.79259	1.6464e-06	5.49353e-06
yccA	5869.78	-0.773086	0.161336	-4.79178	1.65306e-06	5.51112e-06
yshB	819.127	1.20344	0.251158	4.79156	1.65487e-06	5.51255e-06
fhuA	16573.1	0.894553	0.186752	4.79005	1.6674e-06	5.54961e-06
cysM	334.127	-1.22071	0.255384	-4.77992	1.75367e-06	5.827e-06
rpsQ	75061.7	0.732944	0.153338	4.77993	1.75356e-06	5.827e-06
purU	1837.08	-0.78166	0.163585	-4.77832	1.76769e-06	5.86867e-06
mngB	249.425	-1.17624	0.246207	-4.77747	1.77518e-06	5.88861e-06
dinI	1430.9	1.10392	0.231105	4.77672	1.78178e-06	5.90558e-06
yhhN	1148.71	0.869915	0.182313	4.77156	1.82807e-06	6.05395e-06
yaiL	541.397	-1.13453	0.237787	-4.77118	1.8315e-06	6.06027e-06
ggt	300.087	1.2195	0.255704	4.76919	1.84969e-06	6.11536e-06
yjjA	1872.33	0.744624	0.156172	4.76797	1.86087e-06	6.14721e-06
recG	4850.93	0.738841	0.154968	4.76769	1.86353e-06	6.15089e-06
creA	727.714	0.854058	0.179186	4.76631	1.87631e-06	6.18794e-06
yqiC	4810.57	0.702266	0.147357	4.76574	1.88158e-06	6.20018e-06
dmlR	99.3388	-1.80848	0.379586	-4.76435	1.89461e-06	6.23791e-06
ahr	239.86	1.16284	0.244221	4.76142	1.92234e-06	6.32357e-06
gltS	1529.17	0.790379	0.166002	4.76127	1.9238e-06	6.32357e-06
acs	183.041	1.29766	0.272844	4.75604	1.97431e-06	6.47951e-06
yihI	3273.18	0.767387	0.161351	4.75602	1.97451e-06	6.47951e-06
nagB	1126.83	-0.870669	0.183076	-4.75578	1.97683e-06	6.48179e-06
cirA	4918.13	1.16448	0.244895	4.75503	1.98419e-06	6.50056e-06
yhhA	260.981	1.07483	0.226361	4.7483	2.05131e-06	6.71491e-06
nudF	1489.11	0.864815	0.182173	4.74723	2.06224e-06	6.74514e-06
ydiV	294.786	-1.35426	0.285307	-4.74668	2.06788e-06	6.75801e-06
hdfR	1152.47	0.763681	0.16091	4.74601	2.07472e-06	6.77479e-06
ybhK	937.816	-0.92863	0.196136	-4.73461	2.19476e-06	7.1609e-06
rpsA	272658	-0.720307	0.152162	-4.73382	2.20331e-06	7.18289e-06
sdaC	22540	-1.01932	0.215467	-4.73074	2.23705e-06	7.28693e-06
yjfC	183.221	1.53213	0.324158	4.7265	2.28423e-06	7.43451e-06
yfeH	784.417	-0.874155	0.185214	-4.7197	2.36189e-06	7.68097e-06
yggI	608.867	0.971849	0.206094	4.71555	2.41057e-06	7.83288e-06
yaiE	1627.12	-0.766289	0.162517	-4.71514	2.41547e-06	7.84239e-06
znuB	339.767	-1.10665	0.234743	-4.71432	2.42518e-06	7.86749e-06
yieL	167.679	1.37284	0.291263	4.71342	2.43594e-06	7.89595e-06
glnL	1521.61	0.820705	0.174287	4.70892	2.49036e-06	8.06577e-06
sgcX	318.418	1.06666	0.226909	4.70083	2.59105e-06	8.38506e-06
rnr	9396.05	0.706915	0.150403	4.70013	2.6e-06	8.40716e-06
nfsB	3969.05	-0.779787	0.166097	-4.69477	2.66912e-06	8.62365e-06
menI	157.084	-1.34967	0.287604	-4.6928	2.69493e-06	8.69997e-06
rpsB	228917	0.745176	0.158808	4.6923	2.7015e-06	8.7141e-06
selD	2320.43	-0.931119	0.198454	-4.69187	2.70724e-06	8.72554e-06
rsfS	5097.53	0.742395	0.158305	4.68965	2.73666e-06	8.81321e-06
glnQ	2010.24	0.763901	0.162934	4.6884	2.75354e-06	8.85648e-06
rpmA	55607.7	0.762019	0.162536	4.68832	2.75456e-06	8.85648e-06
ydcF	303.446	-1.00413	0.214204	-4.68774	2.76237e-06	8.87442e-06
allE	102.593	-1.55195	0.331455	-4.68222	2.83782e-06	9.10945e-06
lolE	1840.78	-0.953469	0.203754	-4.67952	2.87551e-06	9.22297e-06
yfjK	777.997	-0.84461	0.180555	-4.67787	2.89876e-06	9.29005e-06
phnC	50.9831	2.30092	0.492721	4.66983	3.0145e-06	9.64541e-06
glnH	4001.41	0.753554	0.161363	4.66993	3.01304e-06	9.64541e-06
ythA	65.5839	1.89211	0.405421	4.66704	3.05573e-06	9.76949e-06
dsdA	171.262	-1.24008	0.265807	-4.66535	3.08088e-06	9.84197e-06
fkpA	19943.5	0.6664	0.142997	4.66023	3.15853e-06	1.00819e-05
ydhF	789.71	-0.794109	0.170513	-4.65719	3.20558e-06	1.02239e-05
ysgA	308.675	1.0438	0.224187	4.65594	3.225e-06	1.02776e-05
cysE	3548.91	0.78444	0.168577	4.65329	3.26674e-06	1.04023e-05
ycgV	307.013	-1.11116	0.238906	-4.65106	3.30231e-06	1.05071e-05
rhsB	289.198	1.26718	0.27283	4.64458	3.40767e-06	1.08337e-05
folC	1432.19	-0.88016	0.190838	-4.61207	3.98676e-06	1.26646e-05
tdcB	115.82	-2.18927	0.47481	-4.61084	4.01044e-06	1.27231e-05
rpsO	133684	0.688871	0.149404	4.61078	4.01158e-06	1.27231e-05
bepA	974.85	-0.76407	0.165741	-4.61003	4.02618e-06	1.27592e-05
fepD	788.62	1.09791	0.238193	4.60933	4.03967e-06	1.27918e-05
leuD	314.975	1.08904	0.236406	4.60666	4.09181e-06	1.29465e-05
yhbS	1363.21	-0.776327	0.168662	-4.60286	4.16724e-06	1.31747e-05
murP	230.744	-1.14697	0.249325	-4.60031	4.21855e-06	1.33263e-05
pssA	5381.8	-0.687858	0.149538	-4.59989	4.22704e-06	1.33425e-05
yfcE	2038.01	0.84704	0.184167	4.59931	4.23891e-06	1.33694e-05
envC	5117.96	0.696031	0.151362	4.59845	4.25637e-06	1.34138e-05
hypA	77.8476	-2.57315	0.559834	-4.59627	4.30127e-06	1.35446e-05
yijO	458.042	0.948494	0.206541	4.59228	4.38436e-06	1.37953e-05
dnaC	1228.17	0.836553	0.182289	4.58916	4.45032e-06	1.39918e-05
dcp	641.5	-0.976329	0.212885	-4.58618	4.51437e-06	1.41819e-05
rplC	215198	0.863954	0.188618	4.58045	4.63972e-06	1.45642e-05
rnb	8405.57	-0.679811	0.148542	-4.57657	4.72657e-06	1.48251e-05
yibH	143.332	1.48173	0.323868	4.57509	4.76011e-06	1.49185e-05
mdfA	1409.11	-0.98431	0.215306	-4.57167	4.83842e-06	1.5152e-05
lplA	1111.87	0.753089	0.164826	4.56901	4.90042e-06	1.53341e-05
ybjJ	563.541	-0.934708	0.204962	-4.56039	5.10586e-06	1.59644e-05
chbF	66.6425	-1.83461	0.402402	-4.55915	5.13608e-06	1.60462e-05
ytfK	2071.34	0.98579	0.216441	4.55455	5.24976e-06	1.63885e-05
mscL	2184.48	0.836893	0.183765	4.55414	5.26006e-06	1.64078e-05
clsA	1701.61	-0.796675	0.175135	-4.54893	5.39186e-06	1.68057e-05
yraP	2244.54	0.745318	0.163898	4.54746	5.42977e-06	1.69106e-05
ybhQ	376.021	-1.06062	0.233246	-4.54723	5.4356e-06	1.69155e-05
rpsN	91770.4	0.842538	0.185391	4.54466	5.5023e-06	1.71097e-05
pqqL	316.113	-1.05441	0.232439	-4.5363	5.72501e-06	1.77883e-05
xseA	4387.51	-0.711728	0.156974	-4.53405	5.7863e-06	1.79647e-05
emtA	1345.31	0.77581	0.171492	4.52389	6.07144e-06	1.88352e-05
hcr	51.5863	-2.18207	0.48251	-4.52234	6.11605e-06	1.89588e-05
ppx	1392.26	-0.724657	0.160444	-4.51656	6.28529e-06	1.94682e-05
yjiR	590.796	1.01803	0.225462	4.5153	6.32278e-06	1.95691e-05
yeaI	66.9192	-1.9403	0.429872	-4.51367	6.37148e-06	1.97045e-05
yeiH	240.157	-1.11365	0.246843	-4.51159	6.4343e-06	1.98833e-05
zinT	67.9774	-2.09884	0.465287	-4.51085	6.45694e-06	1.99022e-05
yciN	3115.05	-1.00133	0.221969	-4.51112	6.4485e-06	1.99022e-05
dinQ	1286.2	0.941588	0.208744	4.51073	6.46044e-06	1.99022e-05
ybjE	643.69	-0.856993	0.18998	-4.51096	6.45349e-06	1.99022e-05
yagH	175.186	1.15956	0.25756	4.50211	6.72835e-06	2.07114e-05
hda	1446.65	-0.896309	0.199256	-4.49829	6.85034e-06	2.10706e-05
malI	233.062	-1.19026	0.265129	-4.48937	7.14326e-06	2.19336e-05
yfeD	380.822	-1.02534	0.228395	-4.48933	7.14478e-06	2.19336e-05
dnaT	1153.18	0.783635	0.174558	4.48925	7.14745e-06	2.19336e-05
ydjN	5261.2	2.06034	0.458994	4.48882	7.16203e-06	2.19613e-05
elfG	71.2956	-1.80539	0.402224	-4.48851	7.17219e-06	2.19756e-05
secG	77381.1	0.969419	0.216185	4.48421	7.31856e-06	2.24068e-05
melB	608.255	0.856448	0.191063	4.48255	7.37563e-06	2.25641e-05
entC	1149.72	1.09582	0.244499	4.48188	7.39869e-06	2.26172e-05
arfA	131.016	1.36167	0.304008	4.47905	7.49759e-06	2.29019e-05
rhaS	144.537	1.2863	0.287291	4.47735	7.55758e-06	2.30674e-05
symE	203.209	1.15589	0.25832	4.47466	7.65327e-06	2.33416e-05
recX	400.238	1.09128	0.243921	4.47392	7.67985e-06	2.34047e-05
blr	479.568	-1.34856	0.301593	-4.47144	7.76932e-06	2.36592e-05
pgi	19690.3	0.747313	0.167326	4.46622	7.96148e-06	2.42258e-05
rbsA	1488.65	-2.46731	0.552483	-4.46586	7.97473e-06	2.42476e-05
malY	335.388	-1.05858	0.237259	-4.46172	8.13048e-06	2.47022e-05
yqhC	440.752	0.987151	0.221319	4.46031	8.1841e-06	2.48462e-05
rpsJ	135422	0.76296	0.171145	4.45797	8.27377e-06	2.50992e-05
ydbL	129.817	-1.32435	0.297149	-4.45686	8.3169e-06	2.52108e-05
ampE	698.969	0.817184	0.183372	4.45644	8.33336e-06	2.52414e-05
ymgC	55.2624	2.38012	0.534123	4.45613	8.34513e-06	2.52579e-05
fabI	20410.8	-0.74299	0.166924	-4.45107	8.54437e-06	2.58412e-05
ybjC	226.918	-1.30325	0.292817	-4.45074	8.55745e-06	2.58611e-05
btuE	395.888	-0.897256	0.201874	-4.44462	8.80453e-06	2.65875e-05
galM	1913.05	-0.785079	0.176943	-4.4369	9.12649e-06	2.75388e-05
ymgA	48.7355	2.57432	0.580834	4.43211	9.33142e-06	2.81359e-05
yahA	557.487	0.968794	0.218598	4.43184	9.34304e-06	2.81496e-05
nnr	898.331	0.832834	0.187971	4.43064	9.39521e-06	2.82853e-05
fecD	3394.49	0.794433	0.179341	4.42975	9.43443e-06	2.83819e-05
rpsI	151925	0.639683	0.144485	4.42733	9.54068e-06	2.86798e-05
ttdT	287.552	1.03421	0.233628	4.42673	9.56707e-06	2.87374e-05
nudK	489.871	-0.85308	0.192767	-4.42544	9.62454e-06	2.88882e-05
yncL	63.6134	-1.90154	0.430139	-4.42075	9.83586e-06	2.95002e-05
rplV	123803	0.84666	0.191564	4.41972	9.88311e-06	2.96195e-05
moaE	542.856	-0.919499	0.208072	-4.41913	9.91002e-06	2.96778e-05
csgG	102.186	-1.68272	0.381358	-4.41244	1.02213e-05	3.05868e-05
tyrP	1042.47	0.7253	0.164391	4.41205	1.02396e-05	3.06186e-05
yebG	2093.21	0.857794	0.194625	4.40742	1.04609e-05	3.12568e-05
treF	514.627	0.858314	0.194798	4.40616	1.05217e-05	3.14115e-05
glgX	1165.57	0.814641	0.184892	4.40603	1.05285e-05	3.14115e-05
hisP	119.411	-1.4757	0.335253	-4.40174	1.07386e-05	3.20143e-05
ycdX	970.549	-0.831684	0.188954	-4.40152	1.07496e-05	3.20231e-05
treB	482.394	-1.38118	0.313949	-4.39938	1.0856e-05	3.2316e-05
secF	4014.69	-0.938931	0.213592	-4.3959	1.10314e-05	3.28134e-05
livG	243.995	1.04994	0.238952	4.39394	1.11315e-05	3.30866e-05
sseA	926.843	-0.973167	0.221579	-4.39197	1.12328e-05	3.33627e-05
frwA	171.434	1.15298	0.262649	4.38981	1.13449e-05	3.36704e-05
pgaC	102.866	1.60355	0.365374	4.38879	1.13984e-05	3.38039e-05
ybhS	131.797	-1.42453	0.324686	-4.38742	1.14704e-05	3.39922e-05
rcsC	2571.82	-0.682337	0.155539	-4.38692	1.14968e-05	3.40449e-05
xylF	98.8949	1.57643	0.359366	4.38668	1.15092e-05	3.40564e-05
glnS	5184.34	-0.761388	0.173579	-4.3864	1.15244e-05	3.40758e-05
yjaZ	856.889	0.82603	0.188533	4.38135	1.17945e-05	3.48487e-05
ligT	579.23	0.854523	0.195122	4.37944	1.18987e-05	3.51303e-05
yqjC	2375.63	0.687343	0.156978	4.37859	1.19447e-05	3.524e-05
scpA	318.205	0.966386	0.221134	4.37014	1.2417e-05	3.66061e-05
yihT	72.23	1.77152	0.405716	4.36641	1.26305e-05	3.7208e-05
ybjI	526.22	-0.875031	0.200415	-4.36609	1.26489e-05	3.72347e-05
yciA	981.224	-0.784629	0.179796	-4.36399	1.2771e-05	3.75663e-05
hrpB	2846.47	0.688286	0.157782	4.36227	1.28722e-05	3.7836e-05
ecnA	1243.84	0.795582	0.18272	4.35409	1.33618e-05	3.92459e-05
ycdY	957.431	-0.77985	0.179256	-4.35049	1.35834e-05	3.98675e-05
opgD	1143.18	-0.730213	0.167999	-4.34654	1.38304e-05	4.05622e-05
dppB	222.074	1.17569	0.270643	4.34408	1.39863e-05	4.09895e-05
yjiG	201.09	1.07627	0.248381	4.33316	1.46984e-05	4.30446e-05
waaU	4242.71	2.54026	0.586614	4.33038	1.48852e-05	4.35594e-05
yjbT	44.4536	2.17603	0.502786	4.32794	1.50509e-05	4.40121e-05
ydfI	90.0166	-1.5568	0.359861	-4.32612	1.51757e-05	4.43443e-05
ydcH	80.244	-1.62263	0.375366	-4.32278	1.54074e-05	4.49883e-05
yhhT	210.116	1.16972	0.270814	4.31927	1.56545e-05	4.56761e-05
livH	214.893	1.13133	0.261977	4.31843	1.57142e-05	4.58168e-05
waaZ	2950.47	2.56563	0.594618	4.31476	1.59778e-05	4.65513e-05
tomB	1744.5	0.770791	0.178697	4.31339	1.60771e-05	4.68061e-05
lhr	731.508	-0.77594	0.179971	-4.31148	1.62169e-05	4.71786e-05
yfaY	1584.43	-0.678733	0.157569	-4.30754	1.65084e-05	4.79914e-05
trpB	238.755	-1.15502	0.268249	-4.30579	1.66387e-05	4.8335e-05
ykgG	54.6386	-2.06686	0.480118	-4.3049	1.67058e-05	4.84945e-05
ydeE	163.535	-1.20585	0.280208	-4.3034	1.68196e-05	4.87892e-05
ivbL	629.786	-1.14532	0.266165	-4.30305	1.6846e-05	4.87946e-05
thrS	32468.3	-0.674674	0.156785	-4.30317	1.68374e-05	4.87946e-05
rimL	180.636	-1.15764	0.269402	-4.29706	1.73079e-05	5.0096e-05
tisB	2327.86	2.6597	0.619036	4.29651	1.73507e-05	5.01102e-05
malF	301.835	0.927572	0.215883	4.29664	1.7341e-05	5.01102e-05
cpdB	1105.49	0.786441	0.183037	4.29663	1.73412e-05	5.01102e-05
gph	1998.19	0.677939	0.15802	4.29022	1.78498e-05	5.15143e-05
ydjY	61.6903	-1.71993	0.401159	-4.28742	1.80764e-05	5.20925e-05
gspO	197.209	1.12741	0.262948	4.28757	1.80641e-05	5.20925e-05
phnD	44.723	2.29485	0.536151	4.28022	1.86707e-05	5.37661e-05
tusC	727.011	0.906242	0.211841	4.27793	1.88635e-05	5.42822e-05
thiH	233.582	1.02932	0.240622	4.27775	1.88789e-05	5.4287e-05
rpoN	10698.9	0.695229	0.162557	4.27683	1.89575e-05	5.44738e-05
rsmI	1134.43	0.723095	0.169279	4.2716	1.94071e-05	5.57254e-05
nsrR	1189.82	0.763742	0.178853	4.27022	1.95278e-05	5.60315e-05
sdhA	780.026	-1.07973	0.252947	-4.26858	1.96718e-05	5.6404e-05
rpmC	27069.1	0.739439	0.173238	4.26834	1.96937e-05	5.64259e-05
gntK	360.245	-0.993255	0.232737	-4.26772	1.97477e-05	5.65398e-05
ycaM	68.0067	-1.90937	0.44804	-4.2616	2.02971e-05	5.80711e-05
ybhF	438.738	-1.00488	0.236324	-4.25213	2.11743e-05	6.05371e-05
cybB	1361.41	-0.715845	0.168495	-4.24846	2.15248e-05	6.14951e-05
ytjB	678.705	0.803164	0.1892	4.24505	2.18543e-05	6.23916e-05
kdsD	3236.29	0.639982	0.150815	4.24349	2.20072e-05	6.27829e-05
yciH	174.697	-1.22626	0.289009	-4.24297	2.20578e-05	6.2882e-05
thiK	504.745	-0.808015	0.19053	-4.24088	2.22643e-05	6.34252e-05
mzrA	1367.49	0.70401	0.166095	4.23859	2.24931e-05	6.40313e-05
pgpB	518.457	-0.854968	0.201928	-4.23402	2.29546e-05	6.52981e-05
apaG	2151	0.719234	0.17004	4.22979	2.33914e-05	6.64933e-05
yneG	276.695	-0.960958	0.2272	-4.22956	2.34144e-05	6.65109e-05
alsB	182.082	1.14384	0.270534	4.22809	2.35684e-05	6.69007e-05
panD	4141.91	-0.658962	0.15597	-4.22492	2.39029e-05	6.78016e-05
matP	402.517	-1.01324	0.239953	-4.22266	2.41439e-05	6.84365e-05
rpsD	145930	0.703796	0.166844	4.21829	2.46159e-05	6.97245e-05
metA	316.981	0.989273	0.234776	4.21368	2.51239e-05	7.11127e-05
sbmC	82.234	-1.61418	0.383965	-4.20397	2.62277e-05	7.41844e-05
yhbP	441.739	0.833584	0.198482	4.1998	2.67147e-05	7.5508e-05
yjeN	182.046	1.13919	0.271525	4.19553	2.72234e-05	7.68912e-05
recA	15872.2	0.751427	0.179269	4.19162	2.76967e-05	7.81723e-05
tolC	24629.4	0.613159	0.146334	4.19014	2.78785e-05	7.86297e-05
pspA	753.801	0.776539	0.186023	4.17443	2.98729e-05	8.41951e-05
ycjX	147.013	-1.20105	0.28837	-4.16498	3.11384e-05	8.76994e-05
yegW	297.986	-1.10809	0.2661	-4.16419	3.12459e-05	8.79399e-05
mscK	3413.69	-0.667973	0.160428	-4.1637	3.13133e-05	8.80671e-05
ccmE	111.827	-1.30549	0.313684	-4.16179	3.15764e-05	8.87308e-05
ypdB	592.293	-0.790252	0.189896	-4.1615	3.16162e-05	8.87308e-05
yjbQ	1188.19	0.77757	0.186842	4.16164	3.15976e-05	8.87308e-05
yfbP	151.819	-1.174	0.28241	-4.15709	3.2233e-05	9.03979e-05
mug	317.743	-0.982257	0.236448	-4.15422	3.26402e-05	9.14754e-05
pncA	1045.26	-0.733896	0.176688	-4.15362	3.27259e-05	9.1651e-05
rmuC	2227.14	0.696048	0.167645	4.15191	3.29717e-05	9.22744e-05
ybjH	320.733	-0.874721	0.210935	-4.14687	3.37047e-05	9.42593e-05
hemL	8149.38	0.606716	0.146464	4.14244	3.43637e-05	9.60347e-05
lepB	9033.97	0.720262	0.173981	4.13989	3.47473e-05	9.70384e-05
bglX	1480.11	-0.697067	0.16853	-4.13617	3.53146e-05	9.85536e-05
hscA	7924.75	0.702662	0.169898	4.1358	3.53724e-05	9.86456e-05
lexA	10185.6	0.617824	0.149416	4.13491	3.55091e-05	9.89573e-05
yjfN	224.089	1.18724	0.287254	4.13304	3.57992e-05	9.96959e-05
ynjC	99.6131	-1.3931	0.337081	-4.13284	3.58303e-05	9.97126e-05
sbcD	1102.01	0.682869	0.165396	4.12869	3.64838e-05	0.00010146
ahpC	69998.8	0.743688	0.180186	4.12733	3.67006e-05	0.000101992
bisC	2637.77	0.714753	0.173359	4.12296	3.74036e-05	0.000103821
yfhM	2566.64	-0.615442	0.149274	-4.12291	3.74111e-05	0.000103821
yjeM	753.268	0.789573	0.191667	4.11951	3.79673e-05	0.000105291
ldtD	1002.02	-0.729494	0.177235	-4.11598	3.85544e-05	0.000106845
smrA	323.71	-0.979212	0.237914	-4.11582	3.85813e-05	0.000106845
ymiA	111.568	-1.32472	0.321929	-4.11496	3.87251e-05	0.000107168
mraZ	4014.78	0.614227	0.149419	4.11076	3.94354e-05	0.000109058
hldE	4885.09	0.596981	0.145363	4.10684	4.01114e-05	0.00011085
amiB	2920.17	0.69252	0.16864	4.10649	4.01721e-05	0.000110941
ldhA	547.277	-0.890668	0.217382	-4.09725	4.18094e-05	0.000115382
ubiG	1684.05	-0.635906	0.155224	-4.09671	4.19071e-05	0.000115572
ybjX	5043.12	-0.677063	0.165323	-4.09539	4.2146e-05	0.00011615
ytfJ	527.272	0.809119	0.197832	4.08992	4.31514e-05	0.000118838
sdaA	6348.86	0.598739	0.146411	4.08943	4.32431e-05	0.000119008
bluF	378.416	-0.889112	0.217834	-4.0816	4.47271e-05	0.000123007
asnS	16101.4	-0.60624	0.148614	-4.07929	4.5173e-05	0.000124148
clpS	460.732	-0.900568	0.220805	-4.07857	4.53141e-05	0.000124404
sgrR	774.136	-0.752409	0.184482	-4.07849	4.5329e-05	0.000124404
yeeO	55.1402	-1.86511	0.457445	-4.07723	4.55758e-05	0.000124995
thiL	852.385	-0.905581	0.222118	-4.07703	4.56138e-05	0.000125013
malX	209.789	-1.22995	0.301721	-4.07643	4.57329e-05	0.000125253
livM	380.051	0.844457	0.207256	4.07446	4.61214e-05	0.00012623
dsbD	1732.77	0.782162	0.192119	4.07123	4.6765e-05	0.000127904
rnlB	573.33	-0.85024	0.209	-4.06813	4.73916e-05	0.000129528
tyrS	6175.35	-0.667866	0.164363	-4.06337	4.83702e-05	0.000132112
cobU	67.3075	-1.55078	0.381709	-4.06274	4.85005e-05	0.000132377
yoaF	159.713	-1.2238	0.301247	-4.06247	4.85569e-05	0.00013244
hisJ	775.501	-0.773776	0.190852	-4.05432	5.02798e-05	0.000137045
rsxD	1351.23	-0.690443	0.170312	-4.05398	5.03533e-05	0.000137151
dacD	229.53	-1.17899	0.290857	-4.05352	5.04532e-05	0.000137329
ccmB	149.575	-1.13129	0.279112	-4.05318	5.0527e-05	0.000137436
phoQ	1499.14	-0.710406	0.175321	-4.05203	5.07742e-05	0.000138014
bglG	68.9163	1.61362	0.399057	4.04357	5.26433e-05	0.000142997
frr	23247.7	0.608771	0.150656	4.04081	5.32677e-05	0.000144594
yfeZ	96.5235	-1.60354	0.3972	-4.03711	5.41148e-05	0.000146793
lpoB	1102.97	-0.796626	0.197369	-4.03624	5.43154e-05	0.000147237
flu	869.299	-0.732476	0.181546	-4.03465	5.46838e-05	0.000148135
evgA	1261.66	-0.866464	0.214915	-4.03166	5.53853e-05	0.000149933
miaB	5123.4	-0.586	0.145426	-4.02954	5.58865e-05	0.000151187
ilvY	658.516	0.858948	0.213211	4.02863	5.61028e-05	0.000151668
aqpZ	89.5848	-1.54671	0.38396	-4.02831	5.61788e-05	0.000151771
rplF	114455	0.764065	0.18975	4.0267	5.65642e-05	0.000152708
thiB	1344.96	0.72666	0.181148	4.01142	6.03554e-05	0.000162833
phnJ	36.112	2.34364	0.584352	4.01067	6.05472e-05	0.000163239
yedV	220.89	-1.03289	0.258372	-3.99768	6.39651e-05	0.000172337
nudJ	413.917	-0.813823	0.203609	-3.99699	6.41539e-05	0.000172729
ycgL	712.897	-0.794755	0.198853	-3.9967	6.42306e-05	0.000172818
srlA	21.9569	-2.87713	0.720511	-3.99318	6.51942e-05	0.000175292
pka	1112.89	-0.700188	0.175703	-3.98506	6.74623e-05	0.000181268
yfjM	59.7716	-1.61127	0.404438	-3.98397	6.77737e-05	0.000181982
dosP	84.6539	-1.52321	0.382683	-3.98034	6.88177e-05	0.00018466
hipA	173.961	-1.20629	0.303465	-3.97505	7.03648e-05	0.000188684
yhdE	1397.32	0.755212	0.19	3.97479	7.04399e-05	0.000188758
moaC	581.102	-0.849672	0.213933	-3.97168	7.13681e-05	0.000191116
yihO	129.435	1.37453	0.346415	3.96786	7.25201e-05	0.000194071
yihR	57.1134	1.79962	0.453872	3.96503	7.33881e-05	0.000196261
insJ	608.108	0.813579	0.205215	3.96452	7.35432e-05	0.000196544
uidR	600.637	-0.842963	0.212743	-3.96235	7.42156e-05	0.000198207
dcuS	2198.13	0.676347	0.170799	3.9599	7.49821e-05	0.00020012
yliE	784.502	0.890637	0.225102	3.9566	7.60242e-05	0.000202765
yjfJ	94.6447	1.44222	0.364943	3.95192	7.75259e-05	0.000206632
yccM	209.775	-0.95463	0.241629	-3.95081	7.7888e-05	0.000207458
yiaU	424.17	0.757842	0.192344	3.94005	8.14661e-05	0.000216843
gsiA	427.265	-0.812305	0.206504	-3.9336	8.36832e-05	0.000222595
lpxB	5700.56	0.569504	0.144923	3.92971	8.50474e-05	0.000226073
tilS	1411.31	0.698374	0.177731	3.92939	8.51612e-05	0.000226224
mngR	386.593	-0.80908	0.205961	-3.92832	8.55422e-05	0.000227084
solA	1129.81	-0.67499	0.171843	-3.92795	8.56745e-05	0.000227283
ygaV	269.42	1.31098	0.334282	3.92177	8.78994e-05	0.00023303
yfeS	276.259	-1.13742	0.290302	-3.91806	8.92644e-05	0.000236491
insA	919.699	0.725041	0.185124	3.91652	8.98381e-05	0.000237852
yhhI	99.4358	1.61814	0.413501	3.91327	9.10529e-05	0.000240908
eno	63834.4	-0.616814	0.157677	-3.91187	9.15823e-05	0.000242148
queD	4043.47	0.630087	0.161092	3.91136	9.17786e-05	0.000242505
dedA	1242.45	0.648525	0.166152	3.9032	9.49311e-05	0.000250669
treC	355.65	-1.11134	0.284943	-3.90021	9.61088e-05	0.000253445
nadR	2160.65	0.701541	0.179873	3.90021	9.611e-05	0.000253445
pptA	46.5992	-1.96919	0.50498	-3.89954	9.63769e-05	0.00025398
exuT	473.647	0.778738	0.199778	3.89802	9.69823e-05	0.000255406
cysD	199.177	1.20447	0.309209	3.89535	9.80587e-05	0.00025807
sfsB	710.39	0.714823	0.183516	3.89515	9.81385e-05	0.000258109
yeiB	539.153	-0.785258	0.201882	-3.88969	0.000100373	0.000263812
serB	2933.24	0.713701	0.183649	3.88622	0.000101815	0.000267425
chbR	92.6869	-1.39345	0.358876	-3.88283	0.000103248	0.00027101
yedI	158.443	-1.02726	0.264658	-3.88145	0.000103835	0.00027237
ycbX	1392.14	-0.616583	0.158861	-3.88127	0.000103914	0.000272398
nagZ	1119.42	-0.717386	0.184906	-3.87972	0.000104576	0.000273952
typA	92739.1	0.599754	0.154747	3.87572	0.000106312	0.000278316
queF	2350.67	0.60819	0.15709	3.87159	0.000108126	0.000282879
kbl	8930.42	0.865592	0.223734	3.86884	0.000109356	0.000285907
acrE	155.901	1.11836	0.289151	3.86773	0.000109855	0.000287024
lgoR	91.599	-1.67833	0.434071	-3.86648	0.00011042	0.00028831
sanA	509.925	-0.792739	0.205135	-3.86447	0.00011133	0.000290496
skp	14322.5	0.585376	0.15163	3.86055	0.000113131	0.000295001
wecD	1614.98	0.759065	0.196631	3.86036	0.000113222	0.000295045
cspH	661.493	1.06175	0.275131	3.85908	0.000113813	0.000296391
folE	2976.51	-0.562134	0.145805	-3.85537	0.000115553	0.000300726
rplB	193119	0.759722	0.197367	3.84929	0.000118462	0.000308093
patD	80.2754	-1.59981	0.415725	-3.84823	0.000118972	0.000309218
yacG	879.115	0.755755	0.196562	3.84487	0.000120617	0.00031329
ydhR	1826.32	-0.651819	0.169877	-3.837	0.000124546	0.000323283
yfgM	2615.24	-0.773257	0.201564	-3.83629	0.000124905	0.000324004
yfhL	353.384	-1.03402	0.269611	-3.83521	0.000125458	0.000325224
cydC	1592.42	-0.60493	0.157777	-3.83409	0.000126032	0.0003265
aroH	2388.17	0.626868	0.163824	3.82648	0.000129986	0.000336525
mltC	2023.12	0.71298	0.18647	3.82356	0.000131537	0.000340317
sbcB	947.999	-0.729464	0.190988	-3.81942	0.000133766	0.000345861
radA	2832.97	0.724933	0.18999	3.81563	0.000135835	0.000350981
acrD	363.708	-0.805501	0.211162	-3.8146	0.000136401	0.000352214
yfcD	2162.04	0.64128	0.168461	3.80671	0.000140828	0.000363409
tusE	476.362	-0.846012	0.222271	-3.80622	0.000141108	0.000363896
sufA	124.056	1.19613	0.314312	3.80555	0.000141492	0.000364649
narQ	452.653	-0.743468	0.195615	-3.80066	0.000144311	0.000371673
yhdP	4765.83	0.545419	0.143547	3.79959	0.000144933	0.000373033
ulaE	152.287	1.07389	0.282762	3.79785	0.000145956	0.000375422
yehE	68.3842	-1.66447	0.438778	-3.79341	0.00014859	0.000381952
rimM	57913.7	-0.792956	0.209071	-3.79276	0.000148981	0.00038271
ydeN	49.3579	-1.87655	0.494794	-3.7926	0.000149081	0.000382718
lolC	2600.83	-0.611207	0.161199	-3.79162	0.000149665	0.00038397
yeeJ	776.348	-0.655529	0.173032	-3.78849	0.000151567	0.000388599
yliI	60.4063	-1.63066	0.430616	-3.78681	0.000152595	0.000390981
tnaB	147.413	1.16355	0.30737	3.78549	0.000153404	0.000392801
sufD	460.578	0.913558	0.241369	3.78489	0.000153774	0.000393494
yggC	921.844	0.727767	0.192563	3.77938	0.000157218	0.000402049
hisA	188.639	-1.13405	0.300198	-3.77769	0.000158291	0.000404532
yjfF	157.714	1.02387	0.271821	3.7667	0.000165417	0.000422472
rspB	27.3655	-2.3876	0.63396	-3.76617	0.000165769	0.000423099
bglH	103.472	1.45571	0.386833	3.76316	0.000167779	0.000427955
rplU	76633.5	0.648989	0.172611	3.75984	0.000170025	0.000433406
smg	2009.54	0.600533	0.159733	3.75961	0.000170175	0.000433511
dmsD	400.165	-0.889496	0.236907	-3.75462	0.000173603	0.000441959
htpX	6645.31	0.594703	0.158513	3.75177	0.000175594	0.000446741
tpiA	19483.2	-0.568585	0.151576	-3.75116	0.000176021	0.000447542
yegV	132.525	-1.15539	0.308393	-3.74647	0.000179341	0.000455691
yeaO	238.897	-1.06807	0.285136	-3.74584	0.000179794	0.00045655
cyaA	15161.5	0.533906	0.142852	3.73747	0.00018588	0.000471703
cueR	325.075	-0.808767	0.216612	-3.73371	0.000188681	0.000478506
nudG	161.888	-1.16207	0.311631	-3.72899	0.000192248	0.000487241
ygiQ	7398.63	0.575879	0.154502	3.72732	0.000193527	0.00049017
arnA	327.605	-0.862243	0.231438	-3.72559	0.000194859	0.000493229
msyB	116.5	-1.1884	0.319051	-3.7248	0.000195469	0.000494459
degS	2424.36	0.661614	0.177644	3.72438	0.000195795	0.000494969
gspB	146.833	1.11392	0.299198	3.72303	0.000196848	0.000497122
rssA	804.221	-0.692596	0.186033	-3.72296	0.000196897	0.000497122
ybgJ	258.505	-1.17979	0.316988	-3.72189	0.00019774	0.000498934
prfA	2173.93	-0.677337	0.182057	-3.72047	0.000198852	0.000501419
sgrT	176.678	-1.38787	0.373086	-3.71997	0.000199246	0.000502094
murD	1641.42	-0.7336	0.197227	-3.71957	0.000199565	0.000502581
yhdX	154.424	1.12355	0.302112	3.71899	0.00020002	0.000503408
yqgE	2585.93	0.56277	0.151336	3.71868	0.000200268	0.000503711
sgcA	139.326	1.0587	0.284736	3.71817	0.000200669	0.000504401
bssS	2211.97	-0.650719	0.175075	-3.71679	0.000201769	0.000506846
lpxD	21333.4	0.527685	0.141989	3.71638	0.000202096	0.000507347
yihD	2710.21	0.654387	0.176096	3.71608	0.000202338	0.000507634
hipB	86.8688	-1.44155	0.388015	-3.7152	0.000203039	0.000509071
aspS	8707.29	-0.714228	0.192329	-3.71357	0.000204353	0.000512041
yigM	624.305	0.744474	0.200522	3.71268	0.000205074	0.000513524
ydbJ	262.697	-1.07941	0.290774	-3.71219	0.000205475	0.000514205
yobB	250.496	-0.877831	0.23689	-3.70564	0.000210859	0.000527347
pliG	166.425	-1.07074	0.289473	-3.69893	0.000216508	0.000541134
parE	8979.37	0.589167	0.159442	3.69518	0.000219735	0.000548854
xylG	503.312	0.807695	0.218631	3.69433	0.000220468	0.000550338
bdcA	305.134	0.84227	0.228097	3.6926	0.000221973	0.000553748
glyA	16793.1	0.529823	0.143512	3.69183	0.000222643	0.000555072
rplD	138042	0.737491	0.199785	3.69143	0.000222997	0.000555605
cptA	1361.66	0.585483	0.158619	3.69113	0.000223261	0.000555915
fkpB	1688.87	0.640216	0.173582	3.68826	0.000225794	0.00056187
yiaC	291.229	0.865163	0.234878	3.68346	0.00023009	0.000572202
lpxL	2065.19	-0.572222	0.155602	-3.67748	0.000235552	0.000585417
insB1	2520.62	-0.66457	0.180846	-3.67478	0.000238057	0.000591274
yjgH	117.434	1.1409	0.310624	3.67294	0.000239773	0.000595164
yedW	153.486	-0.99513	0.271154	-3.66999	0.000242564	0.000601716
rhaB	84.2239	1.26398	0.344741	3.66645	0.00024594	0.000609711
yiaK	66.6925	1.50452	0.410462	3.66543	0.000246927	0.000611776
ypfJ	844.936	-0.875464	0.239189	-3.66014	0.000252077	0.000624145
ispH	3649.54	0.588517	0.160905	3.65755	0.000254634	0.000630083
yehB	38.4917	-1.81562	0.497008	-3.6531	0.000259098	0.000640731
leuS	13935.4	-0.700676	0.191906	-3.65115	0.000261069	0.000645205
alsK	240.867	1.00914	0.276418	3.65078	0.000261442	0.000645726
ampH	807.576	-0.726136	0.198988	-3.64914	0.000263123	0.000649472
ygfI	148.612	-1.06498	0.291858	-3.64895	0.000263314	0.00064954
yfaD	206.81	-0.94169	0.258102	-3.64852	0.000263759	0.000650007
fimA	1025.58	-0.657005	0.180078	-3.64845	0.00026383	0.000650007
rhaA	81.1238	1.39871	0.38513	3.63178	0.00028147	0.000693037
fecC	5476.11	0.693993	0.191192	3.62982	0.000283614	0.000697884
sgcB	42.8996	1.76277	0.485726	3.62914	0.000284372	0.000699317
pabA	230.186	0.97096	0.267625	3.62806	0.000285556	0.000701792
sdhB	763.915	-0.662928	0.182856	-3.62542	0.000288491	0.000708567
frvB	94.6237	1.3373	0.369034	3.6238	0.000290308	0.000712591
ppsR	210.854	-0.97002	0.267823	-3.62187	0.000292478	0.000717473
yfhR	356.112	0.801255	0.221257	3.62138	0.000293034	0.000718394
gspL	450.196	0.725133	0.200262	3.62093	0.00029355	0.000719217
sslE	8159.73	0.71041	0.196206	3.62075	0.000293755	0.000719275
eco	1562.7	-0.723608	0.199876	-3.62029	0.000294275	0.000720104
sodC	197.731	-0.896584	0.248136	-3.61327	0.000302355	0.000739422
ypdK	184.753	-1.17742	0.32594	-3.61237	0.00030341	0.000741546
argE	1391.38	0.569978	0.157868	3.61048	0.000305634	0.000746521
chiP	140.092	-1.24486	0.34537	-3.60442	0.000312855	0.000763689
malK	86.9315	-1.47024	0.408649	-3.59781	0.00032091	0.00078287
yihU	69.5419	1.60313	0.445789	3.59617	0.000322935	0.000787327
yeaG	75.5531	-1.30507	0.363221	-3.59305	0.000326834	0.000796345
entH	168.316	-1.48517	0.41349	-3.5918	0.000328406	0.000799685
arsR	180.749	1.00682	0.280446	3.59008	0.00033058	0.000804486
speG	787.261	-0.688074	0.191735	-3.58868	0.000332358	0.000808317
asmA	2346.89	-0.543209	0.151715	-3.58045	0.000343001	0.000833692
nupG	857.657	-0.861071	0.240566	-3.57936	0.000344441	0.00083668
potF	73.0272	-1.32615	0.370966	-3.57485	0.000350427	0.000850702
ycdT	338.659	0.89159	0.249653	3.57132	0.000355191	0.000861739
tsaC	1604.11	0.645998	0.18101	3.56885	0.000358546	0.000869349
argF	167.443	-1.16609	0.32713	-3.56462	0.00036439	0.000882978
ydhV	39.9043	-1.78945	0.502275	-3.56269	0.000367069	0.000888757
narL	681.571	-0.63095	0.177105	-3.56258	0.000367222	0.000888757
fhlA	347.535	-0.774945	0.218463	-3.54726	0.000389263	0.000941529
yciE	31.3628	-2.37552	0.67025	-3.54423	0.000393759	0.000951823
yagE	79.0834	-1.45304	0.410135	-3.54282	0.000395866	0.000956335
galP	1107.54	-0.660912	0.186706	-3.53986	0.000400336	0.000966546
rpsS	61591.4	0.714659	0.202004	3.53785	0.000403396	0.000973344
sseB	1537.44	0.567407	0.160423	3.53694	0.000404795	0.000976126
rstA	1040	-0.590664	0.167063	-3.53558	0.00040688	0.000980559
cca	3771.06	0.579023	0.163903	3.53271	0.000411323	0.000990666
acnA	824.076	-0.623048	0.176393	-3.53216	0.000412175	0.000992117
emrE	317.242	-0.914779	0.259084	-3.53082	0.000414271	0.000996558
yraJ	800.398	0.693768	0.19652	3.53026	0.000415155	0.00099808
yhbQ	549.502	0.751803	0.213017	3.52931	0.000416642	0.00100105
mcrB	1754.12	0.90821	0.257383	3.52863	0.000417718	0.00100303
elfC	95.0817	-1.19536	0.338991	-3.52623	0.00042152	0.00101094
ycbZ	5641.02	-0.556564	0.157831	-3.52632	0.000421379	0.00101094
gluQ	963.747	0.619638	0.175785	3.52498	0.000423515	0.00101511
cyoD	3223.36	-0.753546	0.213842	-3.52385	0.000425331	0.00101885
betA	1161.59	0.729748	0.207136	3.52304	0.000426628	0.00102134
waaR	3577.28	2.02937	0.577786	3.51233	0.000444197	0.00106276
yqiA	2276.91	0.622819	0.177416	3.5105	0.000447258	0.00106944
yoaC	143.972	-1.16598	0.332213	-3.50974	0.00044855	0.00107188
ugpE	45.9154	1.70958	0.487502	3.50681	0.000453514	0.00108309
wzzB	6982.9	-0.600315	0.171255	-3.50538	0.000455954	0.00108826
yhhS	1058.34	0.603761	0.172363	3.50284	0.000460321	0.00109803
valS	29514.2	0.501186	0.143132	3.50156	0.000462546	0.00110267
yhjY	430.39	0.792759	0.22647	3.50051	0.00046437	0.00110636
gltF	425.078	0.744644	0.212784	3.49953	0.000466076	0.00110976
rffH	3468.78	0.70536	0.201661	3.49774	0.000469217	0.00111657
ybhR	151.491	-0.979435	0.28012	-3.49648	0.000471431	0.00112117
yhbO	123.032	1.04211	0.298104	3.49579	0.000472661	0.00112342
ygbI	244.032	-0.941634	0.2695	-3.494	0.00047584	0.0011303
yaaX	413.39	0.84421	0.241663	3.49334	0.000477015	0.00113241
agaI	93.1018	1.22309	0.350177	3.49276	0.00047805	0.00113419
kup	2335.47	0.573255	0.164148	3.49232	0.000478852	0.00113542
livF	255.942	0.901283	0.258312	3.48913	0.000484601	0.00114836
nadA	132.364	-1.08499	0.311049	-3.48818	0.000486327	0.00115177
ascG	202.876	-1.01725	0.291671	-3.48767	0.000487251	0.00115327
ecnB	1301.79	0.720021	0.206524	3.48638	0.000489603	0.00115814
cydD	1206.43	-0.621635	0.178508	-3.4824	0.000496945	0.00117481
lysC	1347.99	0.664747	0.190921	3.48179	0.000498081	0.0011768
arnT	81.9332	-1.21908	0.350387	-3.47923	0.000502852	0.00118736
gltB	3003.31	-0.637455	0.183326	-3.47717	0.000506742	0.00119584
araH	53.8917	-1.53274	0.441055	-3.47516	0.000510549	0.00120411
ygcQ	37.1787	-1.87011	0.538235	-3.47453	0.000511751	0.00120623
yjiH	73.6228	1.25194	0.360394	3.4738	0.000513137	0.00120878
bcsG	890.162	-0.668891	0.192704	-3.47108	0.000518363	0.00122036
hisQ	148.887	-1.08807	0.313759	-3.46785	0.000524632	0.00123394
gshB	3366.07	0.514346	0.148321	3.46779	0.000524749	0.00123394
glnD	2327.66	0.578125	0.166818	3.46559	0.000529068	0.00124336
sgcE	139.984	1.01039	0.291596	3.46505	0.000530136	0.00124513
yedR	219.189	0.904391	0.261138	3.46326	0.000533664	0.00125268
mprA	6794.58	0.548265	0.158368	3.46197	0.000536238	0.00125797
ydaM	103.148	-1.22887	0.355221	-3.45944	0.000541304	0.00126911
uxuB	623.275	0.680523	0.196799	3.45797	0.00054427	0.00127531
erpA	3280.49	0.587136	0.169898	3.45582	0.00054862	0.00128475
ldtE	619.622	0.74867	0.216728	3.45441	0.00055149	0.00129071
fadR	2975.18	-0.522716	0.151419	-3.45211	0.000556225	0.00130102
tsaD	3391.58	0.538106	0.156027	3.4488	0.000563078	0.00131628
preT	61.7419	-1.38886	0.402895	-3.44719	0.000566444	0.00132337
folD	3064.65	-0.593641	0.172466	-3.44207	0.000577273	0.00134788
dcuB	201.537	-0.922193	0.267934	-3.44186	0.000577731	0.00134815
ydcK	44.5865	-1.68447	0.489991	-3.43775	0.000586576	0.00136799
lptD	19241.1	0.52607	0.153086	3.43642	0.00058945	0.00137388
yaaY	1936.99	0.769572	0.224295	3.43107	0.0006012	0.00140045
yadC	335.963	0.897252	0.261572	3.43023	0.000603064	0.00140397
yfaL	356.121	-0.730336	0.213014	-3.42857	0.000606762	0.00141175
yjhQ	110.422	1.14463	0.334054	3.42649	0.000611435	0.00142179
pyrL	452.351	2.33638	0.682074	3.42541	0.00061388	0.00142664
macA	230.822	-0.891352	0.260497	-3.42174	0.000622222	0.00144518
puuR	169.477	-0.978194	0.286235	-3.41745	0.000632109	0.00146729
ydcA	355.8	-0.859003	0.251408	-3.41677	0.000633688	0.0014701
ibsA	45.5279	-1.87141	0.54807	-3.41455	0.00063888	0.00148128
satP	1377.18	0.5976	0.175081	3.41327	0.000641885	0.00148738
fldB	3717.86	0.581645	0.170437	3.41266	0.000643317	0.00148983
sfsA	459.231	-0.717552	0.210349	-3.41124	0.000646676	0.00149586
purL	2037.01	-0.6405	0.187754	-3.41138	0.000646346	0.00149586
yhfT	162.158	1.05754	0.310101	3.41031	0.000648901	0.00150013
bcp	6721.6	-0.541847	0.159091	-3.4059	0.000659465	0.00152367
ydcL	462.251	-0.711116	0.20886	-3.40475	0.000662243	0.0015292
tesB	1677.67	0.531482	0.156483	3.39641	0.000682749	0.00157563
apbE	956.352	-0.625612	0.184269	-3.3951	0.000686032	0.00158229
rsxB	1534.52	0.593191	0.174863	3.39232	0.000693046	0.00159754
katG	18466.6	1.50476	0.443745	3.39104	0.000696276	0.00160406
tpx	14594.1	-0.476163	0.140519	-3.38859	0.000702526	0.00161752
glgB	2158.73	0.539775	0.159597	3.38212	0.000719296	0.00165517
trmI	3472.78	0.561541	0.166197	3.37876	0.000728136	0.00167432
gltP	5833.32	0.54641	0.161725	3.37864	0.000728459	0.00167432
sixA	1670.91	-0.611144	0.180901	-3.37834	0.000729248	0.00167516
cspD	533.249	-0.71628	0.212344	-3.3732	0.000743007	0.00170578
glrR	603.435	-0.642942	0.190682	-3.37181	0.00074676	0.00171341
nanR	2574.21	0.581714	0.172595	3.3704	0.000750601	0.00172123
purR	3865.29	-0.532365	0.158301	-3.36299	0.000771024	0.00176704
roxA	2881.22	-0.495427	0.14733	-3.36271	0.000771806	0.00176781
fabZ	11463.5	0.551526	0.16412	3.3605	0.000778012	0.001781
rpoE	4784.89	-0.52113	0.155135	-3.3592	0.000781689	0.00178839
yegQ	3932.99	0.507244	0.151086	3.35733	0.000787	0.0017995
marA	839.901	0.6861	0.204405	3.35658	0.000789141	0.00180336
yqjI	1011.68	0.576182	0.171703	3.35569	0.000791672	0.00180811
alsA	139.325	0.961694	0.286868	3.3524	0.00080115	0.0018287
gsiC	77.4005	-1.25688	0.375167	-3.3502	0.000807527	0.0018422
lpxC	42526.9	0.554659	0.165709	3.34719	0.000816354	0.00186127
essD	109.035	1.15571	0.345412	3.34589	0.000820196	0.00186896
yahB	317.178	-0.799274	0.239128	-3.34245	0.000830411	0.00189115
thiI	8090.74	0.558628	0.167157	3.34194	0.000831937	0.00189354
tehA	150.775	-0.905181	0.271403	-3.33519	0.000852401	0.00193862
ycjG	547.089	-0.66779	0.200231	-3.33509	0.00085272	0.00193862
fxsA	548.564	0.697655	0.209275	3.33368	0.000857043	0.00194734
uspA	12482.9	0.640013	0.192012	3.33319	0.000858566	0.00194968
ynfA	77.6901	-1.36262	0.409012	-3.33149	0.000863832	0.00196052
ybiC	294.56	-0.797223	0.239402	-3.33007	0.000868251	0.00196942
chbC	88.7837	-1.3251	0.398117	-3.32841	0.000873427	0.00198003
folB	521.23	0.616522	0.185573	3.32226	0.000892908	0.00202304
yceF	491.756	-0.738775	0.222387	-3.32202	0.000893682	0.00202364
yjeT	283.801	0.939458	0.283446	3.31442	0.000918346	0.00207831
ydiP	36.6887	-1.81238	0.546896	-3.31394	0.000919898	0.00208064
yhhH	34.6105	1.99739	0.602935	3.31278	0.00092372	0.00208809
ycfJ	783.45	0.683373	0.206573	3.30814	0.000939166	0.00212073
ykfB	609.743	-0.608615	0.183976	-3.30813	0.000939228	0.00212073
fur	8377.43	0.519381	0.157026	3.30761	0.000940947	0.00212341
bioF	82.1556	-1.37196	0.414836	-3.30724	0.000942217	0.00212438
yieK	212.81	0.834181	0.252234	3.30717	0.000942448	0.00212438
nuoI	548.682	-0.637779	0.19313	-3.30233	0.000958859	0.00216015
bfd	485.323	0.845155	0.255974	3.30172	0.000960938	0.00216238
rbsK	3294.2	0.584966	0.177163	3.30186	0.000960474	0.00216238
purC	658.111	-0.589411	0.178627	-3.29967	0.000968002	0.00217705
cpdA	3101.54	0.551545	0.167288	3.29698	0.000977301	0.00219672
yqjA	2155.47	0.548788	0.16648	3.29642	0.00097927	0.0021999
mdtC	337.971	-0.757342	0.229821	-3.29536	0.000982972	0.00220673
yeiI	1102.54	0.581188	0.176373	3.29523	0.000983421	0.00220673
hybE	434.577	0.712148	0.216223	3.29358	0.000989191	0.00221842
mazG	525.629	-0.784068	0.238084	-3.29324	0.0009904	0.00221988
yejB	209.419	-0.812035	0.246675	-3.29192	0.00099506	0.00222907
ychJ	1435.06	-0.560049	0.170328	-3.28807	0.00100877	0.0022585
rbsB	4358.13	-0.781821	0.237875	-3.28669	0.00101372	0.00226831
waaH	214.381	0.809876	0.246578	3.28447	0.00102176	0.00228502
arnC	46.7907	-1.73094	0.527114	-3.28381	0.00102413	0.00228903
yebY	1325.44	-0.58241	0.177462	-3.28189	0.00103115	0.00230342
rpoS	3503.16	0.563842	0.171912	3.27984	0.00103867	0.00231893
ybgC	2317.21	0.543824	0.165818	3.27965	0.00103935	0.00231914
elaB	210.555	-1.00261	0.305743	-3.27926	0.00104079	0.00232103
yddM	379.302	-0.710897	0.216978	-3.27635	0.00105158	0.00234378
fes	533.669	0.850496	0.259728	3.27457	0.00105825	0.00235733
iaaA	469.122	-0.66262	0.202434	-3.27326	0.00106316	0.00236694
ydjZ	65.6812	-1.254	0.383177	-3.27265	0.00106546	0.00237074
tktA	9429.11	-0.684535	0.209379	-3.26936	0.00107789	0.00239706
gspE	153.933	0.909629	0.278537	3.26575	0.00109176	0.00242655
topB	3052.39	-0.593171	0.181664	-3.26521	0.00109383	0.00242978
ptsN	3352.89	0.586365	0.179603	3.26477	0.00109551	0.00243216
bglA	2205.25	-0.697887	0.213916	-3.26243	0.00110463	0.00245103
yjbG	28.3054	2.10168	0.644297	3.26197	0.00110641	0.00245279
yicJ	127.632	1.00318	0.307543	3.26191	0.00110666	0.00245279
yjeJ	546.423	0.717156	0.21987	3.26172	0.00110738	0.00245303
rplW	75424.8	0.686287	0.21046	3.26089	0.00111061	0.00245882
hemF	621.314	-0.630204	0.193357	-3.25928	0.00111696	0.0024715
lpxP	2286.79	-0.550187	0.16907	-3.25419	0.00113716	0.0025148
yafD	991.251	-0.57625	0.17709	-3.25399	0.00113794	0.00251512
ybiB	704.546	-0.652881	0.200707	-3.2529	0.00114234	0.00252344
sufC	229.134	0.889626	0.273724	3.25008	0.00115373	0.00254717
btuD	299.397	-0.763529	0.234984	-3.24928	0.00115697	0.00255291
mltD	6363.39	-0.630607	0.194223	-3.24682	0.00116703	0.00257368
wzyE	1311.4	0.546399	0.168301	3.24656	0.0011681	0.00257461
hofC	298.6	0.732003	0.225617	3.24445	0.00117677	0.00259229
yeiG	623.063	-0.752731	0.232193	-3.24184	0.0011876	0.0026139
basR	601.713	0.615259	0.189791	3.24177	0.0011879	0.0026139
yedQ	334.958	-0.768733	0.237211	-3.24072	0.0011923	0.00262214
yqiI	284.317	0.950193	0.293489	3.23757	0.00120552	0.00264974
rdgC	3942.74	0.556465	0.172091	3.23355	0.00122262	0.00268583
wecG	1518.66	0.532344	0.164652	3.23315	0.00122433	0.00268812
recB	3764.36	0.527795	0.163272	3.2326	0.00122667	0.00269177
pepN	3184.76	-0.56432	0.174728	-3.22971	0.00123916	0.00271767
cstA	418.475	-0.945733	0.29284	-3.22952	0.00123998	0.00271797
gloA	1662.48	-0.516614	0.160027	-3.2283	0.0012453	0.00272813
cobT	138.605	-1.00586	0.311772	-3.22626	0.00125418	0.00274607
yfeW	187.785	-0.845372	0.262192	-3.22425	0.00126303	0.00276391
inaA	802.128	-0.567201	0.176035	-3.2221	0.00127255	0.00278323
pyrG	40188.6	0.482979	0.150082	3.21811	0.00129038	0.00282067
yfbK	117.497	-1.17809	0.366141	-3.21759	0.0012927	0.00282419
putP	684.648	-0.66377	0.206538	-3.21378	0.00130998	0.00285932
nudB	2047.04	-0.593153	0.184568	-3.21373	0.00131022	0.00285932
yqcA	1941.22	0.520825	0.162234	3.21033	0.00132581	0.00289174
gldA	569.358	-0.672719	0.209671	-3.20845	0.00133453	0.00290917
ampG	3726.55	-0.530931	0.165622	-3.20568	0.00134746	0.00293574
mdtH	71.8923	-1.28173	0.400164	-3.20301	0.00135998	0.0029614
ydjE	71.2127	-1.3329	0.417037	-3.19612	0.00139287	0.00303136
tgt	10525.1	0.479086	0.149967	3.19461	0.0014002	0.00304566
hdeD	240.715	0.88689	0.277808	3.19246	0.00141069	0.00306678
dgoD	115.801	0.977052	0.306304	3.18981	0.00142364	0.00309325
yhaK	140.146	0.993376	0.311548	3.18851	0.00143007	0.00310551
fbaB	62.6316	-1.32035	0.414166	-3.18798	0.00143272	0.00310958
clcA	1037.22	-0.54636	0.1718	-3.18022	0.00147164	0.0031923
frlA	66.2398	1.40663	0.442457	3.17914	0.00147713	0.00320245
deoA	1190.63	-0.724333	0.228069	-3.17594	0.00149351	0.0032362
yddE	459.336	-0.733233	0.231058	-3.17337	0.00150682	0.00326328
ilvM	140.493	0.995536	0.314124	3.16925	0.00152834	0.00330807
araA	150.032	0.954708	0.301385	3.16773	0.00153632	0.00332354
dnaJ	2072.63	0.56863	0.179606	3.16599	0.00154556	0.00334171
racR	1344.27	-0.539293	0.170485	-3.16329	0.00155996	0.003371
tyrR	3488.82	-0.476483	0.150802	-3.15966	0.00157954	0.00341147
argI	128.063	-0.947225	0.300105	-3.15631	0.00159779	0.00344901
ynjA	68.2053	-1.25021	0.396125	-3.1561	0.00159892	0.00344956
yjfP	469.159	0.618262	0.195915	3.15577	0.00160077	0.00345168
pmrD	253.815	-0.90884	0.288134	-3.15422	0.00160925	0.0034681
mdtN	96.984	1.11061	0.352124	3.15404	0.00161029	0.00346845
ydiK	795.958	-0.550798	0.174753	-3.15186	0.00162234	0.00349252
ybgF	7993.27	-0.452347	0.143649	-3.14898	0.00163843	0.00352524
ylcI	56.0492	-1.38314	0.439537	-3.14681	0.00165064	0.0035496
rhtC	931.626	0.528264	0.167933	3.14569	0.00165695	0.00356124
lpxA	13512.8	0.532694	0.169441	3.14383	0.00166753	0.00358204
yfeY	945.515	-0.584672	0.185998	-3.14343	0.00166982	0.00358503
alkB	84.4775	-1.09513	0.34847	-3.14269	0.00167401	0.00359207
opgB	4710.48	0.470866	0.149897	3.14126	0.00168223	0.00360776
yciO	943.437	-0.575902	0.183433	-3.13957	0.00169194	0.00362663
yhhY	413.477	0.706545	0.225106	3.13872	0.00169685	0.00363519
sxy	116.54	-0.996198	0.317421	-3.13841	0.00169867	0.00363714
rluF	2343	0.502948	0.160325	3.13704	0.00170661	0.00365217
yggD	1057.76	0.586713	0.187117	3.13555	0.00171535	0.00366888
ycaK	46.1601	-1.82306	0.581681	-3.13412	0.00172373	0.00368483
queA	4329.16	0.501013	0.159901	3.13328	0.00172863	0.00369332
nrdR	1075.68	-0.831404	0.265475	-3.13176	0.00173762	0.00371054
yhfS	184.916	0.859908	0.274705	3.13029	0.00174634	0.00372714
yaaW	107.427	1.10604	0.353397	3.12975	0.00174954	0.00373197
yjgN	98.0605	1.37945	0.440972	3.12819	0.00175886	0.00374984
gsiD	51.1105	-1.40653	0.44995	-3.12597	0.00177218	0.00377622
ptsP	2802.24	-0.489556	0.156729	-3.12357	0.00178669	0.0038051
murA	13187.5	0.571811	0.183105	3.12286	0.00179103	0.00381229
frlB	109.827	1.04073	0.333332	3.1222	0.00179508	0.00381886
serA	1020.57	-0.592388	0.189951	-3.11864	0.00181687	0.00386131
holE	732.026	-0.556339	0.178393	-3.11862	0.00181702	0.00386131
yhbJ	4078.65	0.529954	0.169941	3.11847	0.00181794	0.00386131
ybgO	84.5675	-1.14293	0.366705	-3.11676	0.0018285	0.00388166
yeeD	300.903	-0.740062	0.23753	-3.11566	0.00183534	0.0038941
yadK	56.7573	1.44984	0.465449	3.11494	0.00183985	0.00390159
lsrK	96.1224	-1.16983	0.375685	-3.11384	0.00184668	0.00391397
sdaB	11077.4	-0.527796	0.169543	-3.11305	0.00185165	0.00392242
ydbC	39.6399	-1.527	0.490781	-3.11136	0.00186226	0.00394279
ybiV	698.013	-0.581735	0.187109	-3.10906	0.00187681	0.00397149
ygdH	2924.46	-0.520939	0.167659	-3.10713	0.00188912	0.00399541
ydhY	14.0682	-2.96662	0.955183	-3.10581	0.00189757	0.00400954
ygcO	24.2178	-1.93236	0.622215	-3.10562	0.00189883	0.00400954
yqjD	1621.24	0.557014	0.17935	3.10574	0.00189803	0.00400954
argB	365.234	0.756861	0.243801	3.10442	0.00190655	0.00402369
menH	231.933	-0.772612	0.248995	-3.10292	0.00191623	0.00404198
ynfD	229.075	-0.797983	0.257271	-3.10172	0.001924	0.00405622
amtB	173.14	-0.866596	0.279503	-3.10049	0.00193203	0.004071
hpf	2558.78	0.535763	0.172888	3.0989	0.00194237	0.00409061
ygeH	86.0855	1.33112	0.430047	3.09528	0.00196627	0.00413869
yfdK	112.734	-1.15699	0.373811	-3.09513	0.00196728	0.00413869
hicB	64.6408	-1.25408	0.405262	-3.0945	0.00197148	0.00414533
dppC	199.432	0.793201	0.256914	3.08742	0.00201902	0.00424304
proP	9614.76	0.659621	0.213741	3.08608	0.00202814	0.00425769
kgtP	15272.9	0.442718	0.143451	3.0862	0.00202734	0.00425769
yafE	335.543	-0.703462	0.227999	-3.08537	0.002033	0.00426566
yiaA	65.2947	1.27357	0.413135	3.08269	0.00205142	0.00430202
yoaH	472.934	-0.722355	0.234579	-3.07937	0.00207437	0.00434787
yfdY	112.976	-0.978042	0.317742	-3.0781	0.00208326	0.00436419
iap	610.872	-0.579673	0.188376	-3.07721	0.00208948	0.00437491
yfdC	53.2114	-1.41642	0.460472	-3.07602	0.00209783	0.0043901
yfeK	120.113	-1.22117	0.398019	-3.06813	0.00215402	0.0045053
arsB	243.825	0.777908	0.253884	3.06403	0.00218377	0.00456513
yqeI	187.214	-0.831084	0.271258	-3.06381	0.00218535	0.00456604
yibI	39.6594	1.74503	0.569675	3.06319	0.00218989	0.00457186
hisC	277.586	-0.719149	0.234783	-3.06303	0.00219107	0.00457186
tus	270.827	-0.682568	0.222846	-3.06296	0.00219159	0.00457186
yeaN	252.036	-0.767388	0.250639	-3.06172	0.00220066	0.00458837
ybbP	213.324	-0.75872	0.247936	-3.06014	0.0022123	0.00461022
dapB	1132.66	-0.778932	0.254699	-3.05825	0.00222636	0.00463708
yjaH	2524.94	0.473642	0.155092	3.05394	0.00225858	0.00470174
lacI	857.393	0.587496	0.192429	3.05305	0.0022653	0.00471325
yeiW	220.435	-0.742402	0.24356	-3.04813	0.00230273	0.00478861
rpmJ	35583.8	0.509171	0.167053	3.04796	0.00230404	0.00478883
bioB	85.3631	-1.16458	0.382672	-3.04328	0.00234016	0.00486136
cobS	32.5598	-1.76773	0.581546	-3.03972	0.002368	0.00491664
hflD	2635.51	0.479954	0.158238	3.03311	0.00242046	0.00502292
yheV	245.875	0.700256	0.230993	3.0315	0.00243343	0.00504699
relA	1710.59	-0.632292	0.208584	-3.03135	0.00243459	0.00504699
ydhB	288.402	-0.709354	0.234108	-3.03003	0.00244531	0.00506656
ptrB	433.627	-0.667641	0.220488	-3.02802	0.00246162	0.00509769
yidH	111.739	1.03305	0.341674	3.02348	0.00249882	0.00517204
atoC	85.2657	-1.17808	0.389798	-3.02227	0.00250883	0.00519006
yiaV	171.072	0.801746	0.265827	3.01605	0.00256095	0.00529511
yjiJ	216.394	0.816336	0.270749	3.01511	0.00256889	0.00530876
ynhF	235.243	-3.32859	1.10461	-3.01335	0.00258382	0.00533684
trmD	74922	-0.552307	0.183367	-3.01203	0.00259505	0.00535726
plaP	15361.4	-0.50489	0.167679	-3.01105	0.00260348	0.00537187
sapB	614.289	-0.566988	0.188319	-3.01078	0.00260574	0.00537374
yfbV	694.866	-0.574648	0.1909	-3.01021	0.00261069	0.00538116
mntH	290.9	-0.801103	0.266196	-3.00945	0.00261724	0.00539187
glyS	23456	0.458146	0.152274	3.00869	0.00262377	0.00540252
yihN	93.7048	-1.1529	0.384261	-3.0003	0.00269714	0.00555072
qorB	323.212	0.666804	0.222522	2.99658	0.00273029	0.00561604
acrR	1129.94	-0.510397	0.17037	-2.99582	0.00273709	0.00562711
yhcA	34.3249	1.73889	0.580878	2.99356	0.00275747	0.00566607
ycjM	52.1022	-1.38419	0.463687	-2.98518	0.00283408	0.00582048
phnN	39.8117	1.55046	0.51963	2.98377	0.00284719	0.00584438
ypdC	357.719	-0.688954	0.231107	-2.9811	0.00287218	0.00589264
appA	80.0608	-1.12089	0.376067	-2.98056	0.00287719	0.00589987
fsaA	99.8608	-0.963455	0.323328	-2.97981	0.00288427	0.00591134
sspB	6923.23	0.427369	0.143663	2.97481	0.00293173	0.0060055
atoS	126.815	-0.99585	0.334852	-2.974	0.00293949	0.0060183
ymgF	317.336	0.844116	0.284227	2.96986	0.00297934	0.00609676
era	7797.79	0.477443	0.160772	2.9697	0.00298094	0.0060969
nfo	1599.32	0.466578	0.157189	2.96827	0.00299484	0.00612217
yajR	1449.42	0.502248	0.169222	2.96798	0.00299766	0.00612479
ycjW	241.301	-0.71733	0.24179	-2.96675	0.00300963	0.00614608
macB	230.911	-0.825665	0.278369	-2.96608	0.00301623	0.00615639
gfcD	165.008	-0.873661	0.294648	-2.9651	0.0030258	0.00617276
ysaA	719.874	-0.584499	0.197334	-2.96198	0.00305672	0.00622625
rluC	3923.73	-0.579177	0.195533	-2.96204	0.00305606	0.00622625
menF	1372.38	-0.500315	0.168908	-2.96205	0.00305601	0.00622625
cvpA	1139.08	0.516929	0.174539	2.96168	0.00305966	0.00622905
hisF	260.163	-0.684009	0.231021	-2.9608	0.00306839	0.00624361
yidL	108.16	1.03209	0.349025	2.95706	0.0031059	0.00631601
acnB	13879.6	0.58132	0.196596	2.95693	0.00310715	0.00631601
alsR	1234.56	0.561691	0.190236	2.9526	0.00315107	0.00640203
yjbJ	706.122	0.616881	0.208991	2.95172	0.00316011	0.00641712
thiC	424.754	0.578915	0.196261	2.94972	0.00318063	0.00645547
ybeZ	2235.6	-0.467038	0.158412	-2.94825	0.00319578	0.00648292
dcuR	954.562	0.501972	0.170272	2.94806	0.00319778	0.00648366
yeiS	135.092	-1.22694	0.41642	-2.94639	0.00321503	0.00651532
yeaL	189.763	-0.836162	0.284376	-2.94034	0.00327848	0.00663701
yhaH	524.886	-0.739265	0.251428	-2.94026	0.00327938	0.00663701
lplT	619.504	-0.602029	0.204758	-2.94019	0.00328009	0.00663701
gnsA	980.947	-0.645065	0.21962	-2.93719	0.00331202	0.0066982
caiD	25.2907	1.77556	0.606025	2.92985	0.00339126	0.00685497
dinB	520.715	0.55671	0.190059	2.92914	0.00339903	0.00686717
nuoJ	517.806	-0.61372	0.209742	-2.92607	0.00343277	0.00693182
yacH	276.64	0.681623	0.232988	2.92557	0.00343824	0.00693934
ybdJ	361.319	0.696485	0.238572	2.91938	0.00350723	0.00707499
ydcR	529.717	-0.658664	0.226155	-2.91245	0.0035861	0.00722676
yejL	2927.55	-0.471786	0.161983	-2.91256	0.00358474	0.00722676
pcnB	11927.8	0.464436	0.159618	2.90967	0.00361809	0.00728753
rpsG	116923	0.498365	0.171419	2.90729	0.00364575	0.00733952
mutM	1208.68	0.553102	0.190271	2.90691	0.00365017	0.0073447
yjjP	204.111	-0.785328	0.270376	-2.90458	0.00367752	0.00739598
fabF	31948.2	-0.424951	0.146346	-2.90374	0.00368738	0.00741206
smtA	1782.01	-0.456715	0.157311	-2.90326	0.00369303	0.00741967
ivy	821.377	0.64526	0.222322	2.90237	0.00370352	0.00743698
allC	84.4044	-1.17791	0.406195	-2.89987	0.00373323	0.00749286
yhfU	126.255	0.858742	0.29616	2.89959	0.00373656	0.00749576
iscA	4839.13	0.551111	0.190212	2.89735	0.00376328	0.00754555
ada	474.346	-0.644658	0.222531	-2.89694	0.00376819	0.00755158
chbA	43.6702	-1.38419	0.477914	-2.89632	0.00377571	0.00756285
ydbD	62.6091	-1.33713	0.461856	-2.89511	0.0037902	0.00758804
yihL	322.73	-0.785469	0.27147	-2.89339	0.0038111	0.00762604
mrp	3509.59	-0.498207	0.172218	-2.89289	0.00381716	0.00763433
yeiE	1080.73	-0.510279	0.176563	-2.89007	0.00385155	0.00769923
sgbU	46.8103	1.33086	0.460588	2.88948	0.00385881	0.00770512
yegU	92.6396	-1.0305	0.356654	-2.88936	0.00386032	0.00770512
ybaN	917.255	0.541878	0.187532	2.88952	0.00385836	0.00770512
osmY	443.099	0.597738	0.207014	2.88743	0.00388407	0.00774864
yjdN	80.2623	1.05415	0.365244	2.88616	0.00389978	0.00777218
sapD	1154.9	-0.486075	0.168411	-2.88624	0.00389876	0.00777218
aphA	763.43	-0.612734	0.212552	-2.88275	0.00394224	0.00785286
mrdB	2260.49	-0.453879	0.15751	-2.88158	0.00395685	0.00787802
thiG	120.599	1.02418	0.355633	2.87988	0.00397827	0.00791327
dapD	13035.3	0.421221	0.146264	2.87986	0.00397854	0.00791327
yfjW	140.642	-1.14884	0.398953	-2.87964	0.00398126	0.00791472
[truncated: 1,975 more rows]

## Sheet: (4) TMP+ERY_vs_ERY
Gene name	Mean of normalized gene counts	log2 fold change	Standard error	Wald statistic	Unadjusted P-value	P-value after Benjamini-Hochberg correction			(4) Differential gene expression in TMP+ERY treatment versus ERY
fliC	64327.6	-7.57648	0.164164	-46.152	0	0			Differentially expressed genes are displayed in blue
flgE	8082.74	-8.25059	0.226409	-36.4411	9.50187e-291	1.88802e-287
fliF	7927.93	-9.12543	0.274522	-33.2411	2.74234e-242	3.63269e-239
fliM	5694.8	-8.50915	0.258226	-32.9524	3.9086e-238	3.88319e-235
fliL	5090.65	-8.1939	0.250798	-32.6713	3.99644e-234	3.17637e-231
flgL	4200.23	-5.95895	0.192376	-30.9756	1.15067e-210	7.62129e-208
flgG	4047.44	-7.80317	0.256316	-30.4435	1.46058e-203	8.29189e-201
flgK	4395.69	-7.76792	0.259192	-29.9698	2.43251e-197	1.20835e-194
cheA	3513.67	-6.99264	0.23437	-29.8358	1.34033e-195	5.91829e-193
flgD	5822.22	-9.51696	0.319802	-29.7589	1.32953e-194	5.28354e-192
yhjH	3048.3	-5.83916	0.199135	-29.3226	5.34195e-189	1.9299e-186
fliG	4107.09	-8.42	0.289025	-29.1324	1.39591e-186	4.62279e-184
tsr	11908.6	-5.0092	0.173261	-28.9113	8.61299e-184	2.63292e-181
flgF	3025.08	-7.5767	0.265954	-28.4888	1.61447e-178	4.5828e-176
flhA	2474.41	-6.431	0.22904	-28.0781	1.81471e-173	4.80777e-171
fliP	1964.54	-7.43303	0.271951	-27.3323	1.75481e-164	4.3585e-162
fliI	2694.83	-7.68192	0.282053	-27.2358	2.45132e-163	5.73032e-161
motB	2158.87	-7.17827	0.272901	-26.3036	1.74424e-152	3.85089e-150
fliD	3128.11	-8.00257	0.304296	-26.2986	1.98834e-152	4.15877e-150
motA	3405.35	-8.7288	0.340978	-25.5993	1.55316e-144	3.08614e-142
flgN	1639.62	-5.25991	0.206131	-25.5173	1.26781e-143	2.39919e-141
fliH	2209.46	-7.78712	0.318269	-24.4671	3.30719e-132	5.97398e-130
flgC	3086.13	-9.09556	0.373155	-24.3747	3.17096e-131	5.47887e-129
tar	2521.93	-7.48897	0.311847	-24.0149	1.94542e-127	3.22129e-125
flgH	1969.15	-8.30382	0.346502	-23.9647	6.49575e-127	1.03256e-124
fliK	1558.11	-6.32511	0.269803	-23.4434	1.54216e-121	2.35713e-119
fliZ	1416.19	-6.73663	0.292567	-23.0259	2.56326e-117	3.77274e-115
flxA	1221.19	-6.78053	0.295071	-22.9793	7.50032e-117	1.06451e-114
tap	1850.23	-7.3322	0.322353	-22.7459	1.57726e-114	2.16139e-112
flgB	4004.58	-9.99887	0.446542	-22.3918	4.73292e-111	6.26954e-109
glmU	64121.3	3.35595	0.151176	22.1989	3.51688e-109	4.50841e-107
fliR	877.716	-6.13688	0.277056	-22.1503	1.03557e-108	1.28605e-106
flgM	1133.35	-4.97088	0.23066	-21.5507	5.2171e-103	6.28265e-101
fliE	1911.45	-8.15395	0.383532	-21.2602	2.65386e-100	3.10189e-98
yecR	1262.38	-7.47604	0.359757	-20.7808	6.45721e-96	7.3317e-94
flhC	1233.81	-4.24239	0.204381	-20.7573	1.05413e-95	1.16364e-93
ompT	11520	-3.40153	0.172685	-19.6979	2.24819e-86	2.41468e-84
flgA	1088.97	-5.51931	0.281921	-19.5775	2.40616e-85	2.51633e-83
fliO	1165.65	-8.3024	0.429512	-19.3298	3.013e-83	3.07017e-81
flhB	1377.2	-8.43675	0.454739	-18.5529	7.72108e-77	7.67089e-75
cheW	1102.88	-7.19964	0.393078	-18.3161	6.16253e-75	5.97315e-73
srkA	12787.3	2.84998	0.160416	17.7662	1.29191e-70	1.22239e-68
flhE	493.773	-5.33435	0.305735	-17.4476	3.58997e-68	3.3178e-66
fliS	834.598	-7.40129	0.427509	-17.3126	3.77916e-67	3.41327e-65
fbp	11139.6	2.51511	0.146461	17.1726	4.25777e-66	3.76009e-64
fliN	1687.82	-9.7239	0.572195	-16.994	9.09061e-65	7.8535e-63
fliY	873.599	-3.82117	0.228592	-16.7161	1.0005e-62	8.45954e-61
cpxP	11223.6	3.0773	0.184944	16.6391	3.62782e-62	3.00353e-60
glmS	69572	3.37954	0.203291	16.6242	4.65822e-62	3.77791e-60
amyA	846.417	-3.2113	0.194164	-16.5391	1.9174e-61	1.52395e-59
cheR	551.729	-6.17189	0.373847	-16.5091	3.15382e-61	2.4575e-59
hldD	20194.1	2.50598	0.151963	16.4907	4.27724e-61	3.2688e-59
fruB	3206.25	-4.95198	0.300508	-16.4787	5.21844e-61	3.91285e-59
dsbA	14319.2	2.46387	0.150134	16.4112	1.59047e-60	1.17047e-58
yhjG	1690.77	-2.92516	0.179173	-16.3259	6.46003e-60	4.66766e-58
ompF	25710.8	-2.5662	0.157851	-16.2571	1.99022e-59	1.41235e-57
yjcZ	675.039	-4.47988	0.276233	-16.2177	3.7779e-59	2.63392e-57
dcrB	24276.3	2.62121	0.162417	16.1388	1.36167e-58	9.32978e-57
murI	6290.09	2.46241	0.153754	16.0153	9.99681e-58	6.73345e-56
ibpA	2366.06	2.52496	0.159991	15.7819	4.14627e-56	2.74621e-54
carA	9861.25	2.69236	0.172385	15.6183	5.46474e-55	3.56015e-53
hemC	10938	2.31632	0.148364	15.6124	5.9901e-55	3.83946e-53
fliQ	459.832	-7.33141	0.477707	-15.3471	3.70422e-53	2.3366e-51
pyrB	1464.74	2.70843	0.177386	15.2686	1.23784e-52	7.68621e-51
flhD	724.994	-3.79386	0.251187	-15.1037	1.53028e-51	9.35587e-50
ves	389.564	-4.52011	0.303837	-14.8768	4.66609e-50	2.80955e-48
yigI	1340.93	2.4823	0.167185	14.8476	7.20974e-50	4.27635e-48
groS	13310.8	2.45898	0.167799	14.6543	1.26399e-48	7.38693e-47
pepQ	12109.8	2.11894	0.1455	14.5631	4.82162e-48	2.77697e-46
yrfG	4535.03	2.08119	0.143871	14.4657	1.99531e-47	1.13277e-45
hslU	12840.8	2.01647	0.139736	14.4306	3.32363e-47	1.86029e-45
fliA	4107.04	-8.92734	0.61941	-14.4126	4.30862e-47	2.37812e-45
fliJ	595.004	-7.51498	0.523232	-14.3626	8.88176e-47	4.83509e-45
rfaH	6420.4	2.47266	0.173056	14.2883	2.58989e-46	1.39084e-44
fruK	1508.85	-4.38188	0.306765	-14.2842	2.74684e-46	1.45546e-44
nrdA	36492.7	2.2383	0.159393	14.0426	8.54892e-45	4.47019e-43
fliT	724	-8.54839	0.618039	-13.8315	1.64606e-43	8.49539e-42
yiaD	6288.65	1.9716	0.14266	13.8202	1.92535e-43	9.80943e-42
yidR	3362.52	2.06039	0.149108	13.8181	1.98144e-43	9.96738e-42
kdgT	1137.28	2.77913	0.201822	13.7702	3.84918e-43	1.91208e-41
crp	21581.5	2.20729	0.161502	13.6673	1.59261e-42	7.8136e-41
yiaF	31390.7	2.17742	0.159845	13.622	2.96137e-42	1.43518e-40
ymdA	296.203	-4.33542	0.322725	-13.4338	3.8319e-41	1.8347e-39
cheY	619.587	-5.62672	0.419115	-13.4253	4.3005e-41	2.03455e-39
waaF	8544.56	2.07754	0.15542	13.3672	9.39763e-41	4.39367e-39
dnaK	41313	1.81832	0.136106	13.3596	1.04091e-40	4.80998e-39
groL	62601.3	1.8972	0.142358	13.327	1.61305e-40	7.36814e-39
ubiB	9163.64	1.94186	0.146634	13.2429	4.96153e-40	2.24058e-38
dtpA	12386.3	-2.11127	0.159709	-13.2195	6.76946e-40	3.02268e-38
cpxR	7555.12	1.92112	0.145442	13.2089	7.79685e-40	3.44274e-38
ubiD	13523.8	1.93141	0.147128	13.1274	2.29346e-39	1.00156e-37
rsmG	6267.18	1.94716	0.148771	13.0883	3.84138e-39	1.65931e-37
tatD	2712.67	1.96496	0.150431	13.0622	5.41346e-39	2.31324e-37
hslV	2912.5	2.07939	0.159394	13.0456	6.73462e-39	2.84717e-37
soxS	1457.03	2.34781	0.180303	13.0214	9.24429e-39	3.86703e-37
ubiJ	4043.79	2.04404	0.157843	12.9498	2.35438e-38	9.74614e-37
glnA	32468	2.19215	0.169835	12.9075	4.08085e-38	1.67189e-36
znuA	1858.89	-2.11825	0.164606	-12.8687	6.75534e-38	2.73936e-36
ppiC	7261.98	2.07449	0.161909	12.8127	1.39195e-37	5.58746e-36
sodA	106189	2.30463	0.180902	12.7397	3.55898e-37	1.41434e-35
ftnA	1712.36	-2.33039	0.185479	-12.5642	3.3236e-36	1.30772e-34
trxA	39677.6	2.06073	0.16425	12.5463	4.16543e-36	1.62288e-34
xanP	2477.71	1.88345	0.150266	12.5341	4.857e-36	1.87395e-34
mqsR	738.287	2.71384	0.216596	12.5295	5.1494e-36	1.96767e-34
orn	3785.76	1.8956	0.151425	12.5184	5.92369e-36	2.24197e-34
ptsH	13616.2	-1.94635	0.155688	-12.5016	7.3168e-36	2.74311e-34
dut	6860.57	2.06866	0.165676	12.4862	8.88214e-36	3.29884e-34
slmA	6972.91	1.83339	0.147315	12.4454	1.48091e-35	5.44921e-34
rhlB	34292.5	1.76841	0.143574	12.317	7.33463e-35	2.67411e-33
yihD	2710.21	2.22096	0.180517	12.3034	8.6862e-35	3.13809e-33
yhjK	3491.31	1.8813	0.153444	12.2605	1.47622e-34	5.28514e-33
lysU	18321.2	1.98591	0.162482	12.2224	2.36114e-34	8.37783e-33
purH	2632.77	2.06804	0.169784	12.1804	3.9532e-34	1.39027e-32
yjaG	7435.95	1.69838	0.139896	12.1402	6.46318e-34	2.25304e-32
fimE	433.734	3.02377	0.249891	12.1004	1.0512e-33	3.63258e-32
tatA	6966.4	1.76973	0.146749	12.0596	1.72691e-33	5.91614e-32
yihA	9145.64	1.85213	0.154551	11.9839	4.31531e-33	1.46573e-31
fruA	2648.13	-3.26809	0.272779	-11.9807	4.48411e-33	1.51016e-31
gpp	22701.7	1.73548	0.145249	11.9483	6.62433e-33	2.21219e-31
gntR	4872.04	1.77092	0.148268	11.944	6.97758e-33	2.31074e-31
fimB	2501.65	2.66571	0.224867	11.8546	2.03768e-32	6.69235e-31
carB	14754.1	2.41476	0.203997	11.8373	2.50484e-32	8.15921e-31
sulA	2595.94	2.50845	0.212959	11.779	5.00575e-32	1.61731e-30
mdtL	847.145	2.05763	0.174778	11.7728	5.39092e-32	1.7277e-30
cpxA	7907.16	1.70592	0.14511	11.756	6.5765e-32	2.0908e-30
pitA	24739	1.89385	0.162354	11.665	1.92464e-31	6.07025e-30
glpX	4361.81	1.80949	0.155437	11.6414	2.53894e-31	7.94468e-30
dfp	4803.93	1.89507	0.163041	11.6233	3.13958e-31	9.74742e-30
hslR	2188.01	1.97929	0.170633	11.5997	4.13592e-31	1.27412e-29
adeD	3572.88	1.77056	0.152794	11.5879	4.74851e-31	1.45158e-29
tdh	10857.2	1.69777	0.146703	11.5729	5.65526e-31	1.71557e-29
yidB	1151.31	1.98954	0.173559	11.4632	2.01947e-30	6.07983e-29
ycgR	706.702	-2.81761	0.246022	-11.4527	2.2799e-30	6.81226e-29
yieE	3247.15	1.66398	0.145331	11.4496	2.36287e-30	7.0075e-29
yifL	2787.14	1.85859	0.162695	11.4237	3.1825e-30	9.36834e-29
dhaK	1224.55	-2.79705	0.245585	-11.3893	4.72661e-30	1.38114e-28
manZ	2028.52	-2.468	0.217379	-11.3534	7.12968e-30	2.06813e-28
gmk	17559.5	1.65123	0.145573	11.343	8.03342e-30	2.31339e-28
nrdE	781.067	-2.60632	0.230003	-11.3317	9.14376e-30	2.61419e-28
glpD	170482	1.55287	0.137047	11.3309	9.22269e-30	2.61793e-28
gyrB	30371.3	1.70959	0.151507	11.2839	1.57654e-29	4.44337e-28
dnaN	11052.9	1.57729	0.139993	11.267	1.91002e-29	5.34537e-28
fpr	3232.7	1.9332	0.172511	11.2062	3.80136e-29	1.05641e-27
yibL	4392.89	1.78503	0.159682	11.1786	5.18913e-29	1.43206e-27
dapF	4888.9	1.73682	0.156051	11.1298	8.98285e-29	2.46192e-27
pyrI	826.812	2.26739	0.203846	11.123	9.69286e-29	2.63832e-27
ilvC	2248.28	1.77829	0.159991	11.115	1.06087e-28	2.86797e-27
yicC	14127.4	1.77931	0.160544	11.083	1.5162e-28	4.0712e-27
cbl	743.618	-2.25672	0.203668	-11.0804	1.56215e-28	4.16643e-27
rsd	2135.84	1.89804	0.171556	11.0636	1.88292e-28	4.98849e-27
purD	1515.36	2.04177	0.184655	11.0572	2.0231e-28	5.32437e-27
fieF	2761.53	1.89424	0.171338	11.0556	2.06069e-28	5.38761e-27
mepM	2182.05	-1.86032	0.168347	-11.0505	2.17886e-28	5.65933e-27
yigZ	2014.99	1.72303	0.156273	11.0258	2.87075e-28	7.40804e-27
waaC	3923.08	1.97632	0.179467	11.0122	3.33868e-28	8.50508e-27
dtpB	2404.61	1.85763	0.168682	11.0126	3.32317e-28	8.50508e-27
nrdB	10282.7	1.76775	0.160806	10.9931	4.1262e-28	1.04443e-26
ubiA	3592.04	1.7829	0.162598	10.9651	5.62304e-28	1.4143e-26
livJ	1439.3	1.8708	0.17357	10.7784	4.35546e-27	1.08859e-25
yidZ	1463.57	1.86736	0.173366	10.7712	4.7065e-27	1.16898e-25
dhaM	1168.03	-2.1506	0.200093	-10.748	6.05484e-27	1.49453e-25
gor	8792.37	1.69774	0.160172	10.5995	2.99531e-26	7.34775e-25
metL	6365.01	1.65895	0.156702	10.5867	3.43558e-26	8.37606e-25
ptsG	16921.4	-1.7314	0.164068	-10.5529	4.92419e-26	1.19322e-24
ydcX	328.254	-2.47113	0.234641	-10.5315	6.18127e-26	1.48875e-24
dtd	1292.59	1.83635	0.174763	10.5077	7.96312e-26	1.90635e-24
flgI	2074.98	-7.56415	0.719938	-10.5067	8.04819e-26	1.91518e-24
dusA	6481.98	1.714	0.163198	10.5026	8.40302e-26	1.98772e-24
hemG	2028.78	1.61869	0.154151	10.5007	8.5783e-26	2.01717e-24
yecT	477.535	-2.50403	0.238976	-10.4782	1.08827e-25	2.54399e-24
yhhX	2724.38	1.6056	0.153339	10.4709	1.17481e-25	2.73023e-24
ubiE	7378.99	1.892	0.180843	10.4621	1.28961e-25	2.96237e-24
zapB	31712.4	1.73078	0.165425	10.4626	1.28312e-25	2.96237e-24
ptsI	34788.7	-1.63852	0.156797	-10.45	1.46596e-25	3.34811e-24
fabR	7008.3	1.66228	0.160837	10.3352	4.88441e-25	1.10918e-23
def	12444.3	1.62734	0.15782	10.3114	6.25918e-25	1.4133e-23
zur	1866.53	1.66733	0.162081	10.287	8.06401e-25	1.81053e-23
yijD	3871.82	1.63495	0.160384	10.194	2.10967e-24	4.71001e-23
murB	4996.43	1.87751	0.184452	10.1788	2.4646e-24	5.4717e-23
hdeA	806.613	2.24007	0.22047	10.1604	2.97743e-24	6.5735e-23
prlC	7684.4	1.92715	0.189852	10.1508	3.28724e-24	7.21739e-23
ymdB	205.481	-3.60053	0.354912	-10.1449	3.49293e-24	7.62686e-23
atpB	38412.2	1.39965	0.138426	10.1112	4.92875e-24	1.07032e-22
rraB	13311.1	1.56537	0.155641	10.0576	8.50717e-24	1.83736e-22
yeaP	835.89	-1.8831	0.18785	-10.0245	1.18947e-23	2.5551e-22
ibpB	480.779	2.28516	0.228019	10.0218	1.2223e-23	2.61153e-22
yicG	1872.51	1.80184	0.179824	10.02	1.24456e-23	2.64485e-22
hslO	5756.8	1.75983	0.17567	10.0178	1.27289e-23	2.69067e-22
cydA	12635	-1.44744	0.145132	-9.97327	1.99546e-23	4.19574e-22
rapA	24173.6	1.5855	0.159723	9.92657	3.19047e-23	6.67313e-22
mnmE	5629.15	1.48797	0.150135	9.91088	3.73352e-23	7.76807e-22
hemD	3092.05	2.02238	0.20429	9.89958	4.18043e-23	8.65262e-22
ghrB	5287.77	1.57174	0.159015	9.88419	4.87513e-23	1.00382e-21
dinD	668.422	2.08809	0.211492	9.87316	5.44241e-23	1.11485e-21
oppD	1412.86	-1.65869	0.168228	-9.85979	6.21806e-23	1.26721e-21
trmL	1425.94	1.70825	0.173386	9.8523	6.69906e-23	1.35827e-21
mobA	851.923	1.95193	0.198309	9.84287	7.35833e-23	1.48437e-21
recF	4547.9	1.47619	0.150223	9.82664	8.64537e-23	1.73519e-21
ftsY	6024.51	1.50661	0.15341	9.82077	9.16383e-23	1.83e-21
pldB	3643.17	1.43043	0.145757	9.81379	9.82083e-23	1.9514e-21
rsmD	1966.57	1.55192	0.1585	9.79126	1.22752e-22	2.42694e-21
yicN	1219.3	1.94658	0.198939	9.7848	1.30849e-22	2.57423e-21
hemY	8991.08	1.59948	0.163757	9.76744	1.55332e-22	3.04084e-21
dhaL	495.846	-2.6877	0.27547	-9.75679	1.72525e-22	3.36086e-21
rpoH	26154.6	1.56113	0.160439	9.73036	2.23809e-22	4.33861e-21
tatC	7902.71	1.41498	0.146322	9.67028	4.03292e-22	7.78002e-21
adiA	1519.05	1.58502	0.163942	9.66817	4.11678e-22	7.90341e-21
tatE	910.752	-1.74787	0.181017	-9.65581	4.64455e-22	8.87377e-21
ispB	10738.8	1.37721	0.142755	9.64739	5.04232e-22	9.58766e-21
coaA	6282.04	1.43499	0.14897	9.63276	5.81457e-22	1.10034e-20
oppA	4005.58	-1.45651	0.151508	-9.61342	7.01786e-22	1.32175e-20
pykF	18864.8	-1.49963	0.156249	-9.59765	8.17887e-22	1.53315e-20
metJ	5071.63	1.50289	0.156831	9.58283	9.44199e-22	1.76162e-20
argE	1391.38	1.54906	0.161847	9.57117	1.05703e-21	1.96292e-20
pqqL	316.113	-2.19273	0.229565	-9.55165	1.2765e-21	2.35946e-20
asnC	744.07	1.77655	0.186218	9.54021	1.4254e-21	2.62247e-20
coaD	2018.65	1.59388	0.167398	9.52148	1.70731e-21	3.12665e-20
ydbH	680.968	-1.85964	0.196344	-9.47136	2.76216e-21	5.03524e-20
waaA	9113.43	1.45605	0.15405	9.45181	3.33037e-21	6.04333e-20
glnG	2015.34	1.43466	0.151979	9.43986	3.7328e-21	6.7428e-20
dld	712.476	-1.8535	0.19746	-9.3867	6.19112e-21	1.11328e-19
rmuC	2227.14	1.5883	0.169495	9.37076	7.20147e-21	1.28913e-19
mutL	6348.78	1.44119	0.153862	9.3668	7.47657e-21	1.33237e-19
bioH	1584.01	1.62357	0.17339	9.36367	7.70133e-21	1.3663e-19
trkH	6094.85	1.40484	0.150062	9.36171	7.84557e-21	1.3857e-19
gntX	3424.16	1.63638	0.175238	9.33808	9.80929e-21	1.72487e-19
yiiQ	1392.92	1.5759	0.169236	9.31183	1.25648e-20	2.19967e-19
yhhM	1162.59	1.73324	0.186559	9.29057	1.53459e-20	2.67476e-19
yibN	9908.76	1.40631	0.151794	9.26462	1.95772e-20	3.39736e-19
atpE	30454	1.26268	0.136563	9.24613	2.32772e-20	4.0219e-19
yjaB	355.091	2.15684	0.233299	9.24495	2.35359e-20	4.04899e-19
rsmJ	1079.54	1.70551	0.184807	9.22858	2.74231e-20	4.69739e-19
yidI	643.146	1.79347	0.195082	9.19338	3.8069e-20	6.49296e-19
adhE	14962.6	-1.7834	0.194568	-9.16598	4.91001e-20	8.33863e-19
umuD	206.479	3.53495	0.386127	9.15489	5.44134e-20	9.20166e-19
gdhA	1018.76	-1.70774	0.186558	-9.15392	5.49048e-20	9.24541e-19
tusB	2288.7	1.58669	0.173433	9.1487	5.76202e-20	9.66172e-19
yifB	2016.38	1.54686	0.169682	9.11624	7.77761e-20	1.29866e-18
rlmJ	6668.1	1.56751	0.172135	9.10629	8.52457e-20	1.41743e-18
dnaA	18953.2	1.38522	0.152189	9.10195	8.87267e-20	1.46917e-18
nrdF	356.916	-2.61303	0.287239	-9.09706	9.28081e-20	1.53037e-18
pgi	19690.3	1.52281	0.167494	9.09176	9.74455e-20	1.6002e-18
mdaB	2163.4	1.47083	0.161804	9.09021	9.88462e-20	1.61652e-18
pstS	972.993	1.68545	0.185511	9.08541	1.03311e-19	1.68262e-18
yqiC	4810.57	1.34422	0.148019	9.08137	1.07217e-19	1.7391e-18
tldD	6777.13	1.3021	0.143961	9.04484	1.49882e-19	2.42126e-18
rlmG	6666.63	1.47992	0.163829	9.0333	1.66577e-19	2.68007e-18
fmt	17297.6	1.3823	0.15397	8.97773	2.76422e-19	4.42943e-18
yidA	4136.69	1.36588	0.152283	8.96938	2.98198e-19	4.75919e-18
atpC	43924.4	1.26578	0.141477	8.94687	3.65714e-19	5.81339e-18
yicR	14488.1	1.81968	0.203576	8.93856	3.9426e-19	6.24219e-18
ydhR	1826.32	-1.50867	0.169367	-8.90772	5.20911e-19	8.21468e-18
oppC	738.84	-1.71975	0.193811	-8.87335	7.09799e-19	1.11492e-17
bluF	378.416	-1.91242	0.215593	-8.87052	7.28074e-19	1.13912e-17
glnL	1521.61	1.5604	0.176308	8.85044	8.71725e-19	1.35852e-17
nepI	1982.27	1.67647	0.189867	8.82971	1.04951e-18	1.6292e-17
wecA	15580.9	1.34475	0.152315	8.82871	1.0589e-18	1.63739e-17
greB	1580.57	1.53348	0.174402	8.79282	1.45852e-18	2.24658e-17
chrR	1970.97	1.4474	0.16566	8.73721	2.38945e-18	3.66629e-17
queG	3497.77	1.4955	0.171452	8.72256	2.71978e-18	4.15708e-17
atpH	37938.3	1.32845	0.152382	8.71784	2.83556e-18	4.31595e-17
plsB	14935	1.23149	0.141267	8.71745	2.84544e-18	4.31595e-17
yigB	1614.55	1.44308	0.165676	8.71025	3.03214e-18	4.58164e-17
yhfK	3319.16	1.33783	0.1538	8.69847	3.36397e-18	5.06379e-17
gadX	843.126	2.19749	0.25279	8.69292	3.53227e-18	5.29707e-17
miaA	22734.3	1.19855	0.13789	8.69208	3.55868e-18	5.31662e-17
hemE	4468.36	1.35752	0.156611	8.66814	4.39219e-18	6.53729e-17
yifE	29098.2	1.94508	0.224648	8.65833	4.78714e-18	7.09854e-17
rluA	5033.27	1.40701	0.162683	8.64875	5.2066e-18	7.69184e-17
polB	1555.2	1.41976	0.164385	8.6368	5.78074e-18	8.50839e-17
pldA	5730.99	1.28215	0.148947	8.60812	7.42703e-18	1.08911e-16
mpl	10311.1	1.3087	0.152381	8.58829	8.82714e-18	1.28967e-16
yibF	961.015	1.71835	0.200353	8.57661	9.77124e-18	1.42238e-16
yhjD	819.855	1.55087	0.180837	8.57607	9.81734e-18	1.42387e-16
dgkA	2729.53	1.386	0.161935	8.559	1.13855e-17	1.64531e-16
flc	412.129	-1.83349	0.214575	-8.54477	1.28792e-17	1.85441e-16
ydiY	1142.67	-1.49474	0.175024	-8.54022	1.33966e-17	1.92195e-16
alr	4613.36	1.43294	0.167812	8.53894	1.35454e-17	1.93631e-16
yifK	7812.45	1.54778	0.181544	8.52567	1.51924e-17	2.16397e-16
yiiM	559.982	1.87306	0.220284	8.50294	1.84853e-17	2.6236e-16
manX	2833.3	-2.23314	0.262666	-8.50184	1.86608e-17	2.63907e-16
ftsE	2078.67	1.34695	0.158439	8.50136	1.87389e-17	2.64072e-16
yaaA	2396.2	1.42721	0.167959	8.49736	1.93947e-17	2.72348e-16
dnaB	12983.2	1.35567	0.159657	8.4911	2.04694e-17	2.86427e-16
fdnG	1240	-2.43439	0.286909	-8.48488	2.15933e-17	3.01094e-16
mioC	8943.37	1.26556	0.149185	8.48317	2.19133e-17	3.04487e-16
xerC	2124.47	1.4985	0.176692	8.48087	2.23508e-17	3.09485e-16
pmbA	3046.79	1.49285	0.176065	8.47899	2.27153e-17	3.1344e-16
uvrD	11535.9	1.34665	0.158836	8.47823	2.28646e-17	3.14408e-16
modC	438.609	-2.09737	0.248082	-8.45435	2.80648e-17	3.84585e-16
metB	1816.88	1.45277	0.171904	8.45106	2.88677e-17	3.94228e-16
yieH	1222.85	1.45759	0.172882	8.43112	3.42359e-17	4.65937e-16
atpD	111848	1.3821	0.164317	8.41116	4.0596e-17	5.50609e-16
waaG	4483.55	1.68	0.200424	8.38223	5.19334e-17	7.01984e-16
secB	9976.41	1.30862	0.156169	8.37952	5.31448e-17	7.15924e-16
raiA	8319.02	1.7311	0.206719	8.37418	5.56096e-17	7.46597e-16
rep	5885.81	1.58921	0.189838	8.37142	5.69264e-17	7.61703e-16
waaQ	5127.2	1.72335	0.206145	8.3599	6.27727e-17	8.37109e-16
yhcB	15472.6	1.46043	0.17471	8.35919	6.31508e-17	8.39336e-16
atpG	60807.9	1.43235	0.171491	8.35236	6.69151e-17	8.86403e-16
atpI	11102.5	1.31522	0.157486	8.35131	6.75111e-17	8.91327e-16
aroK	18937.1	1.48875	0.178411	8.34451	7.1507e-17	9.40957e-16
wzzE	10176.5	1.21834	0.146211	8.33278	7.89647e-17	1.03566e-15
yegD	4329.3	1.47242	0.177644	8.28857	1.14619e-16	1.49834e-15
yidQ	1466.04	1.42565	0.172302	8.27415	1.29379e-16	1.68575e-15
yigA	1598.53	1.46699	0.177369	8.27086	1.32998e-16	1.72724e-15
slt	2213.76	1.36955	0.165868	8.2569	1.49504e-16	1.93527e-15
cheZ	1015.79	-5.43949	0.659815	-8.24396	1.666e-16	2.14958e-15
fre	2742.19	1.8156	0.220374	8.23872	1.74068e-16	2.23866e-15
tpr	950.765	-1.87287	0.227947	-8.21627	2.0993e-16	2.69117e-15
atpA	136248	1.29617	0.157938	8.20681	2.27148e-16	2.90253e-15
cysG	2308.97	1.30382	0.159146	8.19263	2.55579e-16	3.25536e-15
ridA	14174.4	1.16678	0.142686	8.1773	2.90282e-16	3.68556e-15
csgC	114.653	-5.2261	0.639638	-8.1704	3.0737e-16	3.89009e-15
ppa	59107	1.18815	0.145537	8.16391	3.24361e-16	4.0921e-15
bglF	5943.17	1.63094	0.200055	8.15246	3.56591e-16	4.48447e-15
acpT	4100.07	1.68726	0.207103	8.14693	3.73286e-16	4.67961e-15
avtA	8185.73	1.28637	0.158218	8.13035	4.28036e-16	5.3491e-15
yhhA	260.981	1.94311	0.239247	8.12176	4.59474e-16	5.72399e-15
yegE	353.219	-2.04607	0.252051	-8.11769	4.75156e-16	5.88817e-15
xseA	4387.51	-1.27319	0.156844	-8.11757	4.75617e-16	5.88817e-15
bhsA	2250.73	1.37608	0.169576	8.11483	4.86482e-16	6.00397e-15
oppF	1865.48	-1.39179	0.171617	-8.10984	5.06855e-16	6.23604e-15
yhhW	1065.51	1.5368	0.189785	8.09757	5.60656e-16	6.85717e-15
ubiC	2687.54	1.42086	0.175469	8.09755	5.6079e-16	6.85717e-15
hflX	15556.4	1.29416	0.160245	8.07613	6.68557e-16	8.14983e-15
aspC	1670.6	-1.61891	0.200541	-8.0727	6.87577e-16	8.35605e-15
mreB	24825.4	1.23151	0.15276	8.06172	7.52256e-16	9.11423e-15
panM	1522.58	1.27599	0.158487	8.05104	8.20948e-16	9.91626e-15
selB	4241.91	1.29997	0.16153	8.04783	8.42728e-16	1.01485e-14
fdhF	1451.21	1.45729	0.181092	8.04723	8.46907e-16	1.0168e-14
ldtA	694.303	-1.67148	0.207893	-8.04011	8.97577e-16	1.07439e-14
insG	1675.63	1.24138	0.154921	8.01296	1.11982e-15	1.33639e-14
cho	239.593	-2.01599	0.251735	-8.00838	1.16231e-15	1.38294e-14
yggE	3985.03	1.17731	0.147634	7.97452	1.52974e-15	1.81468e-14
epmB	5644.08	1.16462	0.146138	7.96928	1.59607e-15	1.88774e-14
tatB	4969.64	1.32055	0.166156	7.94766	1.9007e-15	2.24135e-14
birA	2309.62	1.60143	0.201575	7.94458	1.94856e-15	2.291e-14
eptB	2452.97	1.32533	0.166944	7.93877	2.04193e-15	2.3937e-14
yjgA	9085.58	1.12299	0.141578	7.932	2.1564e-15	2.52045e-14
polA	9820.47	1.66652	0.210434	7.91944	2.38578e-15	2.78038e-14
slyD	50846.9	1.30638	0.165285	7.90378	2.70572e-15	3.14401e-14
yiiD	2030.1	1.55983	0.197485	7.89846	2.82366e-15	3.27149e-14
nhaB	3012.68	-1.23297	0.15623	-7.89201	2.97353e-15	3.43512e-14
ghrA	275.49	-1.84407	0.233945	-7.8825	3.20885e-15	3.69622e-14
metE	694.507	1.70287	0.21611	7.87963	3.28365e-15	3.77145e-14
wecF	2692.52	1.23445	0.156802	7.87265	3.47194e-15	3.97623e-14
yhjR	815.437	1.5337	0.194852	7.87111	3.51514e-15	4.01413e-14
cheB	423.989	-8.26823	1.05091	-7.86771	3.61201e-15	4.11293e-14
lpxM	1441.61	-1.29004	0.164304	-7.85154	4.1095e-15	4.66604e-14
waaP	2502.35	1.77554	0.22623	7.84836	4.21518e-15	4.75884e-14
yigE	496.406	1.55204	0.197751	7.84848	4.21125e-15	4.75884e-14
frvX	286.806	2.22664	0.284487	7.82686	5.00203e-15	5.63118e-14
yhhY	413.477	1.85966	0.237866	7.81811	5.36241e-15	6.01983e-14
modA	1048.64	-1.35106	0.172924	-7.81301	5.58362e-15	6.2505e-14
manY	1657.19	-1.84171	0.23578	-7.81113	5.66791e-15	6.32704e-14
znuC	564.504	-1.57888	0.202299	-7.80469	5.96467e-15	6.63967e-14
cbrB	470.657	1.73552	0.222396	7.80377	6.0086e-15	6.66989e-14
apbE	956.352	-1.43108	0.183421	-7.8022	6.0836e-15	6.73433e-14
kup	2335.47	1.28554	0.165245	7.77959	7.27592e-15	8.03181e-14
prmA	4873.13	1.15917	0.1494	7.75888	8.56846e-15	9.43242e-14
wecB	6559.46	1.13807	0.146818	7.75155	9.078e-15	9.96574e-14
cybB	1361.41	-1.29462	0.168116	-7.70071	1.35313e-14	1.48136e-13
glpQ	1428.81	-1.90107	0.247024	-7.69591	1.40486e-14	1.53377e-13
waaB	3990.31	1.83671	0.239102	7.68171	1.5698e-14	1.70915e-13
gatZ	2130.47	-2.0718	0.269951	-7.67472	1.6578e-14	1.80002e-13
ssb	10104.5	1.4971	0.195081	7.67425	1.66387e-14	1.8017e-13
yfeA	1331.44	-1.3428	0.175427	-7.65451	1.94057e-14	2.0956e-13
rsgA	8893.77	1.17004	0.152993	7.64765	2.04682e-14	2.20435e-13
fdhD	1767.12	1.37416	0.180235	7.62427	2.4541e-14	2.63583e-13
basR	601.713	1.4925	0.196008	7.61446	2.64797e-14	2.83639e-13
yidX	899.872	1.5951	0.209615	7.60968	2.74765e-14	2.93526e-13
rstB	902.666	-1.28074	0.168518	-7.60001	2.96117e-14	3.15488e-13
yhgF	10309.7	1.18589	0.156243	7.59003	3.19833e-14	3.39844e-13
yidJ	278.191	1.72278	0.227518	7.57207	3.67322e-14	3.89263e-13
pheA	1555.78	-1.35814	0.179473	-7.56738	3.8082e-14	4.02494e-13
mqsA	1100.75	2.05786	0.27237	7.55539	4.17616e-14	4.40214e-13
proV	5454.33	1.30122	0.172291	7.55249	4.27028e-14	4.48944e-13
yicH	2805.39	1.23669	0.163782	7.55086	4.32404e-14	4.53396e-13
rdgC	3942.74	1.30482	0.172816	7.55034	4.3413e-14	4.54008e-13
lrhA	745.06	-1.42574	0.189055	-7.54137	4.65048e-14	4.85065e-13
leuE	373.06	-1.63957	0.217909	-7.52411	5.3079e-14	5.52189e-13
ligB	550.077	1.5777	0.209769	7.52116	5.42912e-14	5.63324e-13
[truncated: 3,591 more rows]

## Sheet: (5) TMP+ERY_vs_TMP
Gene name	Mean of normalized gene counts	log2 fold change	Standard error	Wald statistic	Unadjusted P-value	P-value after Benjamini-Hochberg correction			(5) Differential gene expression in TMP+ERY treatment versus TMP
[truncated: 3,974 more rows]
